# Supplementary material for: DNA methylation profiling to determine the primary sites of metastatic cancers using formalin-fixed paraffin-embedded tissues
Source: Nat Commun. 2023 Sep 14;14:5686. doi: 10.1038/s41467-023-41015-0 (PMC10502058; doi:10.1038/s41467-023-41015-0)
Supplement: Supplementary file 5 — Supplementary Data 1 [file 41467_2023_41015_MOESM5_ESM.xlsx]

## Sheet: Training set
Supplementary Data 1. Characteristics of primary and metastatic cancer patients
Sample ID	Site_label	Cancer label	Detailed Cancer Type	Gender	Age	Sampling location	Specimen type	Tumor fraction	Clinical stage	Dataset
20A042397	Primary	Breast cancer	Breast Invasive Carcinoma, NOS	F	>60	Breast	Frozen tissue	0.7	Ⅱ	Training set
20A042560	Primary	Breast cancer	Breast Ductal Carcinoma In Situ	F	>60	Breast	Frozen tissue	0.7	Ⅱ	Training set
20A042617	Primary	Breast cancer	Breast Invasive Carcinoma, NOS	F	>60	Breast	Frozen tissue	0.7	Ⅱ	Training set
20A042611	Primary	Breast cancer	Breast Invasive Carcinoma, NOS	F	>30, <=60	Breast	Frozen tissue	0.7	Ⅱ	Training set
20A042355	Primary	Breast cancer	Breast Invasive Carcinoma, NOS	F	>60	Breast	Frozen tissue	0.7	Ⅱ	Training set
20A042622	Primary	Breast cancer	Breast Invasive Carcinoma, NOS	F	>30, <=60	Breast	Frozen tissue	0.7	Ⅱ	Training set
20A042629	Primary	Breast cancer	Breast Invasive Carcinoma, NOS	F	>60	Breast	Frozen tissue	0.7	Ⅱ	Training set
20A042231	Primary	Breast cancer	Breast Invasive Carcinoma with Mucinous Carcinoma	F	>30, <=60	Breast	Frozen tissue	0.7	Ⅱ	Training set
20A042533	Primary	Breast cancer	Breast Invasive Carcinoma, NOS	F	>30, <=60	Breast	Frozen tissue	0.7	Ⅰ	Training set
20A042233	Primary	Breast cancer	Breast Invasive Carcinoma, NOS	F	>60	Breast	Frozen tissue	0.7	Ⅰ	Training set
20A042225	Primary	Breast cancer	Breast Invasive Carcinoma, NOS	F	<=30	Breast	Frozen tissue	0.7	Ⅲ	Training set
20A042228	Primary	Breast cancer	Breast Invasive Carcinoma, NOS	F	>30, <=60	Breast	Frozen tissue	0.7	Ⅲ	Training set
20A042374	Primary	Breast cancer	Breast Invasive Carcinoma, NOS	F	>30, <=60	Breast	Frozen tissue	0.7	Ⅱ	Training set
20A042232	Primary	Breast cancer	Breast Invasive Carcinoma with Ductal Carcinoma in Situ	F	>30, <=60	Breast	Frozen tissue	0.7	Ⅲ	Training set
20A042235	Primary	Breast cancer	Breast Ductal Carcinoma In Situ	F	>60	Breast	Frozen tissue	0.7	Ⅱ	Training set
20A042376	Primary	Breast cancer	Breast Invasive Carcinoma, NOS	F	>60	Breast	Frozen tissue	0.7	Ⅰ	Training set
20A042371	Primary	Breast cancer	Breast Invasive Carcinoma, NOS	F	>30, <=60	Breast	Frozen tissue	0.7	Ⅱ	Training set
20A042594	Primary	Breast cancer	Breast Invasive Carcinoma, NOS	F	>30, <=60	Breast	Frozen tissue	0.7	Ⅰ	Training set
20A042347	Primary	Breast cancer	Breast cancer (subtype unknown)	F	>30, <=60	Breast	Frozen tissue	0.7	Ⅰ	Training set
20A042477	Primary	Breast cancer	Breast Invasive Carcinoma, NOS	F	>30, <=60	Breast	Frozen tissue	0.7	Ⅱ	Training set
20A042341	Primary	Breast cancer	Breast Invasive Carcinoma, NOS	F	>30, <=60	Breast	Frozen tissue	0.7	Ⅱ	Training set
20A042431	Primary	Breast cancer	Breast Neuroendocrine Carcinoma	F	>30, <=60	Breast	Frozen tissue	0.7	Ⅱ	Training set
20A042342	Primary	Breast cancer	Breast Invasive Carcinoma with Ductal Carcinoma in Situ	F	>60	Breast	Frozen tissue	0.7	Ⅲ	Training set
20A042359	Primary	Breast cancer	Breast Ductal Carcinoma with Microinvasion	F	>30, <=60	Breast	Frozen tissue	0.7	Ⅱ	Training set
20A042360	Primary	Breast cancer	Breast Invasive Carcinoma with Ductal Carcinoma in Situ	F	>30, <=60	Breast	Frozen tissue	0.7	Ⅱ	Training set
20A042364	Primary	Breast cancer	Breast Invasive Carcinoma with Ductal Carcinoma in Situ	F	>30, <=60	Breast	Frozen tissue	0.7	Ⅱ	Training set
20A042356	Primary	Breast cancer	Breast Invasive Carcinoma, NOS	F	>60	Breast	Frozen tissue	0.7	Ⅰ	Training set
20A042366	Primary	Breast cancer	Breast Neuroendocrine Carcinoma	F	>60	Breast	Frozen tissue	0.7	Ⅱ	Training set
20A042492	Primary	Breast cancer	Breast Invasive Carcinoma, NOS	F	>30, <=60	Breast	Frozen tissue	0.7	Ⅲ	Training set
20A042224	Primary	Breast cancer	Breast Invasive Carcinoma, NOS	F	>30, <=60	Breast	Frozen tissue	0.7	Ⅲ	Training set
20A042249	Primary	Breast cancer	Breast Invasive Carcinoma with Ductal Carcinoma in Situ	F	>60	Breast	Frozen tissue	0.7	Ⅱ	Training set
20A042598	Primary	Breast cancer	Breast cancer (subtype unknown)	F	<=30	Breast	Frozen tissue	0.7	Ⅰ	Training set
20A042604	Primary	Breast cancer	Breast Invasive Carcinoma, NOS	F	>60	Breast	Frozen tissue	0.7	Ⅲ	Training set
20A042349	Primary	Breast cancer	Breast Invasive Carcinoma, NOS	F	>60	Breast	Frozen tissue	0.7	Ⅱ	Training set
20A042422	Primary	Breast cancer	Breast Invasive Carcinoma with Ductal Carcinoma in Situ	F	>30, <=60	Breast	Frozen tissue	0.7	Ⅰ	Training set
20A042609	Primary	Breast cancer	Breast Ductal Carcinoma In Situ	F	>30, <=60	Breast	Frozen tissue	0.7	Ⅱ	Training set
20A042257	Primary	Breast cancer	Breast Invasive Carcinoma with Ductal Carcinoma in Situ	F	>60	Breast	Frozen tissue	0.7	Ⅱ	Training set
20A042350	Primary	Breast cancer	Breast Invasive Carcinoma, NOS	F	>60	Breast	Frozen tissue	0.7	Ⅱ	Training set
20A042243	Primary	Breast cancer	Breast Invasive Carcinoma with Ductal Carcinoma in Situ	F	>60	Breast	Frozen tissue	0.7	Ⅱ	Training set
20A042368	Primary	Breast cancer	Breast Invasive Carcinoma with Ductal Carcinoma in Situ	F	>30, <=60	Breast	Frozen tissue	0.7	Ⅰ	Training set
20A042248	Primary	Breast cancer	Breast Invasive Carcinoma, NOS	F	>60	Breast	Frozen tissue	0.7	Ⅱ	Training set
20A042625	Primary	Breast cancer	Breast Ductal Carcinoma In Situ	F	>30, <=60	Breast	Frozen tissue	0.7	Ⅱ	Training set
20A042352	Primary	Breast cancer	Breast Invasive Carcinoma with Ductal Carcinoma in Situ	F	>30, <=60	Breast	Frozen tissue	0.7	Ⅲ	Training set
20A042619	Primary	Breast cancer	Breast Invasive Carcinoma, NOS	F	>30, <=60	Breast	Frozen tissue	0.7	Ⅱ	Training set
20A042241	Primary	Breast cancer	Breast Invasive Carcinoma, NOS	F	>30, <=60	Breast	Frozen tissue	0.7	Ⅱ	Training set
20A042351	Primary	Breast cancer	Breast Invasive Carcinoma, NOS	F	>30, <=60	Breast	Frozen tissue	0.7	Ⅱ	Training set
20A042627	Primary	Breast cancer	Breast Invasive Carcinoma, NOS	F	>30, <=60	Breast	Frozen tissue	0.7	Ⅱ	Training set
20A042358	Primary	Breast cancer	Breast Invasive Carcinoma, NOS	F	>30, <=60	Breast	Frozen tissue	0.7	Ⅱ	Training set
20A042250	Primary	Breast cancer	Breast Ductal Carcinoma with Mucinous Carcinoma	F	>30, <=60	Breast	Frozen tissue	0.7	Ⅱ	Training set
20A042236	Primary	Breast cancer	Breast Invasive Carcinoma with Ductal Carcinoma in Situ	F	>60	Breast	Frozen tissue	0.7	Ⅲ	Training set
20A042369	Primary	Breast cancer	Breast Invasive Carcinoma, NOS	F	>60	Breast	Frozen tissue	0.7	Ⅲ	Training set
20A042367	Primary	Breast cancer	Breast Invasive Carcinoma, NOS	F	>30, <=60	Breast	Frozen tissue	0.7	Ⅱ	Training set
20A042353	Primary	Breast cancer	Breast Invasive Carcinoma with Ductal Carcinoma in Situ	F	>30, <=60	Breast	Frozen tissue	0.7	Ⅰ	Training set
20A042370	Primary	Breast cancer	Breast Invasive Carcinoma, NOS	F	>30, <=60	Breast	Frozen tissue	0.7	Ⅲ	Training set
20A042229	Primary	Breast cancer	Breast Ductal Carcinoma with Mucinous Carcinoma	F	>30, <=60	Breast	Frozen tissue	0.7	Ⅰ	Training set
20A042596	Primary	Breast cancer	Breast Invasive Carcinoma, NOS	F	>30, <=60	Breast	Frozen tissue	0.7	Ⅲ	Training set
20A042238	Primary	Breast cancer	Breast Solid Papillary Carcinoma with Invasion	F	>60	Breast	Frozen tissue	0.7	Ⅲ	Training set
20A042343	Primary	Breast cancer	Breast Ductal Carcinoma In Situ	F	>30, <=60	Breast	Frozen tissue	0.7	Ⅰ	Training set
20A042506	Primary	Breast cancer	Breast Invasive Carcinoma with Ductal Carcinoma in Situ	F	>30, <=60	Breast	Frozen tissue	0.7	Ⅰ	Training set
20A042131	Primary	Lung cancer	Lung Squamous Cell Carcinoma	M	>60	Lung	Frozen tissue	0.7	Ⅱ	Training set
20A042181	Primary	Lung cancer	Lung Squamous Cell Carcinoma	M	>60	Lung	Frozen tissue	0.7	Ⅱ	Training set
20A042164	Primary	Lung cancer	Lung Squamous Cell Carcinoma	M	>60	Lung	Frozen tissue	0.7	Ⅱ	Training set
20A042159	Primary	Lung cancer	Lung Squamous Cell Carcinoma	M	>60	Lung	Frozen tissue	0.7	Ⅰ	Training set
20A042185	Primary	Lung cancer	Lung Adenocarcinoma	M	>60	Lung	Frozen tissue	0.7	Ⅰ	Training set
20A042161	Primary	Lung cancer	Lung Adenocarcinoma	M	>60	Lung	Frozen tissue	0.7	Ⅰ	Training set
20A042271	Primary	Lung cancer	Lung Adenocarcinoma	F	>60	Lung	Frozen tissue	0.7	Ⅰ	Training set
20A042176	Primary	Lung cancer	Lung Squamous Cell Carcinoma	M	>30, <=60	Lung	Frozen tissue	0.7	Ⅰ	Training set
20A042534	Primary	Lung cancer	Lung Adenosquamous Carcinoma	M	>60	Lung	Frozen tissue	0.7	Ⅲ	Training set
20A042469	Primary	Lung cancer	Lung Adenocarcinoma	F	>60	Lung	Frozen tissue	0.7	Ⅰ	Training set
20A042160	Primary	Lung cancer	Lung Squamous Cell Carcinoma	M	>60	Lung	Frozen tissue	0.7	Ⅰ	Training set
20A042187	Primary	Lung cancer	Lung Adenocarcinoma	M	>60	Lung	Frozen tissue	0.7	Ⅰ	Training set
20A042624	Primary	Lung cancer	Lung Adenocarcinoma	M	>60	Lung	Frozen tissue	0.7	Ⅰ	Training set
20A042618	Primary	Lung cancer	Lung Adenocarcinoma	F	>30, <=60	Lung	Frozen tissue	0.7	Ⅰ	Training set
20A042516	Primary	Lung cancer	Lung Adenocarcinoma	M	>60	Lung	Frozen tissue	0.7	Ⅰ	Training set
20A042202	Primary	Lung cancer	Lung Adenocarcinoma	F	>60	Lung	Frozen tissue	0.7	Ⅰ	Training set
20A042194	Primary	Lung cancer	Lung Squamous Cell Carcinoma	M	>30, <=60	Lung	Frozen tissue	0.7	Ⅰ	Training set
20A042501	Primary	Lung cancer	Lung Adenocarcinoma	M	>60	Lung	Frozen tissue	0.7	Ⅰ	Training set
20A042529	Primary	Lung cancer	Lung Adenocarcinoma	F	>30, <=60	Lung	Frozen tissue	0.7	Ⅰ	Training set
20A042298	Primary	Lung cancer	Lung Adenocarcinoma	F	>60	Lung	Frozen tissue	0.7	Ⅰ	Training set
20A042474	Primary	Lung cancer	Lung Squamous Cell Carcinoma	M	>30, <=60	Lung	Frozen tissue	0.7	Ⅰ	Training set
20A042226	Primary	Lung cancer	Lung Squamous Cell Carcinoma	M	>60	Lung	Frozen tissue	0.7	Ⅰ	Training set
20A042182	Primary	Lung cancer	Lung Adenocarcinoma	F	>60	Lung	Frozen tissue	0.7	Ⅱ	Training set
20A042138	Primary	Lung cancer	Lung Squamous Cell Carcinoma	M	>60	Lung	Frozen tissue	0.7	Ⅰ	Training set
20A042289	Primary	Lung cancer	Lung Adenocarcinoma	F	>30, <=60	Lung	Frozen tissue	0.7	Ⅰ	Training set
20A042162	Primary	Lung cancer	Lung Squamous Cell Carcinoma	M	>60	Lung	Frozen tissue	0.7	Ⅱ	Training set
20A042180	Primary	Lung cancer	Lung Adenocarcinoma	F	>60	Lung	Frozen tissue	0.7	Ⅰ	Training set
20A042215	Primary	Lung cancer	Lung Squamous Cell Carcinoma	M	>60	Lung	Frozen tissue	0.7	Ⅱ	Training set
20A042210	Primary	Lung cancer	Lung Squamous Cell Carcinoma	M	>30, <=60	Lung	Frozen tissue	0.7	Ⅱ	Training set
20A042413	Primary	Lung cancer	Lung Adenocarcinoma	F	unknown	Lung	Frozen tissue	0.7	Ⅰ	Training set
20A042487	Primary	Lung cancer	Lung Adenocarcinoma	F	>60	Lung	Frozen tissue	0.7	Ⅳ	Training set
20A042155	Primary	Lung cancer	Lung Adenocarcinoma	M	>30, <=60	Lung	Frozen tissue	0.7	Ⅲ	Training set
20A042294	Primary	Lung cancer	Lung Adenocarcinoma	F	>60	Lung	Frozen tissue	0.7	Ⅰ	Training set
20A042418	Primary	Lung cancer	Lung Adenocarcinoma	M	>60	Lung	Frozen tissue	0.7	Ⅰ	Training set
20A042218	Primary	Lung cancer	Lung Adenocarcinoma	M	>30, <=60	Lung	Frozen tissue	0.7	Ⅰ	Training set
20A042527	Primary	Lung cancer	Lung Adenocarcinoma	F	>60	Lung	Frozen tissue	0.7	Ⅱ	Training set
20A042156	Primary	Lung cancer	Lung Adenocarcinoma	M	>60	Lung	Frozen tissue	0.7	Ⅰ	Training set
20A042129	Primary	Lung cancer	Lung Adenocarcinoma	M	>60	Lung	Frozen tissue	0.7	Ⅱ	Training set
20A042363	Primary	Lung cancer	Lung Squamous Cell Carcinoma	M	>30, <=60	Lung	Frozen tissue	0.7	Ⅱ	Training set
20A042574	Primary	Lung cancer	Lung Adenocarcinoma	M	>60	Lung	Frozen tissue	0.7	Ⅱ	Training set
20A042299	Primary	Lung cancer	Lung Adenocarcinoma	M	>60	Lung	Frozen tissue	0.7	Ⅱ	Training set
20A042195	Primary	Lung cancer	Lung Squamous Cell Carcinoma	M	>60	Lung	Frozen tissue	0.7	Ⅲ	Training set
20A042227	Primary	Lung cancer	Lung Squamous Cell Carcinoma	M	>60	Lung	Frozen tissue	0.7	Ⅲ	Training set
20A042154	Primary	Lung cancer	Lung Squamous Cell Carcinoma	M	>30, <=60	Lung	Frozen tissue	0.7	Ⅱ	Training set
20A042221	Primary	Lung cancer	Lung Squamous Cell Carcinoma	F	>60	Lung	Frozen tissue	0.7	Ⅲ	Training set
20A042237	Primary	Lung cancer	Lung Squamous Cell Carcinoma	M	>60	Lung	Frozen tissue	0.7	Ⅰ	Training set
20A042605	Primary	Lung cancer	Lung Squamous Cell Carcinoma	M	>60	Lung	Frozen tissue	0.7	Ⅰ	Training set
20A042222	Primary	Lung cancer	Lung Squamous Cell Carcinoma	M	>30, <=60	Lung	Frozen tissue	0.7	Ⅱ	Training set
20A042223	Primary	Lung cancer	Lung Squamous Cell Carcinoma	M	>30, <=60	Lung	Frozen tissue	0.7	Ⅰ	Training set
20A042259	Primary	Lung cancer	Lung Squamous Cell Carcinoma	M	>60	Lung	Frozen tissue	0.7	Ⅰ	Training set
20A042239	Primary	Lung cancer	Lung Squamous Cell Carcinoma	M	>30, <=60	Lung	Frozen tissue	0.7	Ⅰ	Training set
20A042440	Primary	Lung cancer	Lung Squamous Cell Carcinoma	M	>60	Lung	Frozen tissue	0.7	Ⅰ	Training set
20A042558	Primary	Lung cancer	Lung Squamous Cell Carcinoma	M	>60	Lung	Frozen tissue	0.7	Ⅰ	Training set
20A042139	Primary	Lung cancer	Lung Squamous Cell Carcinoma	M	>60	Lung	Frozen tissue	0.7	Ⅱ	Training set
20A042137	Primary	Stomach cancer	Stomach Adenocarcinoma	M	>60	Stomach	Frozen tissue	0.7	Ⅱ	Training set
20A042130	Primary	Stomach cancer	Stomach Adenocarcinoma	F	>60	Stomach	Frozen tissue	0.7	Ⅲ	Training set
20A042602	Primary	Stomach cancer	Stomach Adenocarcinoma	F	>60	Stomach	Frozen tissue	0.7	Ⅰ	Training set
20A042579	Primary	Stomach cancer	Stomach Adenocarcinoma	F	>60	Stomach	Frozen tissue	0.7	Ⅲ	Training set
20A042551	Primary	Stomach cancer	Stomach Adenocarcinoma	M	>30, <=60	Stomach	Frozen tissue	0.7	Ⅲ	Training set
20A042421	Primary	Stomach cancer	Stomach Adenocarcinoma	M	>30, <=60	Stomach	Frozen tissue	0.7	Ⅱ	Training set
20A042133	Primary	Stomach cancer	Stomach Adenocarcinoma	M	>30, <=60	Stomach	Frozen tissue	0.7	Ⅲ	Training set
20A042377	Primary	Stomach cancer	Stomach Adenocarcinoma	M	>60	Stomach	Frozen tissue	0.7	Ⅱ	Training set
20A042136	Primary	Stomach cancer	Stomach Adenocarcinoma	M	>60	Stomach	Frozen tissue	0.7	Ⅲ	Training set
20A042125	Primary	Stomach cancer	Stomach Adenocarcinoma	M	>60	Stomach	Frozen tissue	0.7	Ⅲ	Training set
20A042508	Primary	Stomach cancer	Stomach Adenocarcinoma	M	>60	Stomach	Frozen tissue	0.7	Ⅱ	Training set
20A042158	Primary	Stomach cancer	Stomach Adenocarcinoma	M	>60	Stomach	Frozen tissue	0.7	Ⅱ	Training set
20A042606	Primary	Stomach cancer	Stomach Adenocarcinoma	M	>30, <=60	Stomach	Frozen tissue	0.7	Ⅲ	Training set
20A042123	Primary	Stomach cancer	Stomach Adenocarcinoma	M	>60	Stomach	Frozen tissue	0.7	Ⅰ	Training set
20A042391	Primary	Stomach cancer	Stomach Adenocarcinoma	M	>60	Stomach	Frozen tissue	0.7	Ⅲ	Training set
20A042242	Primary	Stomach cancer	Stomach Adenocarcinoma	M	>30, <=60	Stomach	Frozen tissue	0.7	Ⅲ	Training set
20A042340	Primary	Stomach cancer	Stomach Adenocarcinoma	M	>60	Stomach	Frozen tissue	0.7	Ⅱ	Training set
20A042132	Primary	Stomach cancer	Stomach Adenocarcinoma	F	>60	Stomach	Frozen tissue	0.7	Ⅲ	Training set
20A042507	Primary	Stomach cancer	Stomach Adenocarcinoma	M	>60	Stomach	Frozen tissue	0.7	Ⅱ	Training set
20A042494	Primary	Stomach cancer	Stomach Adenocarcinoma	M	>60	Stomach	Frozen tissue	0.7	Ⅲ	Training set
20A042438	Primary	Stomach cancer	Stomach Adenocarcinoma	F	>60	Stomach	Frozen tissue	0.7	Ⅱ	Training set
20A042292	Primary	Stomach cancer	Stomach Adenocarcinoma	M	>60	Stomach	Frozen tissue	0.7	Ⅲ	Training set
20A042411	Primary	Stomach cancer	Stomach Adenocarcinoma	M	>60	Stomach	Frozen tissue	0.7	Ⅲ	Training set
20A042304	Primary	Stomach cancer	Stomach Signet Ring Cell Carcinoma	F	>30, <=60	Stomach	Frozen tissue	0.7	Ⅱ	Training set
20A042147	Primary	Stomach cancer	Stomach Adenocarcinoma	F	>60	Stomach	Frozen tissue	0.7	Ⅲ	Training set
20A042543	Primary	Stomach cancer	Stomach Adenocarcinoma	M	>60	Stomach	Frozen tissue	0.7	Ⅲ	Training set
20A042124	Primary	Stomach cancer	Stomach Adenocarcinoma	M	>60	Stomach	Frozen tissue	0.7	Ⅲ	Training set
20A042331	Primary	Stomach cancer	Stomach Adenocarcinoma	F	>60	Stomach	Frozen tissue	0.7	Ⅱ	Training set
20A042472	Primary	Stomach cancer	Stomach Adenocarcinoma	M	>60	Stomach	Frozen tissue	0.7	Ⅲ	Training set
20A042244	Primary	Stomach cancer	Stomach Neuroendocrine carcinoma	M	>60	Stomach	Frozen tissue	0.7	Ⅱ	Training set
20A042523	Primary	Stomach cancer	Stomach Adenocarcinoma	M	>60	Stomach	Frozen tissue	0.7	Ⅱ	Training set
20A042313	Primary	Stomach cancer	Stomach Adenocarcinoma	F	>60	Stomach	Frozen tissue	0.7	Ⅲ	Training set
20A042317	Primary	Stomach cancer	Stomach Adenocarcinoma	F	>60	Stomach	Frozen tissue	0.7	Ⅱ	Training set
20A042531	Primary	Stomach cancer	Stomach Adenocarcinoma	M	>60	Stomach	Frozen tissue	0.7	Ⅱ	Training set
20A042255	Primary	Stomach cancer	Stomach Adenocarcinoma	M	>60	Stomach	Frozen tissue	0.7	Ⅰ	Training set
20A042435	Primary	Stomach cancer	Stomach Adenocarcinoma	M	>30, <=60	Stomach	Frozen tissue	0.7	Ⅱ	Training set
20A042260	Primary	Stomach cancer	Stomach Adenocarcinoma	M	>60	Stomach	Frozen tissue	0.7	Ⅲ	Training set
20A042172	Primary	Stomach cancer	Stomach Adenocarcinoma	M	>60	Stomach	Frozen tissue	0.7	Ⅲ	Training set
20A042502	Primary	Stomach cancer	Stomach Adenocarcinoma	F	>60	Stomach	Frozen tissue	0.7	Ⅲ	Training set
20A042505	Primary	Stomach cancer	Stomach Adenocarcinoma	M	>30, <=60	Stomach	Frozen tissue	0.7	Ⅱ	Training set
20A042217	Primary	Stomach cancer	Stomach Adenocarcinoma	F	>60	Stomach	Frozen tissue	0.7	Ⅲ	Training set
20A042473	Primary	Stomach cancer	Stomach Adenocarcinoma	M	>30, <=60	Stomach	Frozen tissue	0.7	Ⅱ	Training set
20A042345	Primary	Stomach cancer	Stomach Adenocarcinoma	M	>60	Stomach	Frozen tissue	0.7	Ⅱ	Training set
20A042488	Primary	Stomach cancer	Stomach Adenocarcinoma	M	>60	Stomach	Frozen tissue	0.7	Ⅲ	Training set
20A042302	Primary	Colon and rectum cancer	Colon and rectum Adenocarcinoma	M	>60	Colon	Frozen tissue	0.7	Ⅲ	Training set
20A042362	Primary	Colon and rectum cancer	Colon and rectum Adenocarcinoma with Mucinous Carcinoma	F	>60	Colon	Frozen tissue	0.7	Ⅳ	Training set
20A042433	Primary	Colon and rectum cancer	Colon and rectum Adenocarcinoma	M	>60	Colon	Frozen tissue	0.7	Ⅱ	Training set
20A042334	Primary	Colon and rectum cancer	Colon and rectum Adenocarcinoma	M	>60	Colon	Frozen tissue	0.7	Ⅱ	Training set
20A042490	Primary	Colon and rectum cancer	Colon and rectum Adenocarcinoma	F	>30, <=60	Colon	Frozen tissue	0.7	Ⅲ	Training set
20A042483	Primary	Colon and rectum cancer	Colon and rectum Adenocarcinoma with Mucinous Carcinoma	M	>60	Colon	Frozen tissue	0.7	Ⅱ	Training set
20A042504	Primary	Colon and rectum cancer	Colon and rectum Adenocarcinoma	F	>30, <=60	Colon	Frozen tissue	0.7	Ⅱ	Training set
20A042306	Primary	Colon and rectum cancer	Colon and rectum Adenocarcinoma	F	>60	Colon	Frozen tissue	0.7	Ⅲ	Training set
20A042405	Primary	Colon and rectum cancer	Colon and rectum Adenocarcinoma	F	>60	Colon	Frozen tissue	0.7	Ⅲ	Training set
20A042498	Primary	Colon and rectum cancer	Colon and rectum Adenocarcinoma	M	>60	Colon	Frozen tissue	0.7	Ⅱ	Training set
20A042464	Primary	Colon and rectum cancer	Colon and rectum Adenocarcinoma	F	>60	Colon	Frozen tissue	0.7	Ⅱ	Training set
20A042174	Primary	Colon and rectum cancer	Colon and rectum Adenocarcinoma	F	>60	Colon	Frozen tissue	0.7	Ⅲ	Training set
20A042589	Primary	Colon and rectum cancer	Colon and rectum Adenocarcinoma	F	>60	Colon	Frozen tissue	0.7	Ⅱ	Training set
20A042509	Primary	Colon and rectum cancer	Colon and rectum Adenocarcinoma	F	>60	Colon	Frozen tissue	0.7	Ⅱ	Training set
20A042588	Primary	Colon and rectum cancer	Colon and rectum Adenocarcinoma	F	>30, <=60	Colon	Frozen tissue	0.7	Ⅱ	Training set
20A042544	Primary	Colon and rectum cancer	Colon and rectum Adenocarcinoma	F	>60	Colon	Frozen tissue	0.7	Ⅱ	Training set
20A042409	Primary	Colon and rectum cancer	Colon and rectum Adenocarcinoma	M	>60	Colon	Frozen tissue	0.7	Ⅱ	Training set
20A042439	Primary	Colon and rectum cancer	Colon and rectum Adenocarcinoma with Mucinous Carcinoma	M	>60	Colon	Frozen tissue	0.7	Ⅲ	Training set
20A042536	Primary	Colon and rectum cancer	Colon and rectum Adenocarcinoma	M	>60	Colon	Frozen tissue	0.7	Ⅱ	Training set
20A042169	Primary	Colon and rectum cancer	Colon and rectum Adenocarcinoma with Mucinous Carcinoma	F	>60	Colon	Frozen tissue	0.7	Ⅲ	Training set
20A042170	Primary	Colon and rectum cancer	Colon and rectum Adenocarcinoma	F	>60	Colon	Frozen tissue	0.7	Ⅲ	Training set
20A042179	Primary	Colon and rectum cancer	Colon and rectum Adenocarcinoma	M	>30, <=60	Colon	Frozen tissue	0.7	Ⅱ	Training set
20A042308	Primary	Colon and rectum cancer	Colon and rectum Adenocarcinoma	M	>30, <=60	Colon	Frozen tissue	0.7	Ⅱ	Training set
20A042432	Primary	Colon and rectum cancer	Colon and rectum Adenocarcinoma	F	>30, <=60	Colon	Frozen tissue	0.7	Ⅲ	Training set
20A042166	Primary	Colon and rectum cancer	Colon and rectum Adenocarcinoma	M	>60	Rectum	Frozen tissue	0.7	Ⅲ	Training set
20A042443	Primary	Colon and rectum cancer	Colon and rectum Adenocarcinoma	M	>60	Rectum	Frozen tissue	0.7	Ⅱ	Training set
20A042451	Primary	Colon and rectum cancer	Colon and rectum Adenocarcinoma	F	>60	Rectum	Frozen tissue	0.7	Ⅱ	Training set
20A042427	Primary	Colon and rectum cancer	Colon and rectum Adenocarcinoma with Mucinous Carcinoma	F	>30, <=60	Rectum	Frozen tissue	0.7	Ⅱ	Training set
20A042321	Primary	Colon and rectum cancer	Colon and rectum Adenocarcinoma	M	>60	Rectum	Frozen tissue	0.7	Ⅲ	Training set
20A042382	Primary	Colon and rectum cancer	Colon and rectum Adenocarcinoma	M	>60	Rectum	Frozen tissue	0.7	Ⅱ	Training set
20A042445	Primary	Colon and rectum cancer	Colon and rectum Adenocarcinoma	M	>30, <=60	Rectum	Frozen tissue	0.7	Ⅱ	Training set
20A042478	Primary	Colon and rectum cancer	Colon and rectum Adenocarcinoma	M	>60	Rectum	Frozen tissue	0.7	Ⅱ	Training set
20A042481	Primary	Colon and rectum cancer	Colon and rectum Adenocarcinoma	F	>30, <=60	Rectum	Frozen tissue	0.7	Ⅲ	Training set
20A042613	Primary	Colon and rectum cancer	Colon and rectum Adenocarcinoma	F	>60	Rectum	Frozen tissue	0.7	Ⅱ	Training set
20A042378	Primary	Colon and rectum cancer	Colon and rectum Adenocarcinoma	M	>60	Rectum	Frozen tissue	0.7	Ⅰ	Training set
20A042383	Primary	Colon and rectum cancer	Colon and rectum Mucinous Carcinoma with Signet Ring Cell Carcinoma	M	>60	Rectum	Frozen tissue	0.7	Ⅲ	Training set
20A042441	Primary	Colon and rectum cancer	Colon and rectum Adenocarcinoma	F	>60	Rectum	Frozen tissue	0.7	Ⅲ	Training set
20A042458	Primary	Colon and rectum cancer	Colon and rectum Adenocarcinoma with Mucinous Carcinoma	F	>60	Rectum	Frozen tissue	0.7	Ⅱ	Training set
20A042205	Primary	Colon and rectum cancer	Colon and rectum Adenocarcinoma	M	>60	Rectum	Frozen tissue	0.7	Ⅲ	Training set
20A042425	Primary	Colon and rectum cancer	Colon and rectum Adenocarcinoma	M	>60	Rectum	Frozen tissue	0.7	Ⅲ	Training set
20A042386	Primary	Colon and rectum cancer	Colon and rectum Adenocarcinoma with Mucinous Carcinoma	M	>60	Rectum	Frozen tissue	0.7	Ⅱ	Training set
20A042545	Primary	Colon and rectum cancer	Colon and rectum Adenocarcinoma	M	>60	Rectum	Frozen tissue	0.7	Ⅲ	Training set
20A042426	Primary	Colon and rectum cancer	Colon and rectum Adenocarcinoma with Mucinous Carcinoma	M	>60	Rectum	Frozen tissue	0.7	Ⅲ	Training set
20A042184	Primary	Colon and rectum cancer	Colon and rectum Adenocarcinoma	F	>60	Rectum	Frozen tissue	0.7	Ⅱ	Training set
20A042128	Primary	Colon and rectum cancer	Colon and rectum Adenocarcinoma	M	>60	Rectum	Frozen tissue	0.7	Ⅱ	Training set
20A042390	Primary	Colon and rectum cancer	Colon and rectum Adenocarcinoma	M	>60	Rectum	Frozen tissue	0.7	Ⅲ	Training set
20A042486	Primary	Colon and rectum cancer	Colon and rectum Adenocarcinoma	M	>60	Rectum	Frozen tissue	0.7	Ⅱ	Training set
20A042126	Primary	Colon and rectum cancer	Colon and rectum Serous carcinoma	F	>30, <=60	Rectum	Frozen tissue	0.7	Ⅳ	Training set
20A042171	Primary	Colon and rectum cancer	Colon and rectum Adenocarcinoma	M	>60	Rectum	Frozen tissue	0.7	Ⅱ	Training set
20A042380	Primary	Colon and rectum cancer	Colon and rectum Adenocarcinoma	M	>60	Rectum	Frozen tissue	0.7	Ⅲ	Training set
20A042404	Primary	Head and neck neoplasm	Hypopharynx Squamous Cell Carcinoma	M	unknown	Sinus piriformis	Frozen tissue	0.7	Ⅳ	Training set
20A042307	Primary	Head and neck neoplasm	Hypopharynx Squamous Cell Carcinoma	M	unknown	Oropharynx	Frozen tissue	0.7	Ⅳ	Training set
20A042135	Primary	Head and neck neoplasm	Hypopharynx Squamous Cell Carcinoma	M	unknown	Sinus piriformis	Frozen tissue	0.7	Ⅳ	Training set
20A042149	Primary	Head and neck neoplasm	Hypopharynx Squamous Cell Carcinoma	M	unknown	Oropharynx	Frozen tissue	0.7	Ⅲ	Training set
20A042148	Primary	Head and neck neoplasm	Hypopharynx Squamous Cell Carcinoma	M	unknown	Sinus piriformis	Frozen tissue	0.7	Ⅰ	Training set
20A042453	Primary	Head and neck neoplasm	Oral Squamous Cell Carcinoma	M	unknown	Oral cavity	Frozen tissue	0.7	Ⅲ	Training set
20A042230	Primary	Head and neck neoplasm	Oral Squamous Cell Carcinoma	F	unknown	Tongue	Frozen tissue	0.7	Ⅳ	Training set
20A042592	Primary	Head and neck neoplasm	Hypopharynx Squamous Cell Carcinoma	M	unknown	Hypopharynx	Frozen tissue	0.7	Ⅳ	Training set
20A042584	Primary	Head and neck neoplasm	Hypopharynx Squamous Cell Carcinoma	M	unknown	Sinus piriformis	Frozen tissue	0.7	Ⅱ	Training set
20A042467	Primary	Head and neck neoplasm	Oropharynxx Squamous Cell Carcinoma	M	unknown	Oropharynx	Frozen tissue	0.7	Ⅱ	Training set
20A042566	Primary	Head and neck neoplasm	Hypopharynx Squamous Cell Carcinoma	M	unknown	Oropharynx	Frozen tissue	0.7	Ⅳ	Training set
20A042470	Primary	Head and neck neoplasm	Oropharynxx Squamous Cell Carcinoma	M	unknown	Oropharynx	Frozen tissue	0.7	Ⅳ	Training set
20A042333	Primary	Head and neck neoplasm	Oral Squamous Cell Carcinoma	M	unknown	Oropharynx	Frozen tissue	0.7	Ⅰ	Training set
20A042197	Primary	Esophagus cancer	Esophagus Squamous Cell Carcinoma	M	unknown	Hypopharynx	Frozen tissue	0.7	Ⅲ	Training set
20A042145	Primary	Head and neck neoplasm	Oral Squamous Cell Carcinoma	M	unknown	Oral cavity	Frozen tissue	0.7	Ⅱ	Training set
20A042557	Primary	Head and neck neoplasm	Oropharynxx Squamous Cell Carcinoma	M	unknown	Oropharynx	Frozen tissue	0.7	Ⅳ	Training set
20A042515	Primary	Head and neck neoplasm	Oral Squamous Cell Carcinoma	F	unknown	Tongue	Frozen tissue	0.7	Ⅲ	Training set
20A042144	Primary	Head and neck neoplasm	Oral Squamous Cell Carcinoma	M	unknown	Oral cavity	Frozen tissue	0.7	Ⅳ	Training set
20A042489	Primary	Head and neck neoplasm	Hypopharynx Squamous Cell Carcinoma	F	unknown	Sinus piriformis	Frozen tissue	0.7	Ⅲ	Training set
20A042309	Primary	Head and neck neoplasm	Oropharynxx Squamous Cell Carcinoma	M	unknown	Hypopharynx	Frozen tissue	0.7	Ⅳ	Training set
20A042188	Primary	Head and neck neoplasm	Oral Squamous Cell Carcinoma	M	unknown	Oral cavity	Frozen tissue	0.7	Ⅱ	Training set
20A042471	Primary	Head and neck neoplasm	Hypopharynx Squamous Cell Carcinoma	M	unknown	Hypopharynx	Frozen tissue	0.7	Ⅳ	Training set
20A042150	Primary	Head and neck neoplasm	Oral Squamous Cell Carcinoma	M	unknown	Tongue	Frozen tissue	0.7	Ⅳ	Training set
20A042253	Primary	Head and neck neoplasm	Hypopharynx Squamous Cell Carcinoma	M	unknown	Oropharynx	Frozen tissue	0.7	Ⅳ	Training set
20A042387	Primary	Head and neck neoplasm	Oropharynxx Squamous Cell Carcinoma	F	unknown	Oropharynx	Frozen tissue	0.7	Ⅳ	Training set
20A042263	Primary	Head and neck neoplasm	Hypopharynx Squamous Cell Carcinoma	M	unknown	Throat	Frozen tissue	0.7	Ⅲ	Training set
20A042247	Primary	Head and neck neoplasm	Hypopharynx Squamous Cell Carcinoma	M	unknown	Throat	Frozen tissue	0.7	Ⅲ	Training set
20A042203	Primary	Head and neck neoplasm	Hypopharynx Squamous Cell Carcinoma	M	unknown	Hypopharynx	Frozen tissue	0.7	Ⅳ	Training set
20A042192	Primary	Head and neck neoplasm	Oropharynxx Squamous Cell Carcinoma	F	unknown	Oral cavity	Frozen tissue	0.7	Ⅰ	Training set
20A042528	Primary	Head and neck neoplasm	Hypopharynx Squamous Cell Carcinoma	M	unknown	Hypopharynx	Frozen tissue	0.7	Ⅳ	Training set
20A042165	Primary	Head and neck neoplasm	Oropharynxx Squamous Cell Carcinoma	M	unknown	Oropharynx	Frozen tissue	0.7	Ⅰ	Training set
20A042607	Primary	Head and neck neoplasm	Hypopharynx Squamous Cell Carcinoma	M	unknown	Hypopharynx	Frozen tissue	0.7	Ⅳ	Training set
20A042550	Primary	Head and neck neoplasm	Oral Squamous Cell Carcinoma	M	unknown	Oral cavity	Frozen tissue	0.7	Ⅳ	Training set
20A042146	Primary	Head and neck neoplasm	Oropharynxx Squamous Cell Carcinoma	M	unknown	Hypopharynx	Frozen tissue	0.7	Ⅲ	Training set
20A042514	Primary	Head and neck neoplasm	Oral Squamous Cell Carcinoma	F	unknown	Oropharynx	Frozen tissue	0.7	Ⅳ	Training set
20A042603	Primary	Head and neck neoplasm	Oral Squamous Cell Carcinoma	M	unknown	Tongue	Frozen tissue	0.7	Ⅳ	Training set
20A042585	Primary	Head and neck neoplasm	Hypopharynx Squamous Cell Carcinoma	M	unknown	Hypopharynx	Frozen tissue	0.7	Ⅳ	Training set
20A042272	Primary	Head and neck neoplasm	Hypopharynx Squamous Cell Carcinoma	M	unknown	Sinus piriformis	Frozen tissue	0.7	Ⅳ	Training set
20A042415	Primary	Head and neck neoplasm	Hypopharynx Squamous Cell Carcinoma	M	unknown	Hypopharynx	Frozen tissue	0.7	Ⅳ	Training set
20A042190	Primary	Head and neck neoplasm	Oral Squamous Cell Carcinoma	M	unknown	Tongue	Frozen tissue	0.7	Ⅳ	Training set
20A042583	Primary	Head and neck neoplasm	Oral Squamous Cell Carcinoma	F	unknown	Oral cavity	Frozen tissue	0.7	Ⅱ	Training set
20A042548	Primary	Head and neck neoplasm	Oropharynxx Squamous Cell Carcinoma	M	unknown	Oropharynx	Frozen tissue	0.7	Ⅲ	Training set
20A042200	Primary	Head and neck neoplasm	Oral Squamous Cell Carcinoma	M	unknown	Lip	Frozen tissue	0.7	Ⅱ	Training set
20A042521	Primary	Head and neck neoplasm	Oral Squamous Cell Carcinoma	M	unknown	Oral cavity	Frozen tissue	0.7	Ⅲ	Training set
20A042429	Primary	Head and neck neoplasm	Hypopharynx Squamous Cell Carcinoma	M	unknown	Throat	Frozen tissue	0.7	Ⅲ	Training set
20A042559	Primary	Head and neck neoplasm	Hypopharynx Squamous Cell Carcinoma	M	unknown	Sinus piriformis	Frozen tissue	0.7	Ⅲ	Training set
20A042541	Primary	Head and neck neoplasm	Hypopharynx Squamous Cell Carcinoma	M	unknown	Hypopharynx	Frozen tissue	0.7	Ⅳ	Training set
20A042193	Primary	Head and neck neoplasm	Oropharynxx Squamous Cell Carcinoma	M	unknown	Oropharynx	Frozen tissue	0.7	Ⅲ	Training set
20A042512	Primary	Head and neck neoplasm	Oral Squamous Cell Carcinoma	M	unknown	Tongue	Frozen tissue	0.7	Ⅳ	Training set
20A042296	Primary	Thyroid cancer	Mucinous Thyroid Carcinoma	M	unknown	Thyroid	Frozen tissue	0.7	Ⅳ	Training set
20A042568	Primary	Thyroid cancer	Papillary Thyroid Carcinoma	M	unknown	Thyroid	Frozen tissue	0.7	Ⅳ	Training set
20A042213	Primary	Thyroid cancer	Papillary Thyroid Carcinoma	F	unknown	Thyroid	Frozen tissue	0.7	Ⅱ	Training set
20A042621	Primary	Thyroid cancer	Papillary Thyroid Carcinoma	F	unknown	Thyroid	Frozen tissue	0.7	Ⅱ	Training set
20A042456	Primary	Thyroid cancer	Papillary Thyroid Carcinoma	F	unknown	Thyroid	Frozen tissue	0.7	Ⅰ	Training set
20A042288	Primary	Thyroid cancer	Medullary Thyroid Carcinoma	F	unknown	Thyroid	Frozen tissue	0.7	Ⅳ	Training set
20A042199	Primary	Thyroid cancer	Medullary Thyroid Carcinoma	M	unknown	Thyroid	Frozen tissue	0.7	Ⅳ	Training set
20A042532	Primary	Thyroid cancer	Medullary Thyroid Carcinoma	M	unknown	Thyroid	Frozen tissue	0.7	Ⅳ	Training set
20A042485	Primary	Thyroid cancer	Medullary Thyroid Carcinoma	F	unknown	Thyroid	Frozen tissue	0.7	Ⅳ	Training set
20A042497	Primary	Thyroid cancer	Medullary Thyroid Carcinoma	M	unknown	Thyroid	Frozen tissue	0.7	Ⅳ	Training set
20A042273	Primary	Thyroid cancer	Papillary Thyroid Carcinoma	F	unknown	Thyroid	Frozen tissue	0.7	Ⅰ	Training set
20A042590	Primary	Thyroid cancer	Papillary Thyroid Carcinoma	F	unknown	Thyroid	Frozen tissue	0.7	Ⅰ	Training set
20A042183	Primary	Thyroid cancer	Papillary Thyroid Carcinoma	M	unknown	Thyroid	Frozen tissue	0.7	Ⅳ	Training set
20A042554	Primary	Thyroid cancer	Papillary Thyroid Carcinoma	M	unknown	Thyroid	Frozen tissue	0.7	Ⅳ	Training set
20A042517	Primary	Thyroid cancer	Papillary Thyroid Carcinoma	F	unknown	Thyroid	Frozen tissue	0.7	Ⅰ	Training set
20A042567	Primary	Thyroid cancer	Medullary Thyroid Carcinoma	M	unknown	Thyroid	Frozen tissue	0.7	Ⅲ	Training set
20A042325	Primary	Thyroid cancer	Papillary Thyroid Carcinoma	M	unknown	Thyroid	Frozen tissue	0.7	Ⅰ	Training set
20A042581	Primary	Thyroid cancer	Follicular Thyroid Carcinoma	M	unknown	Thyroid	Frozen tissue	0.7	Ⅰ	Training set
20A042191	Primary	Thyroid cancer	Medullary Thyroid Carcinoma	F	unknown	Thyroid	Frozen tissue	0.7	Ⅳ	Training set
20A042252	Primary	Thyroid cancer	Papillary Thyroid Carcinoma	F	unknown	Thyroid	Frozen tissue	0.7	Ⅰ	Training set
20A042316	Primary	Thyroid cancer	Papillary Thyroid Carcinoma	M	unknown	Thyroid	Frozen tissue	0.7	Ⅰ	Training set
20A042580	Primary	Thyroid cancer	Papillary Thyroid Carcinoma	F	unknown	Thyroid	Frozen tissue	0.7	Ⅳ	Training set
20A042287	Metastatic	Thyroid cancer	Thyroid cancer(subtype unknown)	M	unknown	Thyroid	Frozen tissue	0.7	Ⅳ	Training set
20A042420	Primary	Thyroid cancer	Papillary Thyroid Carcinoma	F	unknown	Thyroid	Frozen tissue	0.7	Ⅳ	Training set
20A042561	Primary	Thyroid cancer	Medullary Thyroid Carcinoma	M	unknown	Thyroid	Frozen tissue	0.7	Ⅳ	Training set
20A042330	Primary	Thyroid cancer	Papillary Thyroid Carcinoma	F	unknown	Thyroid	Frozen tissue	0.7	Ⅰ	Training set
20A042322	Primary	Thyroid cancer	Papillary Thyroid Carcinoma	M	unknown	Thyroid	Frozen tissue	0.7	Ⅰ	Training set
20A042219	Primary	Thyroid cancer	Papillary Thyroid Carcinoma	F	unknown	Thyroid	Frozen tissue	0.7	Ⅰ	Training set
20A042142	Primary	Thyroid cancer	Papillary Thyroid Carcinoma	F	unknown	Thyroid	Frozen tissue	0.7	Ⅳ	Training set
20A042549	Primary	Thyroid cancer	Medullary Thyroid Carcinoma	F	unknown	Thyroid	Frozen tissue	0.7	Ⅱ	Training set
20A042540	Primary	Thyroid cancer	Follicular Thyroid Carcinoma	M	unknown	Thyroid	Frozen tissue	0.7	Ⅲ	Training set
20A042457	Primary	Thyroid cancer	Papillary Thyroid Carcinoma	F	unknown	Thyroid	Frozen tissue	0.7	Ⅰ	Training set
20A042400	Primary	Thyroid cancer	Papillary Thyroid Carcinoma	M	unknown	Thyroid	Frozen tissue	0.7	Ⅳ	Training set
20A042398	Primary	Thyroid cancer	Papillary Thyroid Carcinoma	F	unknown	Thyroid	Frozen tissue	0.7	Ⅳ	Training set
20A042546	Primary	Thyroid cancer	Medullary Thyroid Carcinoma	M	unknown	Thyroid	Frozen tissue	0.7	Ⅳ	Training set
20A042423	Primary	Thyroid cancer	Papillary Thyroid Carcinoma	F	unknown	Thyroid	Frozen tissue	0.7	Ⅰ	Training set
20A042547	Primary	Thyroid cancer	Papillary Thyroid Carcinoma	F	unknown	Thyroid	Frozen tissue	0.7	Ⅳ	Training set
20A042396	Primary	Thyroid cancer	Papillary Thyroid Carcinoma	F	unknown	Thyroid	Frozen tissue	0.7	Ⅳ	Training set
20A042601	Primary	Thyroid cancer	Papillary Thyroid Carcinoma	M	unknown	Thyroid	Frozen tissue	0.7	Ⅳ	Training set
20A042520	Primary	Thyroid cancer	Papillary Thyroid Carcinoma	F	unknown	Thyroid	Frozen tissue	0.7	Ⅰ	Training set
20A042595	Primary	Thyroid cancer	Papillary Thyroid Carcinoma	F	unknown	Thyroid	Frozen tissue	0.7	Ⅳ	Training set
20A042597	Primary	Thyroid cancer	Papillary Thyroid Carcinoma	M	unknown	Thyroid	Frozen tissue	0.7	Ⅱ	Training set
20A042569	Primary	Thyroid cancer	Papillary Thyroid Carcinoma	M	unknown	Thyroid	Frozen tissue	0.7	Ⅱ	Training set
20A042600	Primary	Thyroid cancer	Papillary Thyroid Carcinoma	F	unknown	Thyroid	Frozen tissue	0.7	Ⅱ	Training set
20A042300	Primary	Cervix cancer	Cervix Small cell Neuroendocrine Carcinoma	F	unknown	Cervix	Frozen tissue	0.7	Ⅲ	Training set
20A042279	Primary	Cervix cancer	Cervix Squamous Cell Carcinoma	F	unknown	Cervix	Frozen tissue	0.7	Ⅲ	Training set
20A042267	Primary	Cervix cancer	Cervix Adenocarcinoma	F	unknown	Cervix	Frozen tissue	0.7	Ⅰ	Training set
20A042571	Primary	Cervix cancer	Cervix Squamous Cell Carcinoma	F	unknown	Cervix	Frozen tissue	0.7	Ⅱ	Training set
20A042381	Primary	Cervix cancer	Cervix Squamous Cell Carcinoma	F	unknown	Cervix	Frozen tissue	0.7	Ⅱ	Training set
20A042406	Primary	Cervix cancer	Cervix Squamous Cell Carcinoma	F	unknown	Cervix	Frozen tissue	0.7	Ⅱ	Training set
20A042324	Primary	Cervix cancer	Cervix Squamous Cell Carcinoma	F	unknown	Cervix	Frozen tissue	0.7	Ⅰ	Training set
20A042555	Primary	Cervix cancer	Cervix Squamous Cell Carcinoma	F	unknown	Cervix	Frozen tissue	0.7	Ⅰ	Training set
20A042361	Primary	Cervix cancer	Cervix Adenocarcinoma	F	unknown	Cervix	Frozen tissue	0.7	Ⅲ	Training set
20A042500	Primary	Cervix cancer	Cervix Squamous Cell Carcinoma	F	unknown	Cervix	Frozen tissue	0.7	Ⅱ	Training set
20A042417	Primary	Cervix cancer	Cervix Squamous Cell Carcinoma	F	unknown	Cervix	Frozen tissue	0.7	Ⅱ	Training set
20A042526	Primary	Cervix cancer	Cervix Squamous Cell Carcinoma	F	unknown	Cervix	Frozen tissue	0.7	Ⅰ	Training set
20A042388	Primary	Cervix cancer	Cervix Squamous Cell Carcinoma	F	unknown	Cervix	Frozen tissue	0.7	Ⅲ	Training set
20A042258	Primary	Cervix cancer	Cervix Squamous Cell Carcinoma	F	unknown	Cervix	Frozen tissue	0.7	Ⅰ	Training set
20A042395	Primary	Cervix cancer	Cervix Squamous Cell Carcinoma	F	unknown	Cervix	Frozen tissue	0.7	Ⅱ	Training set
20A042177	Primary	Cervix cancer	Cervix Squamous Cell Carcinoma	F	unknown	Cervix	Frozen tissue	0.7	Ⅲ	Training set
20A042268	Primary	Cervix cancer	Cervix Squamous Cell Carcinoma	F	unknown	Cervix	Frozen tissue	0.7	Ⅲ	Training set
20A042282	Primary	Cervix cancer	Cervix Adenocarcinoma	F	unknown	Cervix	Frozen tissue	0.7	Ⅰ	Training set
20A042535	Primary	Cervix cancer	Cervix Squamous Cell Carcinoma	F	unknown	Cervix	Frozen tissue	0.7	Ⅲ	Training set
20A042384	Primary	Cervix cancer	Cervix Squamous Cell Carcinoma	F	unknown	Cervix	Frozen tissue	0.7	Ⅲ	Training set
20A042318	Primary	Cervix cancer	Cervix Squamous Cell Carcinoma	F	unknown	Cervix	Frozen tissue	0.7	Ⅰ	Training set
20A042151	Primary	Cervix cancer	Cervix Squamous Cell Carcinoma	F	unknown	Cervix	Frozen tissue	0.7	Ⅱ	Training set
20A042338	Primary	Cervix cancer	Cervix Squamous Cell Carcinoma	F	unknown	Cervix	Frozen tissue	0.7	Ⅲ	Training set
20A042452	Primary	Cervix cancer	Cervix Squamous Cell Carcinoma	F	unknown	Cervix	Frozen tissue	0.7	Ⅰ	Training set
20A042448	Primary	Cervix cancer	Cervix Squamous Cell Carcinoma	F	unknown	Cervix	Frozen tissue	0.7	Ⅰ	Training set
20A042562	Primary	Cervix cancer	Cervix Squamous Cell Carcinoma	F	unknown	Cervix	Frozen tissue	0.7	Ⅲ	Training set
20A042278	Primary	Cervix cancer	Cervix Squamous Cell Carcinoma	F	unknown	Cervix	Frozen tissue	0.7	Ⅰ	Training set
20A042201	Primary	Cervix cancer	Cervix Adenocarcinoma	F	unknown	Uterus	Frozen tissue	0.7	Ⅰ	Training set
20A042286	Primary	Cervix cancer	Cervix Squamous Cell Carcinoma	F	unknown	Cervix	Frozen tissue	0.7	Ⅱ	Training set
20A042261	Primary	Cervix cancer	Cervix Adenocarcinoma	F	unknown	Cervix	Frozen tissue	0.7	Ⅰ	Training set
20A042264	Primary	Cervix cancer	Cervix Squamous Cell Carcinoma	F	unknown	Cervix	Frozen tissue	0.7	Ⅰ	Training set
20A042208	Primary	Cervix cancer	Cervix Squamous Cell Carcinoma	F	unknown	Cervix	Frozen tissue	0.7	Ⅱ	Training set
20A042612	Primary	Cervix cancer	Cervix Small cell Neuroendocrine Carcinoma	F	unknown	Cervix	Frozen tissue	0.7	Ⅲ	Training set
20A042575	Primary	Cervix cancer	Cervix Adenocarcinoma	F	unknown	Cervix	Frozen tissue	0.7	Ⅱ	Training set
20A042303	Primary	Cervix cancer	Cervix Squamous Cell Carcinoma	F	unknown	Cervix	Frozen tissue	0.7	Ⅱ	Training set
20A042319	Primary	Cervix cancer	Cervix Squamous Cell Carcinoma	F	unknown	Cervix	Frozen tissue	0.7	Ⅱ	Training set
20A042312	Primary	Cervix cancer	Cervix Squamous Cell Carcinoma	F	unknown	Cervix	Frozen tissue	0.7	Ⅲ	Training set
20A042214	Primary	Cervix cancer	Cervix Squamous Cell Carcinoma	F	unknown	Cervix	Frozen tissue	0.7	Ⅱ	Training set
20A042285	Primary	Cervix cancer	Cervix Squamous Cell Carcinoma	F	unknown	Cervix	Frozen tissue	0.7	Ⅰ	Training set
20A042211	Primary	Cervix cancer	Cervix Squamous Cell Carcinoma	F	unknown	Cervix	Frozen tissue	0.7	Ⅱ	Training set
20A042196	Primary	Cervix cancer	Cervix Squamous Cell Carcinoma	F	unknown	Cervix	Frozen tissue	0.7	Ⅱ	Training set
20A042335	Primary	Cervix cancer	Cervix Squamous Cell Carcinoma	F	unknown	Cervix	Frozen tissue	0.7	Ⅰ	Training set
20A042511	Primary	Cervix cancer	Cervix Squamous Cell Carcinoma	F	unknown	Cervix	Frozen tissue	0.7	Ⅳ	Training set
20A042513	Primary	Cervix cancer	Cervix Squamous Cell Carcinoma	F	unknown	Cervix	Frozen tissue	0.7	Ⅱ	Training set
20A042305	Primary	Cervix cancer	Cervix Squamous Cell Carcinoma	F	unknown	Cervix	Frozen tissue	0.7	Ⅳ	Training set
20A042496	Primary	Cervix cancer	Cervix Adenocarcinoma	F	unknown	Cervix	Frozen tissue	0.7	Ⅳ	Training set
20A042270	Primary	Ovarian cancer	Ovarian Serous Carcinoma	F	>30, <=60	Ovary	Frozen tissue	0.7	Ⅳ	Training set
20A042401	Primary	Ovarian cancer	Ovarian Serous Carcinoma	F	>30, <=60	Ovary	Frozen tissue	0.7	Ⅲ	Training set
20A042466	Primary	Ovarian cancer	Ovarian Clear cell adenocarcinoma	F	>30, <=60	Ovary	Frozen tissue	0.7	Ⅳ	Training set
20A042216	Primary	Ovarian cancer	Ovarian Serous Carcinoma	F	>30, <=60	Ovary	Frozen tissue	0.7	Ⅱ	Training set
20A042337	Primary	Ovarian cancer	Ovarian Serous Carcinoma	F	>30, <=60	Ovary	Frozen tissue	0.7	Ⅲ	Training set
20A042510	Primary	Ovarian cancer	Ovarian Serous Carcinoma	F	>60	Ovary	Frozen tissue	0.7	Ⅱ	Training set
20A042336	Primary	Ovarian cancer	Ovarian Serous Carcinoma	F	>30, <=60	Ovary	Frozen tissue	0.7	Ⅲ	Training set
20A042178	Primary	Ovarian cancer	Ovarian Clear cell adenocarcinoma	F	>60	Ovary	Frozen tissue	0.7	Ⅰ	Training set
20A042552	Primary	Ovarian cancer	Ovarian Serous Carcinoma	F	>30, <=60	Ovary	Frozen tissue	0.7	Ⅳ	Training set
20A042284	Primary	Ovarian cancer	Ovarian Serous Carcinoma	F	>30, <=60	Ovary	Frozen tissue	0.7	Ⅲ	Training set
20A042175	Primary	Ovarian cancer	Ovarian High-grade Serous Carcinoma	F	>30, <=60	Ovary	Frozen tissue	0.7	Ⅲ	Training set
20A042274	Primary	Ovarian cancer	Ovarian High-grade Serous Carcinoma	F	>30, <=60	Ovary	Frozen tissue	0.7	Ⅱ	Training set
20A042332	Primary	Ovarian cancer	Ovarian Serous Carcinoma	F	>30, <=60	Ovary	Frozen tissue	0.7	Ⅲ	Training set
20A042310	Primary	Ovarian cancer	Ovarian High-grade Serous Carcinoma	F	>30, <=60	Ovary	Frozen tissue	0.7	Ⅲ	Training set
20A042276	Primary	Ovarian cancer	Ovarian Serous Carcinoma	F	>60	Ovary	Frozen tissue	0.7	Ⅲ	Training set
20A042339	Primary	Ovarian cancer	Ovarian Endometrioid Carcinoma	F	>60	Ovary	Frozen tissue	0.7	Ⅳ	Training set
20A042168	Primary	Ovarian cancer	Ovarian Serous Carcinoma	F	>30, <=60	Ovary	Frozen tissue	0.7	Ⅲ	Training set
20A042295	Primary	Ovarian cancer	Ovarian Serous Carcinoma	F	>30, <=60	Ovary	Frozen tissue	0.7	Ⅱ	Training set
20A042389	Primary	Ovarian cancer	Ovarian Serous Carcinoma	F	>60	Ovary	Frozen tissue	0.7	Ⅲ	Training set
20A042463	Primary	Ovarian cancer	Ovarian Serous Carcinoma	F	>30, <=60	Ovary	Frozen tissue	0.7	Ⅳ	Training set
20A042447	Primary	Ovarian cancer	Ovarian Serous Carcinoma	F	>30, <=60	Ovary	Frozen tissue	0.7	Ⅱ	Training set
20A042275	Primary	Ovarian cancer	Ovarian Clear cell adenocarcinoma	F	>30, <=60	Ovary	Frozen tissue	0.7	Ⅲ	Training set
20A042277	Primary	Ovarian cancer	Ovarian Serous Carcinoma	F	>30, <=60	Ovary	Frozen tissue	0.7	Ⅲ	Training set
20A042314	Primary	Ovarian cancer	Ovarian Serous Carcinoma	F	>30, <=60	Ovary	Frozen tissue	0.7	Ⅳ	Training set
20A042553	Primary	Ovarian cancer	Ovarian Papillary Serous Cystadenocarcinomas	F	>30, <=60	Ovary	Frozen tissue	0.7	Ⅲ	Training set
20A042327	Primary	Ovarian cancer	Ovarian Serous Carcinoma	F	>30, <=60	Ovary	Frozen tissue	0.7	Ⅲ	Training set
20A042323	Primary	Ovarian cancer	Ovarian High-grade Serous Carcinoma	F	>30, <=60	Ovary	Frozen tissue	0.7	Ⅲ	Training set
20A042320	Primary	Ovarian cancer	Ovarian Serous Carcinoma	F	>30, <=60	Ovary	Frozen tissue	0.7	Ⅲ	Training set
20A042167	Primary	Ovarian cancer	Ovarian Serous Carcinoma with Clear cell adenocarcinoma	F	>30, <=60	Ovary	Frozen tissue	0.7	Ⅲ	Training set
20A042328	Primary	Ovarian cancer	Ovarian Malignant mullerian duct mixed tumor	F	>60	Ovary	Frozen tissue	0.7	Ⅱ	Training set
20A042348	Primary	Ovarian cancer	Ovarian High-grade Serous Carcinoma	F	>30, <=60	Ovary	Frozen tissue	0.7	Ⅲ	Training set
20A042206	Primary	Ovarian cancer	Ovarian High-grade Serous Carcinoma	F	>60	Ovary	Frozen tissue	0.7	Ⅲ	Training set
20A042479	Primary	Ovarian cancer	Ovarian Serous Carcinoma	F	>60	Ovary	Frozen tissue	0.7	Ⅲ	Training set
20A042198	Primary	Ovarian cancer	Ovarian High-grade Serous Carcinoma	F	>30, <=60	Ovary	Frozen tissue	0.7	Ⅲ	Training set
20A042280	Primary	Ovarian cancer	Ovarian Serous Carcinoma with Endometrioid Carcinoma	F	>30, <=60	Ovary	Frozen tissue	0.7	Ⅲ	Training set
20A042385	Primary	Ovarian cancer	Ovarian Serous Carcinoma	F	>60	Ovary	Frozen tissue	0.7	Ⅲ	Training set
20A042269	Primary	Ovarian cancer	Ovarian Serous Carcinoma	F	>30, <=60	Ovary	Frozen tissue	0.7	Ⅲ	Training set
20A042428	Primary	Ovarian cancer	Ovarian Papillary Serous Cystadenocarcinomas	F	>30, <=60	Ovary	Frozen tissue	0.7	Ⅱ	Training set
20A042297	Primary	Ovarian cancer	Ovarian Papillary Serous Cystadenocarcinomas with Clear cell adenocarcinoma	F	>30, <=60	Ovary	Frozen tissue	0.7	Ⅳ	Training set
20A042461	Primary	Ovarian cancer	Ovarian Serous Carcinoma	F	>60	Ovary	Frozen tissue	0.7	Ⅲ	Training set
20A042454	Primary	Ovarian cancer	Ovarian Serous Carcinoma	F	>30, <=60	Ovary	Frozen tissue	0.7	Ⅲ	Training set
20A042576	Primary	Ovarian cancer	Ovarian Serous Carcinoma	F	>60	Ovary	Frozen tissue	0.7	Ⅲ	Training set
20A042281	Primary	Ovarian cancer	Ovarian Serous Carcinoma with Clear cell adenocarcinoma	F	>30, <=60	Ovary	Frozen tissue	0.7	Ⅲ	Training set
20A042209	Primary	Ovarian cancer	Ovarian Serous Carcinoma	F	>30, <=60	Ovary	Frozen tissue	0.7	Ⅲ	Training set
20A042207	Primary	Ovarian cancer	Ovarian Mucinous Carcinoma	F	>30, <=60	Ovary	Frozen tissue	0.7	Ⅱ	Training set
20A042455	Primary	Ovarian cancer	Ovarian Serous Carcinoma	F	>30, <=60	Ovary	Frozen tissue	0.7	Ⅲ	Training set
20A042283	Primary	Ovarian cancer	Ovarian Mucinous Carcinoma	F	>30, <=60	Ovary	Frozen tissue	0.7	Ⅰ	Training set
20A042570	Primary	Ovarian cancer	Ovarian Serous Carcinoma	F	<=30	Ovary	Frozen tissue	0.7	Ⅲ	Training set
20A042468	Primary	Ovarian cancer	Ovarian Serous Carcinoma	F	>30, <=60	Ovary	Frozen tissue	0.7	Ⅲ	Training set
20A041566	Primary	Liver and gallbladder	Hepatocellular Carcinoma	F	>30, <=60	Liver	Frozen tissue	0.7	Ⅲ	Training set
20A041563	Primary	Liver and gallbladder	Hepatocellular Carcinoma	M	>30, <=60	Liver	Frozen tissue	0.7	Ⅲ	Training set
20A041582	Primary	Liver and gallbladder	Hepatocellular Carcinoma	M	>30, <=60	Liver	Frozen tissue	0.7	Ⅲ	Training set
20A041568	Primary	Liver and gallbladder	Hepatocellular Carcinoma	M	>30, <=60	Liver	Frozen tissue	0.7	Ⅲ	Training set
20A041552	Primary	Liver and gallbladder	Hepatocellular Carcinoma	M	>60	Liver	Frozen tissue	0.7	Ⅲ	Training set
20A041570	Primary	Liver and gallbladder	Hepatocellular Carcinoma	F	>30, <=60	Liver	Frozen tissue	0.7	Ⅳ	Training set
20A041557	Primary	Liver and gallbladder	Hepatocellular Carcinoma	M	>30, <=60	Liver	Frozen tissue	0.7	Ⅲ	Training set
20A041558	Primary	Liver and gallbladder	Cholangiocarcinoma	F	>30, <=60	Liver	Frozen tissue	0.7	Ⅲ	Training set
20A041581	Primary	Liver and gallbladder	Hepatocellular Carcinoma	M	>30, <=60	Liver	Frozen tissue	0.7	Ⅲ	Training set
20A041561	Primary	Liver and gallbladder	Hepatocellular Carcinoma	M	>30, <=60	Liver	Frozen tissue	0.7	Ⅳ	Training set
20A041556	Primary	Liver and gallbladder	Hepatocellular Carcinoma	M	>30, <=60	Liver	Frozen tissue	0.7	Ⅳ	Training set
20A041544	Primary	Liver and gallbladder	Cholangiocarcinoma	F	>60	Liver	Frozen tissue	0.7	Ⅳ	Training set
20A041564	Primary	Liver and gallbladder	Hepatocellular Carcinoma	F	>30, <=60	Liver	Frozen tissue	0.7	Ⅰ	Training set
20A041550	Primary	Liver and gallbladder	Hepatocellular Carcinoma	M	>60	Liver	Frozen tissue	0.7	Ⅲ	Training set
20A041578	Primary	Liver and gallbladder	Hepatocellular Carcinoma	M	>30, <=60	Liver	Frozen tissue	0.7	Ⅲ	Training set
20A041580	Primary	Liver and gallbladder	Cholangiocarcinoma	F	>30, <=60	Liver	Frozen tissue	0.7	Ⅳ	Training set
20A041579	Primary	Liver and gallbladder	Hepatocellular Carcinoma	M	>30, <=60	Liver	Frozen tissue	0.7	Ⅱ	Training set
20A041526	Primary	Liver and gallbladder	Hepatocellular Carcinoma	M	>60	Liver	Frozen tissue	0.7	Ⅰ	Training set
20A041545	Primary	Liver and gallbladder	Hepatocellular Carcinoma	M	>30, <=60	Liver	Frozen tissue	0.7	Ⅰ	Training set
20A041571	Primary	Liver and gallbladder	Hepatocellular Carcinoma	F	>30, <=60	Liver	Frozen tissue	0.7	Ⅱ	Training set
20A041530	Primary	Liver and gallbladder	Cholangiocarcinoma	M	>60	Liver	Frozen tissue	0.7	Ⅳ	Training set
20A041551	Primary	Liver and gallbladder	Hepatocellular Carcinoma	M	>60	Liver	Frozen tissue	0.7	Ⅲ	Training set
20A041541	Primary	Liver and gallbladder	Cholangiocarcinoma	F	>60	Liver	Frozen tissue	0.7	Ⅳ	Training set
20A041542	Primary	Liver and gallbladder	Hepatocellular Carcinoma	M	>60	Liver	Frozen tissue	0.7	Ⅲ	Training set
20A041567	Primary	Liver and gallbladder	Hepatocellular Carcinoma	M	>60	Liver	Frozen tissue	0.7	Ⅳ	Training set
20A041576	Primary	Liver and gallbladder	Hepatocellular Carcinoma	M	>30, <=60	Liver	Frozen tissue	0.7	Ⅳ	Training set
20A041549	Primary	Liver and gallbladder	Cholangiocarcinoma	M	>60	Liver	Frozen tissue	0.7	Ⅳ	Training set
20A041525	Primary	Liver and gallbladder	Cholangiocarcinoma	M	>60	Liver	Frozen tissue	0.7	Ⅰ	Training set
20A041575	Primary	Liver and gallbladder	Hepatocellular Carcinoma	M	>60	Liver	Frozen tissue	0.7	Ⅲ	Training set
20A041543	Primary	Liver and gallbladder	Hepatocellular Carcinoma	F	>30, <=60	Liver	Frozen tissue	0.7	Ⅲ	Training set
20A041540	Primary	Liver and gallbladder	Cholangiocarcinoma	M	>30, <=60	Liver	Frozen tissue	0.7	Ⅳ	Training set
20A041559	Primary	Liver and gallbladder	Hepatocellular Carcinoma	M	>30, <=60	Liver	Frozen tissue	0.7	Ⅲ	Training set
20A041573	Primary	Liver and gallbladder	Hepatocellular Carcinoma	M	>30, <=60	Liver	Frozen tissue	0.7	Ⅱ	Training set
20A041546	Primary	Liver and gallbladder	Hepatocellular Carcinoma	M	>30, <=60	Liver	Frozen tissue	0.7	Ⅰ	Training set
20A041528	Primary	Liver and gallbladder	Hepatocellular Carcinoma	M	>30, <=60	Liver	Frozen tissue	0.7	Ⅱ	Training set
20A041565	Primary	Liver and gallbladder	Hepatocellular Carcinoma	M	>30, <=60	Liver	Frozen tissue	0.7	Ⅲ	Training set
20A041560	Primary	Liver and gallbladder	Hepatocellular Carcinoma	M	>30, <=60	Liver	Frozen tissue	0.7	Ⅲ	Training set
20A041577	Primary	Liver and gallbladder	Hepatocellular Carcinoma	F	>60	Liver	Frozen tissue	0.7	Ⅲ	Training set
20A041547	Primary	Liver and gallbladder	Hepatocellular Carcinoma	M	>60	Liver	Frozen tissue	0.7	Ⅲ	Training set
20A041527	Primary	Liver and gallbladder	Hepatocellular Carcinoma	M	>60	Liver	Frozen tissue	0.7	Ⅳ	Training set
20A041572	Primary	Liver and gallbladder	Hepatocellular Carcinoma	M	>30, <=60	Liver	Frozen tissue	0.7	Ⅲ	Training set
20A041574	Primary	Liver and gallbladder	Hepatocellular Carcinoma	M	>30, <=60	Liver	Frozen tissue	0.7	Ⅳ	Training set
20A041562	Primary	Liver and gallbladder	Hepatocellular Carcinoma	M	>30, <=60	Liver	Frozen tissue	0.7	Ⅱ	Training set
20A041524	Primary	Liver and gallbladder	Cholangiocarcinoma	F	>30, <=60	Liver	Frozen tissue	0.7	Ⅳ	Training set
20A041569	Primary	Liver and gallbladder	Cholangiocarcinoma	F	>30, <=60	Liver	Frozen tissue	0.7	Ⅲ	Training set
20A041555	Primary	Liver and gallbladder	Cholangiocarcinoma	M	>60	Liver	Frozen tissue	0.7	Ⅰ	Training set
20A041517	Primary	Esophagus cancer	Esophagus Squamous Cell Carcinoma	F	>30, <=60	Esophagus	Frozen tissue	0.7	Ⅳ	Training set
20A041510	Primary	Esophagus cancer	Esophagus Squamous Cell Carcinoma	M	>30, <=60	Esophagus	Frozen tissue	0.7	Ⅰ	Training set
20A041519	Primary	Esophagus cancer	Esophagus Squamous Cell Carcinoma	F	>60	Esophagus	Frozen tissue	0.7	Ⅳ	Training set
20A041614	Primary	Esophagus cancer	Esophagus Squamous Cell Carcinoma	M	>60	Esophagus	Frozen tissue	0.7	Ⅱ	Training set
20A041617	Primary	Esophagus cancer	Esophagus Squamous Cell Carcinoma	M	>30, <=60	Esophagus	Frozen tissue	0.7	Ⅲ	Training set
20A041505	Primary	Esophagus cancer	Esophagus Squamous Cell Carcinoma	F	>60	Esophagus	Frozen tissue	0.7	Ⅲ	Training set
20A041616	Primary	Esophagus cancer	Esophagus Squamous Cell Carcinoma	M	>60	Esophagus	Frozen tissue	0.7	Ⅲ	Training set
20A041479	Primary	Esophagus cancer	Esophagus Squamous Cell Carcinoma	M	>30, <=60	Esophagus	Frozen tissue	0.7	Ⅲ	Training set
20A041506	Primary	Esophagus cancer	Esophagus Squamous Cell Carcinoma	M	>60	Esophagus	Frozen tissue	0.7	Ⅱ	Training set
20A041515	Primary	Esophagus cancer	Esophagus Squamous Cell Carcinoma	M	>60	Esophagus	Frozen tissue	0.7	Ⅱ	Training set
20A041514	Primary	Esophagus cancer	Esophagus Squamous Cell Carcinoma	M	>30, <=60	Esophagus	Frozen tissue	0.7	Ⅲ	Training set
20A041537	Primary	Esophagus cancer	Esophagus Adenosquamous Carcinoma	M	>60	Esophagus	Frozen tissue	0.7	Ⅱ	Training set
20A041497	Primary	Esophagus cancer	Esophagus Squamous Cell Carcinoma	M	>30, <=60	Esophagus	Frozen tissue	0.7	Ⅳ	Training set
20A041500	Primary	Esophagus cancer	Esophagus Squamous Cell Carcinoma	M	>60	Esophagus	Frozen tissue	0.7	Ⅳ	Training set
20A041511	Primary	Esophagus cancer	Esophagus Squamous Cell Carcinoma	M	>30, <=60	Esophagus	Frozen tissue	0.7	Ⅳ	Training set
20A041478	Primary	Esophagus cancer	Esophagus Squamous Cell Carcinoma	M	>60	Esophagus	Frozen tissue	0.7	Ⅳ	Training set
20A041480	Primary	Esophagus cancer	Esophagus Squamous Cell Carcinoma	M	>30, <=60	Esophagus	Frozen tissue	0.7	Ⅱ	Training set
20A041513	Primary	Esophagus cancer	Esophagus Squamous Cell Carcinoma	M	>60	Esophagus	Frozen tissue	0.7	Ⅲ	Training set
20A041483	Primary	Esophagus cancer	Esophagus Squamous Cell Carcinoma	M	>60	Esophagus	Frozen tissue	0.7	Ⅳ	Training set
20A041482	Primary	Esophagus cancer	Esophagus Squamous Cell Carcinoma	M	>30, <=60	Esophagus	Frozen tissue	0.7	Ⅲ	Training set
20A041615	Primary	Esophagus cancer	Esophagus Squamous Cell Carcinoma	M	>30, <=60	Esophagus	Frozen tissue	0.7	Ⅱ	Training set
20A041504	Primary	Esophagus cancer	Esophagus Squamous Cell Carcinoma	M	>60	Esophagus	Frozen tissue	0.7	Ⅲ	Training set
20A041535	Primary	Esophagus cancer	Esophagus Squamous Cell Carcinoma	M	>60	Esophagus	Frozen tissue	0.7	Ⅲ	Training set
20A041536	Primary	Esophagus cancer	Esophagus Squamous Cell Carcinoma	F	>60	Esophagus	Frozen tissue	0.7	Ⅳ	Training set
20A041534	Primary	Esophagus cancer	Esophagus Squamous Cell Carcinoma	M	>60	Esophagus	Frozen tissue	0.7	Ⅳ	Training set
20A041516	Primary	Esophagus cancer	Esophagus Squamous Cell Carcinoma	M	>60	Esophagus	Frozen tissue	0.7	Ⅲ	Training set
20A041507	Primary	Esophagus cancer	Esophagus Squamous Cell Carcinoma	M	>30, <=60	Esophagus	Frozen tissue	0.7	Ⅱ	Training set
20A041532	Primary	Esophagus cancer	Esophagus Squamous Cell Carcinoma	F	>60	Esophagus	Frozen tissue	0.7	Ⅳ	Training set
20A041538	Primary	Esophagus cancer	Esophagus Squamous Cell Carcinoma	M	>60	Esophagus	Frozen tissue	0.7	Ⅳ	Training set
20A041484	Primary	Esophagus cancer	Esophagus Squamous Cell Carcinoma	M	>60	Esophagus	Frozen tissue	0.7	Ⅱ	Training set
20A041602	Primary	Esophagus cancer	Esophagus Squamous Cell Carcinoma	F	>60	Esophagus	Frozen tissue	0.7	Ⅲ	Training set
20A041619	Primary	Esophagus cancer	Esophagus Squamous Cell Carcinoma	M	>30, <=60	Esophagus	Frozen tissue	0.7	Ⅱ	Training set
20A041481	Primary	Esophagus cancer	Esophagus Squamous Cell Carcinoma	M	>60	Esophagus	Frozen tissue	0.7	Ⅱ	Training set
20A041499	Primary	Esophagus cancer	Esophagus Squamous Cell Carcinoma	M	>60	Esophagus	Frozen tissue	0.7	Ⅱ	Training set
20A041502	Primary	Esophagus cancer	Esophagus Squamous Cell Carcinoma	M	>60	Esophagus	Frozen tissue	0.7	Ⅲ	Training set
20A041503	Primary	Esophagus cancer	Esophagus Squamous Cell Carcinoma	M	>60	Esophagus	Frozen tissue	0.7	Ⅳ	Training set
20A041533	Primary	Esophagus cancer	Esophagus Squamous Cell Carcinoma	M	>30, <=60	Esophagus	Frozen tissue	0.7	Ⅱ	Training set
20A041501	Primary	Esophagus cancer	Esophagus Squamous Cell Carcinoma	M	>30, <=60	Esophagus	Frozen tissue	0.7	Ⅳ	Training set
20A041531	Primary	Esophagus cancer	Esophagus Squamous Cell Carcinoma	F	>60	Esophagus	Frozen tissue	0.7	Ⅱ	Training set
20A041621	Primary	Esophagus cancer	Esophagus Squamous Cell Carcinoma	M	>30, <=60	Esophagus	Frozen tissue	0.7	Ⅱ	Training set
20A041518	Primary	Esophagus cancer	Esophagus Squamous Cell Carcinoma	M	>30, <=60	Esophagus	Frozen tissue	0.7	Ⅲ	Training set
20A041622	Primary	Esophagus cancer	Esophagus Squamous Cell Carcinoma	M	>60	Esophagus	Frozen tissue	0.7	Ⅲ	Training set
20A041620	Primary	Esophagus cancer	Esophagus Squamous Cell Carcinoma	M	>30, <=60	Esophagus	Frozen tissue	0.7	Ⅱ	Training set
20A042565	Primary	Breast cancer	Breast Invasive Carcinoma, NOS	F	>30, <=60	Breast	Frozen tissue	0.7	Ⅱ	Training set
20A042615	Primary	Breast cancer	Breast Invasive Carcinoma, NOS	F	>60	Breast	Frozen tissue	0.7	Ⅱ	Training set
20A042301	Primary	Colon and rectum cancer	Colon and rectum Adenocarcinoma	M	>60	Colon	Frozen tissue	0.7	Ⅲ	Training set
20A042163	Primary	Lung cancer	Lung Adenocarcinoma	F	>30, <=60	Lung	Frozen tissue	0.7	Ⅰ	Training set
20A042186	Primary	Lung cancer	Lung Adenocarcinoma	F	>30, <=60	Lung	Frozen tissue	0.7	Ⅰ	Training set
20A042143	Primary	Lung cancer	Lung Adenocarcinoma	M	>60	Lung	Frozen tissue	0.7	Ⅰ	Training set
20A042329	Primary	Stomach cancer	Stomach Signet Ring Cell Carcinoma	M	>60	Stomach	Frozen tissue	0.7	Ⅱ	Training set
20A042315	Primary	Stomach cancer	Stomach Adenocarcinoma	M	>60	Stomach	Frozen tissue	0.7	Ⅱ	Training set
20A042245	Primary	Stomach cancer	Stomach Adenocarcinoma	M	>60	Stomach	Frozen tissue	0.7	Ⅱ	Training set
20A042153	Primary	Stomach cancer	Stomach Adenocarcinoma	M	>60	Stomach	Frozen tissue	0.7	Ⅲ	Training set
20A042344	Primary	Colon and rectum cancer	Colon and rectum Adenocarcinoma	M	>60	Colon	Frozen tissue	0.7	Ⅲ	Training set
20A042346	Primary	Colon and rectum cancer	Colon and rectum Adenocarcinoma	M	>60	Colon	Frozen tissue	0.7	Ⅱ	Training set
20A042365	Primary	Colon and rectum cancer	Colon and rectum Adenocarcinoma	M	>60	Rectum	Frozen tissue	0.7	Ⅲ	Training set
20A042475	Primary	Colon and rectum cancer	Colon and rectum Adenocarcinoma	M	>60	Rectum	Frozen tissue	0.7	Ⅱ	Training set

## Sheet: Normal set
Supplementary Data 1. Characteristics of primary and metastatic cancer patients
Sample ID	Site_label	Cancer label	Detailed Cancer Type	Gender	Age	Sampling location	Specimen type	Tumor fraction	Clinical stage	Dataset
20A041495	Para cancer	Para cancer tissue	Para cancer tissue	F	unknown	lung	Frozen tissue	unknown	unknown	Normal set
20A041496	Para cancer	Para cancer tissue	Para cancer tissue	F	unknown	lung	Frozen tissue	unknown	unknown	Normal set
20A041774	Para cancer	Para cancer tissue	Para cancer tissue	F	unknown	lung	Frozen tissue	unknown	unknown	Normal set
20A041775	Para cancer	Para cancer tissue	Para cancer tissue	M	unknown	lung	Frozen tissue	unknown	unknown	Normal set
20A041692	Para cancer	Para cancer tissue	Para cancer tissue	M	unknown	Stomach	Frozen tissue	unknown	unknown	Normal set
20A041693	Para cancer	Para cancer tissue	Para cancer tissue	M	unknown	Stomach	Frozen tissue	unknown	unknown	Normal set
20A041694	Para cancer	Para cancer tissue	Para cancer tissue	M	unknown	Stomach	Frozen tissue	unknown	unknown	Normal set
20A041695	Para cancer	Para cancer tissue	Para cancer tissue	M	unknown	Stomach	Frozen tissue	unknown	unknown	Normal set
20A041485	Para cancer	Para cancer tissue	Para cancer tissue	F	unknown	Breast	Frozen tissue	unknown	unknown	Normal set
20A041487	Para cancer	Para cancer tissue	Para cancer tissue	F	unknown	Breast	Frozen tissue	unknown	unknown	Normal set
20A041488	Para cancer	Para cancer tissue	Para cancer tissue	F	unknown	Breast	Frozen tissue	unknown	unknown	Normal set
20A041713	Para cancer	Para cancer tissue	Para cancer tissue	M	unknown	Rectum	Frozen tissue	unknown	unknown	Normal set
20A041714	Para cancer	Para cancer tissue	Para cancer tissue	M	unknown	Rectum	Frozen tissue	unknown	unknown	Normal set
20A041715	Para cancer	Para cancer tissue	Para cancer tissue	M	unknown	Rectum	Frozen tissue	unknown	unknown	Normal set
20A041716	Para cancer	Para cancer tissue	Para cancer tissue	F	unknown	Rectum	Frozen tissue	unknown	unknown	Normal set
20A041718	Para cancer	Para cancer tissue	Para cancer tissue	M	unknown	Colon	Frozen tissue	unknown	unknown	Normal set
20A041719	Para cancer	Para cancer tissue	Para cancer tissue	M	unknown	Colon	Frozen tissue	unknown	unknown	Normal set
20A041720	Para cancer	Para cancer tissue	Para cancer tissue	F	unknown	Colon	Frozen tissue	unknown	unknown	Normal set
20A041721	Para cancer	Para cancer tissue	Para cancer tissue	F	unknown	Colon	Frozen tissue	unknown	unknown	Normal set
20A040480	Para cancer	Para cancer tissue	Para cancer tissue	Unknown	unknown	Tongue	Frozen tissue	unknown	unknown	Normal set
20A040479	Para cancer	Para cancer tissue	Para cancer tissue	Unknown	unknown	Gingiva	Frozen tissue	unknown	unknown	Normal set
20A040478	Para cancer	Para cancer tissue	Para cancer tissue	Unknown	unknown	Hypopharynx	Frozen tissue	unknown	unknown	Normal set
20A040476	Para cancer	Para cancer tissue	Para cancer tissue	Unknown	unknown	Throat	Frozen tissue	unknown	unknown	Normal set
20A040475	Para cancer	Para cancer tissue	Para cancer tissue	Unknown	unknown	Tongue	Frozen tissue	unknown	unknown	Normal set
20A040473	Para cancer	Para cancer tissue	Para cancer tissue	Unknown	unknown	Oropharynx	Frozen tissue	unknown	unknown	Normal set
20A040467	Para cancer	Para cancer tissue	Para cancer tissue	Unknown	unknown	Thyroid	Frozen tissue	unknown	unknown	Normal set
20A040466	Para cancer	Para cancer tissue	Para cancer tissue	Unknown	unknown	Thyroid	Frozen tissue	unknown	unknown	Normal set
20A040465	Para cancer	Para cancer tissue	Para cancer tissue	Unknown	unknown	Thyroid	Frozen tissue	unknown	unknown	Normal set
20A040464	Para cancer	Para cancer tissue	Para cancer tissue	Unknown	unknown	Thyroid	Frozen tissue	unknown	unknown	Normal set
20A040536	Para cancer	Para cancer tissue	Para cancer tissue	Unknown	unknown	Liver	Formalin fixed Paraffin-embedded tissue	unknown	unknown	Normal set
20A040537	Para cancer	Para cancer tissue	Para cancer tissue	Unknown	unknown	Liver	Formalin fixed Paraffin-embedded tissue	unknown	unknown	Normal set
20A040538	Para cancer	Para cancer tissue	Para cancer tissue	Unknown	unknown	Liver	Formalin fixed Paraffin-embedded tissue	unknown	unknown	Normal set
20A040539	Para cancer	Para cancer tissue	Para cancer tissue	Unknown	unknown	Liver	Formalin fixed Paraffin-embedded tissue	unknown	unknown	Normal set
20A040540	Para cancer	Para cancer tissue	Para cancer tissue	Unknown	unknown	Liver	Formalin fixed Paraffin-embedded tissue	unknown	unknown	Normal set
20A040541	Para cancer	Para cancer tissue	Para cancer tissue	Unknown	unknown	Liver	Formalin fixed Paraffin-embedded tissue	unknown	unknown	Normal set
20A040544	Para cancer	Para cancer tissue	Para cancer tissue	Unknown	unknown	Gallbladder	Formalin fixed Paraffin-embedded tissue	unknown	unknown	Normal set
20A040545	Para cancer	Para cancer tissue	Para cancer tissue	Unknown	unknown	Gallbladder	Formalin fixed Paraffin-embedded tissue	unknown	unknown	Normal set
20A040546	Para cancer	Para cancer tissue	Para cancer tissue	Unknown	unknown	Bile duct	Formalin fixed Paraffin-embedded tissue	unknown	unknown	Normal set
20A040548	Para cancer	Para cancer tissue	Para cancer tissue	Unknown	unknown	Bile duct	Formalin fixed Paraffin-embedded tissue	unknown	unknown	Normal set
20A040549	Para cancer	Para cancer tissue	Para cancer tissue	Unknown	unknown	Bile duct	Formalin fixed Paraffin-embedded tissue	unknown	unknown	Normal set
20A040550	Para cancer	Para cancer tissue	Para cancer tissue	Unknown	unknown	Pancreas	Formalin fixed Paraffin-embedded tissue	unknown	unknown	Normal set
20A040551	Para cancer	Para cancer tissue	Para cancer tissue	Unknown	unknown	Pancreas	Formalin fixed Paraffin-embedded tissue	unknown	unknown	Normal set
20A040552	Para cancer	Para cancer tissue	Para cancer tissue	Unknown	unknown	Pancreas	Formalin fixed Paraffin-embedded tissue	unknown	unknown	Normal set
20A040553	Para cancer	Para cancer tissue	Para cancer tissue	Unknown	unknown	Pancreas	Formalin fixed Paraffin-embedded tissue	unknown	unknown	Normal set
20A040558	Para cancer	Para cancer tissue	Para cancer tissue	Unknown	unknown	Esophagus	Formalin fixed Paraffin-embedded tissue	unknown	unknown	Normal set
20A040559	Para cancer	Para cancer tissue	Para cancer tissue	Unknown	unknown	Esophagus	Formalin fixed Paraffin-embedded tissue	unknown	unknown	Normal set
20A040560	Para cancer	Para cancer tissue	Para cancer tissue	Unknown	unknown	Esophagus	Formalin fixed Paraffin-embedded tissue	unknown	unknown	Normal set
20A040561	Para cancer	Para cancer tissue	Para cancer tissue	Unknown	unknown	Esophagus	Formalin fixed Paraffin-embedded tissue	unknown	unknown	Normal set
20A040564	Para cancer	Para cancer tissue	Para cancer tissue	Unknown	unknown	Cervix	Formalin fixed Paraffin-embedded tissue	unknown	unknown	Normal set
20A040567	Para cancer	Para cancer tissue	Para cancer tissue	Unknown	unknown	Cervix	Formalin fixed Paraffin-embedded tissue	unknown	unknown	Normal set
20A040568	Para cancer	Para cancer tissue	Para cancer tissue	Unknown	unknown	Cervix	Formalin fixed Paraffin-embedded tissue	unknown	unknown	Normal set
20A040570	Para cancer	Para cancer tissue	Para cancer tissue	Unknown	unknown	Cervix	Formalin fixed Paraffin-embedded tissue	unknown	unknown	Normal set
20A040571	Para cancer	Para cancer tissue	Para cancer tissue	Unknown	unknown	Ovary	Formalin fixed Paraffin-embedded tissue	unknown	unknown	Normal set
20A040574	Para cancer	Para cancer tissue	Para cancer tissue	Unknown	unknown	Ovary	Formalin fixed Paraffin-embedded tissue	unknown	unknown	Normal set
20A040575	Para cancer	Para cancer tissue	Para cancer tissue	Unknown	unknown	Ovary	Formalin fixed Paraffin-embedded tissue	unknown	unknown	Normal set
20A040576	Para cancer	Para cancer tissue	Para cancer tissue	Unknown	unknown	Ovary	Formalin fixed Paraffin-embedded tissue	unknown	unknown	Normal set
20A040577	Para cancer	Para cancer tissue	Para cancer tissue	Unknown	unknown	Ovary	Formalin fixed Paraffin-embedded tissue	unknown	unknown	Normal set

## Sheet: Validation set
Supplementary Data 1. Characteristics of primary and metastatic cancer patients
Sample ID	Site_label	Cancer label	Detailed Cancer Type	Gender	Age	Sampling location	Specimen type	Tumor fraction	Clinical stage	Dataset
20A040477	Metastatic	Head and neck neoplasm	Head and neck neoplasm(subtype unknown)	F	>60	lymph node	Frozen tissue	0.7	Ⅳ	Validation set
20A040474	Metastatic	Head and neck neoplasm	Hypopharynx Squamous Cell Carcinoma	M	>60	lymph node	Frozen tissue	0.7	Ⅲ	Validation set
20A040472	primary	Head and neck neoplasm	Oral Squamous Cell Carcinoma	M	>60	mouth floor	Frozen tissue	0.7	Ⅲ	Validation set
20A040471	Metastatic	Head and neck neoplasm	Oral Squamous Cell Carcinoma	M	>60	oral cavity	Frozen tissue	0.7	Ⅳ	Validation set
20A040470	Primary	Head and neck neoplasm	Oral Squamous Cell Carcinoma	M	>60	tongue	Frozen tissue	0.7	Ⅲ	Validation set
20A040469	Metastatic	Head and neck neoplasm	Hypopharynx Squamous Cell Carcinoma	M	>30, <=60	lymph node	Frozen tissue	0.7	Ⅳ	Validation set
20A040468	Metastatic	Head and neck neoplasm	Oral Squamous Cell Carcinoma	M	>60	neck	Frozen tissue	0.7	Ⅳ	Validation set
2019-3746	Metastatic	Lung cancer	Lung Adenocarcinoma	M	>60	lymph node	Formalin fixed paraffin-embedded tissue	0.8	Ⅳ	Validation set
2019-3748	Metastatic	Lung cancer	Lung Adenocarcinoma	F	>60	pleura	Formalin fixed paraffin-embedded tissue	0.2	Ⅳ	Validation set
2019-3945	Metastatic	Lung cancer	Lung Adenocarcinoma	F	>30, <=60	lymph node	Formalin fixed paraffin-embedded tissue	0.7	Ⅳ	Validation set
2019-4380	Metastatic	Stomach cancer	Stomach Adenocarcinoma	M	>60	lymph node	Formalin fixed paraffin-embedded tissue	0.6	Ⅳ	Validation set
2019-4383	Metastatic	Stomach cancer	Stomach Adenocarcinoma	M	>60	lymph node	Formalin fixed paraffin-embedded tissue	0.7	Ⅳ	Validation set
2019-4489	Metastatic	Liver and gallbladder	Liver and gallbladder(subtype unknown)	F	>60	lymph node	Formalin fixed paraffin-embedded tissue	0.5	Ⅳ	Validation set
2019-4546	Metastatic	Liver and gallbladder	Gallbladder Carcinoma	F	>30, <=60	annex on the right	Formalin fixed paraffin-embedded tissue	0.6	Ⅳ	Validation set
2019-4744	Metastatic	Breast cancer	Breast cancer (subtype unknown)	F	>60	liver	Formalin fixed paraffin-embedded tissue	0.6	Ⅳ	Validation set
2019-4745	Metastatic	Breast cancer	Breast cancer (subtype unknown)	M	>60	liver	Formalin fixed paraffin-embedded tissue	0.5	Ⅳ	Validation set
20B011126	Metastatic	Thyroid cancer	Papillary Thyroid Carcinoma	F	>60	lymph node	Formalin fixed paraffin-embedded tissue	30%，30%	Ⅱ	Validation set
20B011127	Metastatic	Thyroid cancer	Papillary Thyroid Carcinoma	F	>30, <=60	lymph node	Formalin fixed paraffin-embedded tissue	0.9	Ⅳ	Validation set
20B011128	Metastatic	Thyroid cancer	Papillary Thyroid Carcinoma	F	>30, <=60	lymph node	Formalin fixed paraffin-embedded tissue	40%，40%	Ⅳ	Validation set
20B011129	Metastatic	Thyroid cancer	Papillary Thyroid Carcinoma	F	>60	lymph node	Formalin fixed paraffin-embedded tissue	60%，60%	Ⅳ	Validation set
20B011130	Metastatic	Thyroid cancer	Papillary Thyroid Carcinoma	F	>30, <=60	lymph node	Formalin fixed paraffin-embedded tissue	0.1	Ⅳ	Validation set
20B011131	Metastatic	Thyroid cancer	Papillary Thyroid Carcinoma	F	<=30	lymph node	Formalin fixed paraffin-embedded tissue	5%，5%	Ⅱ	Validation set
20B011132	Metastatic	Thyroid cancer	Papillary Thyroid Carcinoma	F	>30, <=60	lymph node	Formalin fixed paraffin-embedded tissue	30%，30%	Ⅲ	Validation set
20B011134	Metastatic	Thyroid cancer	Papillary Thyroid Carcinoma	F	>30, <=60	lymph node	Formalin fixed paraffin-embedded tissue	0.7	Ⅳ	Validation set
20B011136	Metastatic	Thyroid cancer	Papillary Thyroid Carcinoma	F	>30, <=60	lymph node	Formalin fixed paraffin-embedded tissue	50%，60%	Ⅱ	Validation set
20B011137	Metastatic	Thyroid cancer	Papillary Thyroid Carcinoma	M	>30, <=60	lymph node	Formalin fixed paraffin-embedded tissue	0.1	Ⅳ	Validation set
20B011138	Metastatic	Thyroid cancer	Papillary Thyroid Carcinoma	M	>30, <=60	lymph node	Formalin fixed paraffin-embedded tissue	90%，90%	Ⅲ	Validation set
20B011139	Metastatic	Thyroid cancer	Papillary Thyroid Carcinoma	M	>30, <=60	lymph node	Formalin fixed paraffin-embedded tissue	0.1	Ⅱ	Validation set
20B011140	Metastatic	Thyroid cancer	Papillary Thyroid Carcinoma	M	>30, <=60	lymph node	Formalin fixed paraffin-embedded tissue	80%，80%	Ⅱ	Validation set
20B011142	Metastatic	Thyroid cancer	Papillary Thyroid Carcinoma	M	<=30	lymph node	Formalin fixed paraffin-embedded tissue	unknown	Ⅲ	Validation set
20B011143	Metastatic	Thyroid cancer	Papillary Thyroid Carcinoma	M	<=30	lymph node	Formalin fixed paraffin-embedded tissue	0.02	Ⅲ	Validation set
20B011144	Metastatic	Thyroid cancer	Papillary Thyroid Carcinoma	F	>30, <=60	lymph node	Formalin fixed paraffin-embedded tissue	0.05	Ⅱ	Validation set
193176B1	Metastatic	Ovarian cancer	Ovarian Serous Carcinoma	F	>60	lymph node	Formalin fixed paraffin-embedded tissue	0.4	Ⅳ	Validation set
193586A2	Metastatic	Breast cancer	Breast cancer (subtype unknown)	F	>60	liver	Formalin fixed paraffin-embedded tissue	0.6	Ⅳ	Validation set
193036	Metastatic	Thyroid cancer	Papillary Thyroid Carcinoma	M	>30, <=60	lymph node	Formalin fixed paraffin-embedded tissue	0.7	Ⅳ	Validation set
193175	Metastatic	Stomach cancer	Stomach Adenocarcinoma	F	>30, <=60	lymph node	Formalin fixed paraffin-embedded tissue	0.7	Ⅳ	Validation set
193437	Metastatic	Lung cancer	Lung Adenocarcinoma	F	>30, <=60	lymph node	Formalin fixed paraffin-embedded tissue	0.7	Ⅳ	Validation set
193583	Metastatic	Liver and gallbladder	Hepatocellular Carcinoma	F	>60	lymph node	Formalin fixed paraffin-embedded tissue	0.7	Ⅳ	Validation set
193253	Metastatic	Breast cancer	Breast cancer (subtype unknown)	F	>30, <=60	lymph node	Formalin fixed paraffin-embedded tissue	0.3	Ⅳ	Validation set
193115	Metastatic	Colon and rectum cancer	Colon and rectum Adenocarcinoma	F	>30, <=60	abdominal cavity	Formalin fixed paraffin-embedded tissue	0.15	Ⅳ	Validation set
193145	Metastatic	Lung cancer	Lung Adenocarcinoma	M	>60	lymph node	Formalin fixed paraffin-embedded tissue	0.5	Ⅳ	Validation set
20A040841	Metastatic	Stomach cancer	Stomach Adenocarcinoma	F	>60	lymph node，	Formalin fixed paraffin-embedded tissue	≥80%	Ⅲ	Validation set
20A040842	Metastatic	Stomach cancer	Stomach Adenocarcinoma	M	>60	lymph node	Formalin fixed paraffin-embedded tissue	≥80%	Ⅲ	Validation set
20A040843	Metastatic	Stomach cancer	Stomach Adenocarcinoma	M	>30, <=60	lymph node	Formalin fixed paraffin-embedded tissue	≥80%	Ⅲ	Validation set
20A040846	Metastatic	Stomach cancer	Stomach Adenocarcinoma	M	>60	lymph node	Formalin fixed paraffin-embedded tissue	≥80%	Ⅲ	Validation set
20A040847	Metastatic	Stomach cancer	Stomach Adenocarcinoma	F	>30, <=60	lymph node	Formalin fixed paraffin-embedded tissue	≥80%	Ⅲ	Validation set
20A040848	Metastatic	Stomach cancer	Stomach Adenocarcinoma	M	>60	lymph node	Formalin fixed paraffin-embedded tissue	≥80%	Ⅱ	Validation set
20A040849	Metastatic	Stomach cancer	Stomach Adenocarcinoma	F	>60	lymph node	Formalin fixed paraffin-embedded tissue	≥80%	Ⅲ	Validation set
20A040850	Metastatic	Stomach cancer	Stomach Adenocarcinoma	M	>30, <=60	lymph node	Formalin fixed paraffin-embedded tissue	≥80%	Ⅲ	Validation set
20A040851	Metastatic	Stomach cancer	Stomach Adenocarcinoma	F	>30, <=60	rectum	Formalin fixed paraffin-embedded tissue	0.7	Ⅳ	Validation set
20A040852	Metastatic	Stomach cancer	Stomach Adenocarcinoma	M	>60	abdominal cavity	Formalin fixed paraffin-embedded tissue	≥80%	Ⅲ	Validation set
20A040853	Metastatic	Stomach cancer	Stomach cancer（subtype unknown）	F	>30, <=60	lymph node	Formalin fixed paraffin-embedded tissue	0.7	Ⅲ	Validation set
20A040854	Metastatic	Stomach cancer	Stomach Adenocarcinoma	M	>60	liver	Formalin fixed paraffin-embedded tissue	0.5	Ⅳ	Validation set
20A040855	Metastatic	Colon and rectum cancer	Colon and rectum Adenocarcinoma	M	>60	lymph node	Formalin fixed paraffin-embedded tissue	≥80%	Ⅲ	Validation set
20A040856	Metastatic	Colon and rectum cancer	Colon and rectum Adenocarcinoma	F	>60	lymph node	Formalin fixed paraffin-embedded tissue	≥80%	Ⅲ	Validation set
20A040857	Metastatic	Colon and rectum cancer	Colon and rectum Adenocarcinoma	M	>60	lymph node	Formalin fixed paraffin-embedded tissue	≥80%	Ⅲ	Validation set
20A040858	Metastatic	Colon and rectum cancer	Colon and rectum Adenocarcinoma	M	>60	lymph node	Formalin fixed paraffin-embedded tissue	≥80%	Ⅲ	Validation set
20A040859	Metastatic	Colon and rectum cancer	Colon and rectum Adenocarcinoma	M	>60	pelvic cavity	Formalin fixed paraffin-embedded tissue	0.7	Ⅳ	Validation set
20A040860	Metastatic	Colon and rectum cancer	Colon and rectum Adenocarcinoma	F	>60	vagina	Formalin fixed paraffin-embedded tissue	0.7	Ⅳ	Validation set
20A040861	Metastatic	Colon and rectum cancer	Colon and rectum Adenocarcinoma	F	>60	cervix	Formalin fixed paraffin-embedded tissue	0.7	Ⅳ	Validation set
20A040862	Metastatic	Colon and rectum cancer	Colon and rectum Adenocarcinoma	M	>60	liver	Formalin fixed paraffin-embedded tissue	≥80%	Ⅳ	Validation set
20A040863	Metastatic	Colon and rectum cancer	Colon and rectum Adenocarcinoma	F	>60	ovary	Formalin fixed paraffin-embedded tissue	≥80%	Ⅳ	Validation set
20A040864	Metastatic	Colon and rectum cancer	Colon and rectum Adenocarcinoma	F	>30, <=60	vagina	Formalin fixed paraffin-embedded tissue	0.7	Ⅳ	Validation set
20A040865	Metastatic	Colon and rectum cancer	Colon and rectum Adenocarcinoma	M	>60	lymph node	Formalin fixed paraffin-embedded tissue	≥80%	Ⅲ	Validation set
20A040866	Metastatic	Colon and rectum cancer	Colon and rectum Adenocarcinoma	F	>60	lymph node	Formalin fixed paraffin-embedded tissue	≥80%	Ⅲ	Validation set
20A040867	Metastatic	Colon and rectum cancer	Colon and rectum Adenocarcinoma	F	>60	lymph node	Formalin fixed paraffin-embedded tissue	≥80%	Ⅲ	Validation set
20A040868	Metastatic	Colon and rectum cancer	Colon and rectum Adenocarcinoma	M	>60	lymph node	Formalin fixed paraffin-embedded tissue	≥80%	Ⅲ	Validation set
20A040869	Metastatic	Colon and rectum cancer	Colon and rectum Adenocarcinoma	F	>60	lymph node	Formalin fixed paraffin-embedded tissue	≥80%	Ⅲ	Validation set
20A040924	Metastatic	Ovarian cancer	Ovarian Serous Carcinoma	F	>60	abdominal cavity	Formalin fixed paraffin-embedded tissue	0.7	Ⅳ	Validation set
20A040921	Metastatic	Liver and gallbladder	Hepatocellular Carcinoma	M	>60	adrenal gland	Formalin fixed paraffin-embedded tissue	0.7	Ⅳ	Validation set
20A040922	Metastatic	Esophagus cancer	Esophagus Squamous Cell Carcinoma	M	>30, <=60	lymph node	Formalin fixed paraffin-embedded tissue	≥80%	Ⅳ	Validation set
20A040920	Metastatic	Stomach cancer	Stomach Adenocarcinoma	M	>60	abdominal cavity	Formalin fixed paraffin-embedded tissue	0.4	Ⅳ	Validation set
20A040919	Metastatic	Stomach cancer	Stomach Adenocarcinoma	M	>60	liver	Formalin fixed paraffin-embedded tissue	1	Ⅳ	Validation set
20A040918	Metastatic	Stomach cancer	Stomach Adenocarcinoma	F	>30, <=60	abdominal wall	Formalin fixed paraffin-embedded tissue	0.4	Ⅳ	Validation set
20A040917	Metastatic	Stomach cancer	Stomach Neuroendocrine carcinoma	M	>60	liver	Formalin fixed paraffin-embedded tissue	20% 10%	Ⅳ	Validation set
20A040916	Metastatic	Stomach cancer	Stomach Squamous Cell Carcinoma	M	>60	liver	Formalin fixed paraffin-embedded tissue	90% 70%	Ⅳ	Validation set
20A040915	Metastatic	Stomach cancer	Stomach cancer（subtype unknown）	F	>60	liver	Formalin fixed paraffin-embedded tissue	90% 70%	Ⅳ	Validation set
20A040914	Metastatic	Stomach cancer	Stomach Adenocarcinoma	M	>60	lymph node	Formalin fixed paraffin-embedded tissue	0.7	Ⅳ	Validation set
20A040913	Metastatic	Stomach cancer	Stomach Adenocarcinoma	F	>30, <=60	pelvic cavity	Formalin fixed paraffin-embedded tissue	0.7	Ⅳ	Validation set
20A040912	Metastatic	Stomach cancer	Stomach Squamous Cell Carcinoma	M	>60	lymph node	Formalin fixed paraffin-embedded tissue	0.3	Ⅳ	Validation set
20A040911	Metastatic	Colon and rectum cancer	Colon and rectum Neuroendocrine Carcinoma	M	>30, <=60	ileocecal junction	Formalin fixed paraffin-embedded tissue	0.4	Ⅳ	Validation set
20A040910	Metastatic	Colon and rectum cancer	Colon and rectum Adenocarcinoma	F	>60	lymph node	Formalin fixed paraffin-embedded tissue	0.7	Ⅳ	Validation set
20A040909	Metastatic	Colon and rectum cancer	Colon and rectum Adenocarcinoma	M	>60	left iliopsoas muscle	Formalin fixed paraffin-embedded tissue	0.6	Ⅳ	Validation set
20A040908	Metastatic	Colon and rectum cancer	Colon and rectum Adenocarcinoma	M	>60	liver	Formalin fixed paraffin-embedded tissue	0.6	Ⅳ	Validation set
20A040906	Metastatic	Colon and rectum cancer	Colon and rectum Adenocarcinoma	M	>30, <=60	lymph node	Formalin fixed paraffin-embedded tissue	0.75	Ⅳ	Validation set
20A040905	Metastatic	Colon and rectum cancer	Colon and rectum Adenocarcinoma	M	>60	liver	Formalin fixed paraffin-embedded tissue	0.4	Ⅳ	Validation set
20A040903	Metastatic	Colon and rectum cancer	Colon and rectum Adenocarcinoma	F	>60	liver	Formalin fixed paraffin-embedded tissue	0.5	Ⅳ	Validation set
20A040902	Metastatic	Colon and rectum cancer	Colon and rectum Adenocarcinoma	F	>60	lung	Formalin fixed paraffin-embedded tissue	0.8	Ⅳ	Validation set
20A040901	Metastatic	Colon and rectum cancer	Colon and rectum Adenocarcinoma	M	>30, <=60	liver	Formalin fixed paraffin-embedded tissue	0.9	Ⅳ	Validation set
20A040900	Metastatic	Head and neck neoplasm	Nasopharyngeal Carcinoma	F	>30, <=60	lung	Formalin fixed paraffin-embedded tissue	0.7	Ⅳ	Validation set
20A040872	Metastatic	Head and neck neoplasm	Hypopharynx Squamous Cell Carcinoma	F	>30, <=60	underjaw	Formalin fixed paraffin-embedded tissue	0.6	Ⅳ	Validation set
20A040899	Metastatic	Head and neck neoplasm	Nasopharyngeal Carcinoma	M	>60	lymph node	Formalin fixed paraffin-embedded tissue	0.1	Ⅳ	Validation set
20A040898	Metastatic	Head and neck neoplasm	Hypopharynx Squamous Cell Carcinoma	M	>60	lymph node	Formalin fixed paraffin-embedded tissue	0.6	Ⅳ	Validation set
20A040897	Metastatic	Head and neck neoplasm	Nasopharyngeal Carcinoma	M	>30, <=60	liver	Formalin fixed paraffin-embedded tissue	0.3	Ⅳ	Validation set
20A040896	Metastatic	Head and neck neoplasm	Nasopharyngeal Carcinoma	M	>60	neck	Formalin fixed paraffin-embedded tissue	0.5	Ⅳ	Validation set
20A040895	Metastatic	Head and neck neoplasm	Nasopharyngeal Carcinoma	M	>60	lymph node	Formalin fixed paraffin-embedded tissue	0.9	Ⅳ	Validation set
20A040894	Metastatic	Head and neck neoplasm	Hypopharynx Squamous Cell Carcinoma	M	>60	lymph node	Formalin fixed paraffin-embedded tissue	0.7	Ⅳ	Validation set
20A040891	Metastatic	Head and neck neoplasm	Hypopharynx Squamous Cell Carcinoma	M	>60	lymph node	Formalin fixed paraffin-embedded tissue	80% 60%	Ⅳ	Validation set
20A040890	Metastatic	Head and neck neoplasm	Nasopharyngeal Carcinoma	M	>30, <=60	lymph node	Formalin fixed paraffin-embedded tissue	0.6	Ⅳ	Validation set
20A040889	Metastatic	Head and neck neoplasm	Nasopharyngeal Carcinoma	M	>30, <=60	right subaxillary paraspecial mass	Formalin fixed paraffin-embedded tissue	0.3	Ⅳ	Validation set
20A040888	Metastatic	Cervix cancer	Cervix Squamous Cell Carcinoma	F	>30, <=60	pleura	Formalin fixed paraffin-embedded tissue	0.4	Ⅳ	Validation set
20A040887	Metastatic	Cervix cancer	Cervix Squamous Cell Carcinoma	F	>30, <=60	lymph node	Formalin fixed paraffin-embedded tissue	0.3	Ⅳ	Validation set
20A040885	Metastatic	Ovarian cancer	Ovarian Serous Carcinoma	F	>60	abdominal wall	Formalin fixed paraffin-embedded tissue	0.5	Ⅳ	Validation set
20A040883	Metastatic	Ovarian cancer	Ovarian Serous Carcinoma	F	>60	pelvic cavity	Formalin fixed paraffin-embedded tissue	0.8	Ⅳ	Validation set
20A040882	Metastatic	Liver and gallbladder	Hepatocellular Carcinoma	M	>60	abdominal cavity	Formalin fixed paraffin-embedded tissue	0.9	Ⅳ	Validation set
20A040881	Metastatic	Liver and gallbladder	Hepatocellular Carcinoma	M	>60	chest wall	Formalin fixed paraffin-embedded tissue	0.9	Ⅳ	Validation set
20A040880	Metastatic	Liver and gallbladder	Cholangiocarcinoma	F	>60	liver	Formalin fixed paraffin-embedded tissue	0.8	Ⅳ	Validation set
20A040879	Metastatic	Liver and gallbladder	Hepatocellular Carcinoma	F	>30, <=60	lung	Formalin fixed paraffin-embedded tissue	0.9	Ⅳ	Validation set
20A040777	Metastatic	Breast cancer	Breast Invasive Ductal Carcinoma	F	>30, <=60	lymph node	Formalin fixed paraffin-embedded tissue	≥80%	Ⅱ	Validation set
20A040755	Metastatic	Breast cancer	Breast Invasive Carcinoma with Ductal Carcinoma in Situ	F	>30, <=60	lymph node	Formalin fixed paraffin-embedded tissue	≥80%	Ⅲ	Validation set
20A040766	Metastatic	Breast cancer	Breast Invasive Ductal Carcinoma	F	>30, <=60	chest wall	Formalin fixed paraffin-embedded tissue	0.7	Ⅳ	Validation set
20A040760	Metastatic	Breast cancer	Breast Invasive Ductal Carcinoma	F	>60	lymph node	Formalin fixed paraffin-embedded tissue	0.7	Ⅲ	Validation set
20A040752	Metastatic	Breast cancer	Breast cancer (subtype unknown)	F	>30, <=60	lymph node	Formalin fixed paraffin-embedded tissue	0.95	Ⅳ	Validation set
20A040764	Metastatic	Breast cancer	Breast Invasive Ductal Carcinoma	F	>60	lymph node	Formalin fixed paraffin-embedded tissue	≥80%	Ⅱ	Validation set
20A040749	Metastatic	Breast cancer	Breast Invasive Ductal Carcinoma	F	>60	lymph node	Formalin fixed paraffin-embedded tissue	≥80%	Ⅲ	Validation set
20A040756	Metastatic	Breast cancer	Breast Invasive Ductal Carcinoma	F	>30, <=60	lymph node	Formalin fixed paraffin-embedded tissue	≥80%	Ⅲ	Validation set
20A040791	Metastatic	Breast cancer	Breast Invasive Ductal Carcinoma	F	>30, <=60	lymph node	Formalin fixed paraffin-embedded tissue	≥80%	Ⅲ	Validation set
20A040776	Metastatic	Breast cancer	Breast Invasive Ductal Carcinoma	F	>60	lymph node	Formalin fixed paraffin-embedded tissue	≥80%	Ⅱ	Validation set
20A040787	Metastatic	Breast cancer	Breast cancer (subtype unknown)	F	>30, <=60	lymph node	Formalin fixed paraffin-embedded tissue	0.7	Ⅲ	Validation set
20A040774	Metastatic	Breast cancer	Breast Invasive Carcinoma with Ductal Carcinoma in Situ	F	>30, <=60	lymph node	Formalin fixed paraffin-embedded tissue	≥80%	Ⅲ	Validation set
20A040746	Metastatic	Breast cancer	Breast Invasive Carcinoma with Ductal Carcinoma in Situ	F	>30, <=60	lymph node	Formalin fixed paraffin-embedded tissue	≥80%	Ⅱ	Validation set
20A040750	Metastatic	Breast cancer	Breast Invasive Ductal Carcinoma	F	>30, <=60	lymph node	Formalin fixed paraffin-embedded tissue	≥80%	Ⅲ	Validation set
20A040754	Metastatic	Breast cancer	Breast Invasive Ductal Carcinoma	F	>60	lymph node	Formalin fixed paraffin-embedded tissue	≥80%	Ⅲ	Validation set
20A040753	Metastatic	Breast cancer	Breast Mucinous Carcinoma	F	>30, <=60	lung	Formalin fixed paraffin-embedded tissue	0.7	Ⅳ	Validation set
20A040747	Metastatic	Breast cancer	Breast cancer (subtype unknown)	F	>30, <=60	lymph node	Formalin fixed paraffin-embedded tissue	0.7	Ⅳ	Validation set
20A040767	Metastatic	Breast cancer	Breast Invasive Ductal Carcinoma	F	>30, <=60	lymph node	Formalin fixed paraffin-embedded tissue	0.7	Ⅱ	Validation set
20A040772	Metastatic	Breast cancer	Breast Invasive Ductal Carcinoma	F	>60	chest wall	Formalin fixed paraffin-embedded tissue	0.7	Ⅳ	Validation set
20A040757	Metastatic	Lung cancer	Lung Adenocarcinoma	M	>60	lymph node	Formalin fixed paraffin-embedded tissue	0.7	Ⅲ	Validation set
20A040780	Metastatic	Lung cancer	Lung cancer(subtype unknown)	M	>60	stomach	Formalin fixed paraffin-embedded tissue	0.7	Ⅳ	Validation set
20A040771	Metastatic	Lung cancer	Lung Squamous Cell Carcinoma	M	>60	lymph node	Formalin fixed paraffin-embedded tissue	0.5	Ⅳ	Validation set
20A040790	Metastatic	Lung cancer	Lung Adenocarcinoma	F	>30, <=60	lymph node	Formalin fixed paraffin-embedded tissue	0.7	Ⅳ	Validation set
20A040782	Metastatic	Lung cancer	Lung Squamous Cell Carcinoma	M	>60	breast	Formalin fixed paraffin-embedded tissue	0.4	Ⅳ	Validation set
20A040786	Metastatic	Lung cancer	Lung Adenocarcinoma	M	>60	liver	Formalin fixed paraffin-embedded tissue	0.9	Ⅳ	Validation set
20A040789	Metastatic	Lung cancer	Lung Adenocarcinoma	M	>60	pleura	Formalin fixed paraffin-embedded tissue	0.6	Ⅳ	Validation set
20A040781	Metastatic	Lung cancer	Lung Adenocarcinoma	M	>60	liver	Formalin fixed paraffin-embedded tissue	0.6	Ⅳ	Validation set
20A040768	Metastatic	Lung cancer	Lung Adenocarcinoma	M	>30, <=60	lymph node	Formalin fixed paraffin-embedded tissue	0.7	Ⅳ	Validation set
20A040794	Metastatic	Lung cancer	Lung Adenocarcinoma	M	>60	lymph node	Formalin fixed paraffin-embedded tissue	0.3	Ⅳ	Validation set
20A040765	Metastatic	Lung cancer	Lung Adenocarcinoma	F	>60	lymph node	Formalin fixed paraffin-embedded tissue	0.7	Ⅳ	Validation set
20A040785	Metastatic	Lung cancer	Lung Adenocarcinoma	M	>30, <=60	lymph node	Formalin fixed paraffin-embedded tissue	0.6	Ⅳ	Validation set
20A040793	Metastatic	Lung cancer	Lung Squamous Cell Carcinoma	M	>60	lymph node	Formalin fixed paraffin-embedded tissue	0.1	Ⅳ	Validation set
20A040792	Metastatic	Lung cancer	Lung Adenocarcinoma	M	>60	lung	Formalin fixed paraffin-embedded tissue	0.4	Ⅳ	Validation set
20A040762	Metastatic	Lung cancer	Lung Adenocarcinoma	F	>30, <=60	hip	Formalin fixed paraffin-embedded tissue	50% 60%	Ⅳ	Validation set
20A040770	Metastatic	Lung cancer	Lung Adenocarcinoma	M	>60	lymph node	Formalin fixed paraffin-embedded tissue	0.2	Ⅳ	Validation set
20A040761	Metastatic	Colon and rectum cancer	Colon and rectum Neuroendocrine Carcinoma	M	>30, <=60	ileocecal junction	Formalin fixed paraffin-embedded tissue	0.4	Ⅳ	Validation set
20A040783	Metastatic	Esophagus cancer	Esophagus Adenocarcinoma	M	>30, <=60	lymph node	Formalin fixed paraffin-embedded tissue	0.99	Ⅳ	Validation set
20A040763	Metastatic	Esophagus cancer	Esophagus Squamous Cell Carcinoma	M	>30, <=60	liver	Formalin fixed paraffin-embedded tissue	0.9	Ⅳ	Validation set
20A040744	Metastatic	Esophagus cancer	Esophagus Squamous Cell Carcinoma	M	>60	liver	Formalin fixed paraffin-embedded tissue	0.4	Ⅳ	Validation set
20A040745	Metastatic	Esophagus cancer	Esophagus Squamous Cell Carcinoma	M	>30, <=60	scalp	Formalin fixed paraffin-embedded tissue	0.7	Ⅳ	Validation set
20A040788	Metastatic	Stomach cancer	Stomach Adenocarcinoma	F	>30, <=60	hydrothorax	Formalin fixed paraffin-embedded tissue	0.2	Ⅳ	Validation set
20A040796	Metastatic	Stomach cancer	Stomach Adenocarcinoma	F	>30, <=60	hydrothorax	Formalin fixed paraffin-embedded tissue	0.2	Ⅳ	Validation set
20A040775	Metastatic	Ovarian cancer	Ovarian cancer(subtype unknown)	F	>60	hydrothorax	Formalin fixed paraffin-embedded tissue	0.2	Ⅳ	Validation set
20A040751	Metastatic	Breast cancer	Breast Invasive Carcinoma with Ductal Carcinoma in Situ	F	>30, <=60	lymph node	Formalin fixed paraffin-embedded tissue	0.7	Ⅲ	Validation set
18A006662	Metastatic	Thyroid cancer	Papillary Thyroid Carcinoma	F	>30, <=60	thymus	Formalin fixed paraffin-embedded tissue	unknown	Ⅳ	Validation set
18A006661	Metastatic	Thyroid cancer	Papillary Thyroid Carcinoma	F	>30, <=60	tongue	Formalin fixed paraffin-embedded tissue	0.8	Ⅳ	Validation set
18A006659	Metastatic	Thyroid cancer	Papillary Thyroid Carcinoma	F	>60	lymph node	Formalin fixed paraffin-embedded tissue	0.8	Ⅱ	Validation set
18A006655	Metastatic	Thyroid cancer	Papillary Thyroid Carcinoma	M	>60	lymph node	Formalin fixed paraffin-embedded tissue	0.7	Ⅲ	Validation set
18A006653	Metastatic	Thyroid cancer	Papillary Thyroid Carcinoma	F	>30, <=60	lymph node	Formalin fixed paraffin-embedded tissue	0.7	Ⅱ	Validation set
18A006652	Metastatic	Thyroid cancer	Papillary Thyroid Carcinoma	F	>30, <=60	lymph node	Formalin fixed paraffin-embedded tissue	0.7	Ⅱ	Validation set
18A006649	Metastatic	Thyroid cancer	Papillary Thyroid Carcinoma	F	>30, <=60	lung	Formalin fixed paraffin-embedded tissue	0.7	Ⅳ	Validation set
18A006644	Metastatic	Thyroid cancer	Papillary Thyroid Carcinoma	F	>30, <=60	lymph node	Formalin fixed paraffin-embedded tissue	0.7	Ⅱ	Validation set
18A006643	Metastatic	Thyroid cancer	Papillary Thyroid Carcinoma	F	>30, <=60	lymph node	Formalin fixed paraffin-embedded tissue	0.7	Ⅲ	Validation set
18A006641	Metastatic	Thyroid cancer	Papillary Thyroid Carcinoma	F	>30, <=60	lymph node	Formalin fixed paraffin-embedded tissue	0.7	Ⅱ	Validation set
18A006640	Metastatic	Thyroid cancer	Papillary Thyroid Carcinoma	F	>30, <=60	lymph node	Formalin fixed paraffin-embedded tissue	0.7	Ⅱ	Validation set
18A006639	Metastatic	Thyroid cancer	Papillary Thyroid Carcinoma	M	>30, <=60	lymph node	Formalin fixed paraffin-embedded tissue	0.7	Ⅱ	Validation set
18A006637	Metastatic	Thyroid cancer	Papillary Thyroid Carcinoma	M	>30, <=60	lymph node	Formalin fixed paraffin-embedded tissue	0.7	Ⅲ	Validation set
21T000202	Metastatic	Breast cancer	Breast Invasive Carcinoma with Ductal Carcinoma in Situ	F	>30, <=60	lymph node	Formalin fixed paraffin-embedded tissue	0.7	Ⅱ	Validation set
21T000203	Metastatic	Lung cancer	Lung Squamous Cell Carcinoma	M	>60	liver	Formalin fixed paraffin-embedded tissue	0.9	Ⅳ	Validation set
21T000204	Metastatic	Lung cancer	Lung Adenocarcinoma	M	>30, <=60	liver	Formalin fixed paraffin-embedded tissue	0.7	Ⅳ	Validation set
21T000205	Metastatic	Lung cancer	Lung Adenocarcinoma	M	>60	left axilla	Formalin fixed paraffin-embedded tissue	70% 40%	Ⅳ	Validation set
21T000206	Metastatic	Lung cancer	Lung Adenocarcinoma	F	>30, <=60	lymph node	Formalin fixed paraffin-embedded tissue	40% 50%	Ⅳ	Validation set
21T000207	Metastatic	Lung cancer	Lung Adenocarcinoma	M	>60	liver	Formalin fixed paraffin-embedded tissue	10% 50%	Ⅳ	Validation set
21T000208	Metastatic	Stomach cancer	Stomach Adenocarcinoma	M	>30, <=60	abdominal cavity	Formalin fixed paraffin-embedded tissue	≥80%	Ⅲ	Validation set
21T000209	Metastatic	Stomach cancer	Stomach Adenocarcinoma	M	>60	abdominal cavity	Formalin fixed paraffin-embedded tissue	≥80%	Ⅲ	Validation set
21T000210	Metastatic	Stomach cancer	Stomach Adenocarcinoma	M	>60	skin	Formalin fixed paraffin-embedded tissue	0.2	Ⅳ	Validation set
21T000212	Metastatic	Colon and rectum cancer	Colon and rectum Adenocarcinoma	F	>60	stomach	Formalin fixed paraffin-embedded tissue	0.2	Ⅳ	Validation set
21T000213	Metastatic	Colon and rectum cancer	Colon and rectum Adenocarcinoma	M	>30, <=60	abdominal cavity	Formalin fixed paraffin-embedded tissue	≥80%	Ⅲ	Validation set
21T000214	Metastatic	Colon and rectum cancer	Colon and rectum Adenocarcinoma	F	>60	stomach	Formalin fixed paraffin-embedded tissue	≥80%	Ⅲ	Validation set
21T000215	Metastatic	Colon and rectum cancer	Colon and rectum Adenocarcinoma	F	>30, <=60	abdominal cavity	Formalin fixed paraffin-embedded tissue	≥80%	Ⅲ	Validation set
21T000216	Metastatic	Head and neck neoplasm	Nasopharyngeal Carcinoma	M	>30, <=60	lymph node	Formalin fixed paraffin-embedded tissue	70% 80%	Ⅲ	Validation set
21T000218	Metastatic	Liver and gallbladder	Liver and gallbladder(subtype unknown)	M	>60	liver	Formalin fixed paraffin-embedded tissue	0.25	Ⅳ	Validation set
21T000223	Metastatic	Esophagus cancer	Esophagus Squamous Cell Carcinoma	M	>60	lung	Formalin fixed paraffin-embedded tissue	0.2	Ⅳ	Validation set
21T000224	Metastatic	Esophagus cancer	Esophagus Squamous Cell Carcinoma	M	>60	pleura	Formalin fixed paraffin-embedded tissue	0.7	Ⅳ	Validation set
21T000226	Metastatic	Thyroid cancer	Papillary Thyroid Carcinoma	F	>60	neck	Formalin fixed paraffin-embedded tissue	0.7	Ⅳ	Validation set
21T000227	Metastatic	Esophagus cancer	Esophagus Squamous Cell Carcinoma	M	>60	lymph node	Formalin fixed paraffin-embedded tissue	0.7	Ⅳ	Validation set
21T000229	Metastatic	Cervix cancer	Cervix Squamous Cell Carcinoma	F	>30, <=60	lymph node	Formalin fixed paraffin-embedded tissue	0.7	Ⅳ	Validation set
21T000232	Metastatic	Esophagus cancer	Esophagus Squamous Cell Carcinoma	M	>30, <=60	lymph node	Formalin fixed paraffin-embedded tissue	0.7	Ⅳ	Validation set
21T000233	Metastatic	Ovarian cancer	Ovarian Serous Carcinoma	F	>30, <=60	abdominal cavity	Formalin fixed paraffin-embedded tissue	0.8	Ⅳ	Validation set
21T000235	Metastatic	Esophagus cancer	Esophagus Squamous Cell Carcinoma	M	>60	liver	Formalin fixed paraffin-embedded tissue	0.4	Ⅳ	Validation set
21T000237	Metastatic	Cervix cancer	Cervix Squamous Cell Carcinoma	F	>60	lymph node	Formalin fixed paraffin-embedded tissue	0.7	Ⅳ	Validation set
21T000239	Metastatic	Head and neck neoplasm	Hypopharynx Squamous Cell Carcinoma	M	>60	underskin	Formalin fixed paraffin-embedded tissue	0.9	Ⅳ	Validation set
21T000240	Metastatic	Ovarian cancer	Ovarian Serous Carcinoma	F	>60	pelvic cavity	Formalin fixed paraffin-embedded tissue	0.9	Ⅳ	Validation set
18A006510	Metastatic	Colon and rectum cancer	Colon and rectum Adenocarcinoma	M	unknown	liver	Formalin fixed paraffin-embedded tissue	0.5	Ⅲ	Validation set
18A006509	Metastatic	Breast cancer	Breast cancer (subtype unknown)	F	unknown	lymph node	Formalin fixed paraffin-embedded tissue	0.5	Ⅲ	Validation set
21T007665	Metastatic	Ovarian cancer	Ovarian High-grade Serous Carcinoma	F	>30, <=60	cervix	Formalin fixed paraffin-embedded tissue	0.7	Ⅳ	Validation set
21T007666	Metastatic	Ovarian cancer	Ovarian Serous Carcinoma	F	>30, <=60	lymph node	Formalin fixed paraffin-embedded tissue	0.7	Ⅲ	Validation set
21T007671	Metastatic	Cervix cancer	Cervix Squamous Cell Carcinoma	F	>60	lymph node	Formalin fixed paraffin-embedded tissue	0.7	Ⅲ	Validation set
21T007676	Metastatic	Cervix cancer	Cervix Squamous Cell Carcinoma	F	>60	lymph node	Formalin fixed paraffin-embedded tissue	0.7	Ⅲ	Validation set
21T007677	Metastatic	Cervix cancer	Cervix Squamous Cell Carcinoma	F	>60	lymph node	Formalin fixed paraffin-embedded tissue	0.7	Ⅲ	Validation set
21T007679	Metastatic	Cervix cancer	Cervix Adenocarcinoma	F	>30, <=60	lymph node	Formalin fixed paraffin-embedded tissue	0.7	Ⅲ	Validation set
21T007680	Metastatic	Cervix cancer	Cervix Squamous Cell Carcinoma	F	>30, <=60	lung	Formalin fixed paraffin-embedded tissue	0.7	NA	Validation set
21T007681	Metastatic	Ovarian cancer	Ovarian cancer(subtype unknown)	F	>30, <=60	pelvic cavity	Formalin fixed paraffin-embedded tissue	0.7	Ⅳ	Validation set
21T007735	Metastatic	Esophagus cancer	Esophagus Adenocarcinoma	unknown	unknown	lymph node	Formalin fixed paraffin-embedded tissue	0.8	Ⅲ	Validation set
21T007737	Metastatic	Esophagus cancer	Esophagus Squamous Cell Carcinoma	unknown	unknown	unknown	Formalin fixed paraffin-embedded tissue	0.3	Ⅲ	Validation set
21T007749	Metastatic	Ovarian cancer	Ovarian High-grade Serous Carcinoma	F	>30, <=60	lymph node	Formalin fixed paraffin-embedded tissue	0.3	Ⅲ	Validation set
21T007752	Metastatic	Ovarian cancer	Ovarian High-grade Serous Carcinoma	F	unknown	lymph node	Formalin fixed paraffin-embedded tissue	0.8	Ⅲ	Validation set
21T007762	Metastatic	Ovarian cancer	Ovarian Serous Carcinoma	F	>60	abdominal cavity	Formalin fixed paraffin-embedded tissue	60% 40% 60%	Ⅳ	Validation set
21T007764	Metastatic	Ovarian cancer	Ovarian Serous Carcinoma	F	>60	ascites	Formalin fixed paraffin-embedded tissue	0.2	Ⅳ	Validation set
21T007765	Metastatic	Ovarian cancer	Ovarian Serous Carcinoma	F	>30, <=60	hydrothorax	Formalin fixed paraffin-embedded tissue	0.2	Ⅳ	Validation set
21T007766	Metastatic	Ovarian cancer	Ovarian cancer(subtype unknown)	F	>60	ascites	Formalin fixed paraffin-embedded tissue	0.2	Ⅳ	Validation set
21T007767	Metastatic	Ovarian cancer	Ovarian High-grade Serous Carcinoma	F	>60	peritoneum	Formalin fixed paraffin-embedded tissue	0.7	Ⅳ	Validation set
21T002988	Metastatic	Esophagus cancer	Esophagus Squamous Cell Carcinoma	M	>60	lymph node	Formalin fixed paraffin-embedded tissue	0.4	Ⅲ	Validation set
21T002990	Metastatic	Esophagus cancer	Esophagus Squamous Cell Carcinoma	M	>30, <=60	lymph node	Formalin fixed paraffin-embedded tissue	0.3	Ⅲ	Validation set
18A006451	Metastatic	Esophagus cancer	Esophagus Squamous Cell Carcinoma	M	>30, <=60	lymph node	Formalin fixed paraffin-embedded tissue	0.5	Ⅲ	Validation set
18A006449	Metastatic	Esophagus cancer	Esophagus Squamous Cell Carcinoma	M	>60	lymph node	Formalin fixed paraffin-embedded tissue	0.3	Ⅲ	Validation set
21T002985	Metastatic	Esophagus cancer	Esophagus Squamous Cell Carcinoma	M	>60	lymph node	Formalin fixed paraffin-embedded tissue	0.1	Ⅲ	Validation set

## Sheet: FFPE FT paired set
Supplementary Data 1. Characteristics of primary and metastatic cancer patients
Sample ID	Site_label	Cancer label	Detailed Cancer Type	Gender	Age	Sampling location	Specimen type	Tumor fraction	Clinical stage	Dataset
FT20A042615	Primary	Breast cancer	Breast Invasive Carcinoma, NOS	F	unknown	Breast	Frozen tissue	0.7	Ⅱ	Paired sample:FT vs FFPE
FT20A042565	Primary	Breast cancer	Breast Invasive Carcinoma, NOS	F	unknown	Breast	Frozen tissue	0.7	Ⅱ	Paired sample:FT vs FFPE
FT20A042163	Primary	Lung cancer	Lung Adenocarcinoma	F	unknown	Lung	Frozen tissue	0.7	Ⅰ	Paired sample:FT vs FFPE
FT20A042186	Primary	Lung cancer	Lung Adenocarcinoma	F	unknown	Lung	Frozen tissue	0.7	Ⅰ	Paired sample:FT vs FFPE
FT20A042143	Primary	Lung cancer	Lung Adenocarcinoma	M	unknown	Lung	Frozen tissue	0.7	Ⅰ	Paired sample:FT vs FFPE
FT20A042240	Primary	Lung cancer	Lung Squamous Cell Carcinoma	M	unknown	Lung	Frozen tissue	0.7	Ⅰ	Paired sample:FT vs FFPE
FT20A042329	Primary	Stomach cancer	Stomach Signet Ring Cell Carcinoma	M	unknown	Stomach	Frozen tissue	0.7	Ⅱ	Paired sample:FT vs FFPE
FT20A042315	Primary	Stomach cancer	Stomach Adenocarcinoma	M	unknown	Stomach	Frozen tissue	0.7	Ⅱ	Paired sample:FT vs FFPE
FT20A042245	Primary	Stomach cancer	Stomach Adenocarcinoma	M	unknown	Stomach	Frozen tissue	0.7	Ⅱ	Paired sample:FT vs FFPE
FT20A042153	Primary	Stomach cancer	Stomach Adenocarcinoma	M	unknown	Stomach	Frozen tissue	0.7	Ⅲ	Paired sample:FT vs FFPE
FT20A042301	Primary	Colon and rectum cancer	Colon and rectum Adenocarcinoma	M	unknown	Colon	Frozen tissue	0.7	Ⅲ	Paired sample:FT vs FFPE
FT20A042344	Primary	Colon and rectum cancer	Colon and rectum Adenocarcinoma	M	unknown	Colon	Frozen tissue	0.7	Ⅲ	Paired sample:FT vs FFPE
FT20A042346	Primary	Colon and rectum cancer	Colon and rectum Adenocarcinoma	M	unknown	Colon	Frozen tissue	0.7	Ⅱ	Paired sample:FT vs FFPE
FT20A042365	Primary	Colon and rectum cancer	Colon and rectum Adenocarcinoma	M	unknown	Rectum	Frozen tissue	0.7	Ⅲ	Paired sample:FT vs FFPE
FT20A042475	Primary	Colon and rectum cancer	Colon and rectum Adenocarcinoma	M	unknown	Rectum	Frozen tissue	0.7	Ⅱ	Paired sample:FT vs FFPE
FFPE20A042615	Primary	Breast cancer	Breast Invasive Carcinoma, NOS	F	unknown	Breast	Formalin fixed paraffin-embedded tissue	0.7	Ⅱ	Paired sample:FT vs FFPE
FFPE20A042525	Primary	Breast cancer	Breast Ductal Carcinoma In Situ	F	unknown	Breast	Formalin fixed paraffin-embedded tissue	0.7	unknown	Paired sample:FT vs FFPE
FFPE20A042518	Primary	Breast cancer	Breast Invasive Carcinoma, NOS	F	unknown	Breast	Formalin fixed paraffin-embedded tissue	0.7	unknown	Paired sample:FT vs FFPE
FFPE20A042565	Primary	Breast cancer	Breast Invasive Carcinoma, NOS	F	unknown	Breast	Formalin fixed paraffin-embedded tissue	0.7	Ⅱ	Paired sample:FT vs FFPE
FFPE20A042444	Primary	Breast cancer	Breast Invasive Carcinoma, NOS	F	unknown	Breast	Formalin fixed paraffin-embedded tissue	0.7	unknown	Paired sample:FT vs FFPE
FFPE20A042163	Primary	Lung cancer	Lung Adenocarcinoma	F	unknown	Lung	Formalin fixed paraffin-embedded tissue	0.7	Ⅰ	Paired sample:FT vs FFPE
FFPE20A042220	Primary	Lung cancer	Lung Adenocarcinoma	F	unknown	Lung	Formalin fixed paraffin-embedded tissue	0.7	Ⅰ	Paired sample:FT vs FFPE
FFPE20A042186	Primary	Lung cancer	Lung Adenocarcinoma	F	unknown	Lung	Formalin fixed paraffin-embedded tissue	0.7	Ⅰ	Paired sample:FT vs FFPE
FFPE20A042143	Primary	Lung cancer	Lung Adenocarcinoma	M	unknown	Lung	Formalin fixed paraffin-embedded tissue	0.7	Ⅰ	Paired sample:FT vs FFPE
FFPE20A042240	Primary	Lung cancer	Lung Squamous Cell Carcinoma	M	unknown	Lung	Formalin fixed paraffin-embedded tissue	0.7	Ⅰ	Paired sample:FT vs FFPE
FFPE20A042329	Primary	Stomach cancer	Stomach Signet Ring Cell Carcinoma	M	unknown	Stomach	Formalin fixed paraffin-embedded tissue	0.7	Ⅱ	Paired sample:FT vs FFPE
FFPE20A042315	Primary	Stomach cancer	Stomach Adenocarcinoma	M	unknown	Stomach	Formalin fixed paraffin-embedded tissue	0.7	Ⅱ	Paired sample:FT vs FFPE
FFPE20A042245	Primary	Stomach cancer	Stomach Adenocarcinoma	M	unknown	Stomach	Formalin fixed paraffin-embedded tissue	0.7	Ⅱ	Paired sample:FT vs FFPE
FFPE20A042153	Primary	Stomach cancer	Stomach Adenocarcinoma	M	unknown	Stomach	Formalin fixed paraffin-embedded tissue	0.7	Ⅲ	Paired sample:FT vs FFPE
FFPE20A042301	Primary	Colon and rectum cancer	Colon and rectum Adenocarcinoma	M	unknown	Colon	Formalin fixed paraffin-embedded tissue	0.7	Ⅲ	Paired sample:FT vs FFPE
FFPE20A042344	Primary	Colon and rectum cancer	Colon and rectum Adenocarcinoma	M	unknown	Colon	Formalin fixed paraffin-embedded tissue	0.7	Ⅲ	Paired sample:FT vs FFPE
FFPE20A042346	Primary	Colon and rectum cancer	Colon and rectum Adenocarcinoma	M	unknown	Colon	Formalin fixed paraffin-embedded tissue	0.7	Ⅱ	Paired sample:FT vs FFPE
FFPE20A042365	Primary	Colon and rectum cancer	Colon and rectum Adenocarcinoma	M	unknown	Rectum	Formalin fixed paraffin-embedded tissue	0.7	Ⅲ	Paired sample:FT vs FFPE
FFPE20A042475	Primary	Colon and rectum cancer	Colon and rectum Adenocarcinoma	M	unknown	Rectum	Formalin fixed paraffin-embedded tissue	0.7	Ⅱ	Paired sample:FT vs FFPE
FT20A042525	Primary	Breast cancer	Breast Ductal Carcinoma In Situ	F	unknown	Breast	Frozen tissue	0.7	unknown	Paired sample:FT vs FFPE
FT20A042518	Primary	Breast cancer	Breast Invasive Carcinoma, NOS	F	unknown	Breast	Frozen tissue	0.7	unknown	Paired sample:FT vs FFPE
FT20A042444	Primary	Breast cancer	Breast Invasive Carcinoma, NOS	F	unknown	Breast	Frozen tissue	0.7	unknown	Paired sample:FT vs FFPE
FT20A042220	Primary	Lung cancer	Lung Adenocarcinoma	F	unknown	Lung	Frozen tissue	0.7	Ⅰ	Paired sample:FT vs FFPE

## Sheet: Primary metastatic paired set
Supplementary Data 1. Characteristics of primary and metastatic cancer patients
Sample ID	Site_label	Cancer label	Detailed Cancer Type	Gender	Age	Sampling location	Specimen type	Tumor fraction	Clinical stage	Dataset
21T002988	Metastatic	Esophagus cancer	Esophagus Squamous Cell Carcinoma	M	>60	Lymphnode	Formalin fixed paraffin-embedded tissue	0.4	Ⅲ	Paired sample:primary vs metastatic
21T002990	Metastatic	Esophagus cancer	Esophagus Squamous Cell Carcinoma	M	>30, <=60	Lymphnode	Formalin fixed paraffin-embedded tissue	0.3	Ⅲ	Paired sample:primary vs metastatic
18A006451	Metastatic	Esophagus cancer	Esophagus Squamous Cell Carcinoma	Unknown	>30, <=60	Lymphnode	Formalin fixed paraffin-embedded tissue	0.5	Ⅲ	Paired sample:primary vs metastatic
18A006449	Metastatic	Esophagus cancer	Esophagus Squamous Cell Carcinoma	M	>60	Lymphnode	Formalin fixed paraffin-embedded tissue	0.3	Ⅲ	Paired sample:primary vs metastatic
21T002985	Metastatic	Esophagus cancer	Esophagus Squamous Cell Carcinoma	Unknown	>60	Lymphnode	Formalin fixed paraffin-embedded tissue	0.1	Ⅲ	Paired sample:primary vs metastatic
18A006455	Primary	Esophagus cancer	Esophagus Squamous Cell Carcinoma	M	>30, <=60	Esophagus	Formalin fixed paraffin-embedded tissue	0.8	Ⅲ	Paired sample:primary vs metastatic
18A006453	Primary	Esophagus cancer	Esophagus Squamous Cell Carcinoma	Unknown	>30, <=60	Esophagus	Formalin fixed paraffin-embedded tissue	0.8	Ⅲ	Paired sample:primary vs metastatic
21T002987	Primary	Esophagus cancer	Esophagus Squamous Cell Carcinoma	M	>60	Esophagus	Formalin fixed paraffin-embedded tissue	0.3	Ⅲ	Paired sample:primary vs metastatic
21T002989	Primary	Esophagus cancer	Esophagus Squamous Cell Carcinoma	M	>60	Esophagus	Formalin fixed paraffin-embedded tissue	0.3	Ⅲ	Paired sample:primary vs metastatic
18A006450	Primary	Esophagus cancer	Esophagus Squamous Cell Carcinoma	Unknown	>30, <=60	Esophagus	Formalin fixed paraffin-embedded tissue	0.8	Ⅲ	Paired sample:primary vs metastatic
18A006448	Primary	Esophagus cancer	Esophagus Squamous Cell Carcinoma	M	>60	Esophagus	Formalin fixed paraffin-embedded tissue	0.3	Ⅲ	Paired sample:primary vs metastatic
21T002986	Primary	Esophagus cancer	Esophagus Squamous Cell Carcinoma	Unknown	>60	Esophagus	Formalin fixed paraffin-embedded tissue	0.3	Ⅲ	Paired sample:primary vs metastatic
21T002984	Primary	Esophagus cancer	Esophagus Squamous Cell Carcinoma	Unknown	>30, <=60	Esophagus	Formalin fixed paraffin-embedded tissue	0.4	Ⅲ	Paired sample:primary vs metastatic
18A006454	Metastatic	Esophagus cancer	Esophagus Squamous Cell Carcinoma	M	>30, <=60	Lymphnode	Formalin fixed paraffin-embedded tissue	0.3	Ⅲ	Paired sample:primary vs metastatic
18A006452	Metastatic	Esophagus cancer	Esophagus Squamous Cell Carcinoma	Unknown	>30, <=60	Lymphnode	Formalin fixed paraffin-embedded tissue	0.1	Ⅲ	Paired sample:primary vs metastatic
21T002983	Metastatic	Esophagus cancer	Esophagus Squamous Cell Carcinoma	Unknown	>30, <=60	Lymphnode	Formalin fixed paraffin-embedded tissue	0.1	Ⅲ	Paired sample:primary vs metastatic
