# Supplementary material for: DNA methylation profiling to determine the primary sites of metastatic cancers using formalin-fixed paraffin-embedded tissues
Source: Nat Commun. 2023 Sep 14;14:5686. doi: 10.1038/s41467-023-41015-0 (PMC10502058; doi:10.1038/s41467-023-41015-0)
Supplement: Supplementary file 6 — Supplementary Data 2 [file 41467_2023_41015_MOESM6_ESM.xlsx]

## Sheet: Training set
Supplementary Data 2. Summary of quality control of the RRBS data
sample_ID	aligned_pairs	CHG_CGI_methylation	CHG_nonCGI_methylation	CHH_CGI_methylation	CHH_nonCGI_methylation	conversion_rate	COV_CGI_mean	COV_CGI_median	COV_CGI_N_10x	COV_CGI_N_5x	COV_nonCGI_mean	COV_nonCGI_median	COV_nonCGI_N_10x	COV_nonCGI_N_5x	CpG_nonCGI_methylatoin	mapping_ratio	suppressed_non-unique_pairs	suppressed_non-unique_reads_1	suppressed_non-unique_reads_2	total_read_pairs	unique_pairs	unique_reads_1	unique_reads_2	unpaired_read_1	unpaired_read_2	CCGG_ratio	datasize
20A042224	17257863	0.0005773	0.00186	0.0006612	0.001236	0.998764	22.58	21	1240987	1416888	12.69	9	2140660	2929454	0.8571	0.743345	3908742	4251734	4320914	24638749	17257863	1217961	896499	1217961	896499	0.990005	4702910488
20A042225	13136190	0.0006578	0.002304	0.0007729	0.001823	0.998177	15.65	15	1073412	1344185	10.15	8	1855267	2770792	0.875	0.746476	2859982	3105056	3109967	18576441	13136190	882392	578966	882392	578966	0.980677	3673578502
20A042228	24921387	0.0006697	0.001843	0.0006576	0.00111	0.99889	31.12	30	1349156	1465947	17.58	13	2653853	3262293	0.8644	0.731803	6026077	6599903	6582960	36097713	24921387	1832542	1157523	1832542	1157523	0.990494	6946457153
20A042229	19097780	0.0007673	0.00189	0.0009397	0.001377	0.998623	27.04	24	1284334	1448688	13.46	8	2079523	2923356	0.8333	0.727476	4341134	4793919	4702886	28041443	19097780	1707574	895823	1707574	895823	0.984572	5604465110
20A042231	13031340	0.0006647	0.002154	0.000646	0.001525	0.998475	16.85	16	1083492	1334007	10.63	8	1751385	2586312	0.8667	0.745784	2917923	3161959	3175032	18436286	13031340	877121	559173	877121	559173	0.985088	3567712478
20A042232	46775887	0.000628	0.001779	0.0006385	0.001123	0.998877	64.2	62	1475567	1531981	28.13	17	3117977	3610317	0.8696	0.724038	11708771	12844051	12822374	68567405	46775887	3536413	2202580	3536413	2202580	0.98864	13041540942
20A042233	37331913	0.0007058	0.001858	0.000641	0.001186	0.998814	44.7	44	1430190	1508379	23.94	17	3069978	3576438	0.8701	0.742907	8431414	9178432	9180329	53131962	37331913	2625340	1655044	2625340	1655044	0.98859	10310437455
20A042235	11591053	0.0008029	0.002188	0.0009997	0.00167	0.99833	14.33	13	1004114	1292460	9.222	7	1580139	2491317	0.8571	0.709413	2802263	3128559	3118499	17665659	11591053	1216955	665419	1216955	665419	0.976891	3402458344
20A042236	11096585	0.0008215	0.002184	0.0008887	0.001411	0.998589	15.66	15	1056263	1324396	9.777	8	1641428	2519157	0.9	0.758776	2344210	2526698	2540752	15405084	11096585	725088	459743	725088	459743	0.990484	3096692133
20A042238	22783674	0.0006858	0.00164	0.0007368	0.001098	0.998902	36.92	35	1386394	1491384	15.97	10	2256222	3017777	0.8182	0.708383	5953526	6683076	6535332	34390483	22783674	2067629	1088292	2067629	1088292	0.98878	6619358369
20A042241	11160163	0.0007828	0.002148	0.0009608	0.001716	0.998284	14.48	13	1003761	1311225	8.982	7	1586727	2623304	0.8571	0.749383	2274669	2496169	2485392	15897355	11160163	991387	514702	991387	514702	0.990129	3224457304
20A042243	18234998	0.0006249	0.001772	0.0006773	0.001147	0.998853	20.25	19	1211588	1417981	14.59	12	2531534	3273725	0.8	0.747768	3831014	4228781	4241676	25972441	18234998	1462185	910561	1462185	910561	0.98697	5418550162
20A042248	34599078	0.0006328	0.001708	0.0006973	0.001132	0.998868	38.52	35	1403614	1504700	24.97	19	3169931	3693093	0.7778	0.75443	6824403	7516165	7524509	48758013	34599078	2672138	1698769	2672138	1698769	0.992012	10216089971
20A042249	9937255	0.0006724	0.002028	0.0006023	0.001468	0.998532	13.63	13	980926	1293704	7.21	5	1204587	2297604	0.8276	0.742781	2177675	2384386	2404799	14217210	9937255	719397	526653	719397	526653	0.979031	2721114552
20A042250	7637202	0.0008915	0.002185	0.0009224	0.001419	0.998581	10.09	9	732775	1156366	7.128	6	1092905	2165115	0.9167	0.76206	1467292	1573366	1588784	10571531	7637202	507219	330656	507219	330656	0.987927	2190573410
20A042257	11312151	0.0006274	0.001881	0.0005626	0.001335	0.998665	15.82	13	967787	1279324	8.966	6	1523071	2604606	0.8182	0.778563	1704199	1851433	1853453	15502203	11312151	923943	590629	923943	590629	0.99171	3395430730
20A042341	13065805	0.0005755	0.00204	0.0006846	0.001462	0.998538	21.51	19	1089175	1284039	11.6	7	1388093	2041118	0.875	0.712636	3528002	3914781	3969990	19552048	13065805	1050318	685078	1050318	685078	0.974466	3399640717
20A042342	11780892	0.0005339	0.002018	0.000466	0.001184	0.998816	16.7	15	998187	1237297	9.7	6	1318564	2012729	0.9	0.715783	3162889	3478203	3500772	17406957	11780892	784242	573169	784242	573169	0.970405	3051888909
20A042343	18413153	0.0006921	0.001996	0.000671	0.001343	0.998657	27.25	25	1298546	1448416	12.52	8	2091134	2962073	0.8571	0.752448	3663621	4025687	3975638	26093026	18413153	1595897	845090	1595897	845090	0.986091	5157902177
20A042347	6200086	0.000688	0.002496	0.0007204	0.001962	0.998038	8.041	7	514672	1014058	5.239	4	569715	1604507	0.8571	0.729145	1357247	1505806	1505741	9145795	6200086	594697	342346	594697	342346	0.975132	1753387768
20A042349	20391562	0.0007174	0.001702	0.0006777	0.001157	0.998843	26.44	23	1252914	1437175	16.44	12	2586822	3330806	0.8889	0.767031	3651523	3981149	3991809	28314013	20391562	1625121	1027232	1625121	1027232	0.99446	6182835924
20A042350	13860910	0.0006625	0.002021	0.0008512	0.001596	0.998404	17.51	15	1063338	1335379	11.31	9	2083966	3030958	0.8276	0.78312	2163661	2335223	2370303	18823999	13860910	990547	770521	990547	770521	0.992248	4167423952
20A042351	19176844	0.0007122	0.001752	0.000728	0.00109	0.99891	26.35	25	1309230	1457608	14.09	10	2356227	3128331	0.8182	0.739151	4337373	4796884	4747262	27648006	19176844	1655379	863011	1655379	863011	0.992636	5442953056
20A042352	5706993	0.0006622	0.002065	0.0006975	0.001626	0.998374	8.451	8	564612	1064779	5.095	4	501816	1576496	0.8	0.7575	1093549	1200823	1199141	8020872	5706993	450904	286738	450904	286738	0.986087	1642095998
20A042353	40913932	0.0007259	0.001832	0.0007841	0.001391	0.998609	65.4	63	1491161	1551889	29.32	17	2916629	3486211	0.8333	0.721466	9992604	11027758	10892006	60557593	40913932	3684891	1867786	3684891	1867786	0.993782	11927676198
20A042355	16665208	0.00052	0.001565	0.0004578	0.0008427	0.999157	26.44	24	1225365	1375509	14.34	10	1764712	2403400	0.8254	0.738768	4044678	4440490	4438134	23655470	16665208	988594	632798	988594	632798	0.987083	4314555072
20A042356	10411040	0.0006702	0.002117	0.0007221	0.001523	0.998477	15.29	14	1063328	1332647	8.05	6	1317351	2353383	0.8333	0.742203	2297592	2513577	2534900	14904363	10411040	767457	534600	767457	534600	0.98361	2864674186
20A042358	14568314	0.0006948	0.001961	0.0007131	0.001261	0.998739	17.9	17	1134902	1374466	11.02	9	2022357	2899184	0.875	0.729101	3384474	3722216	3695654	21317493	14568314	1266452	682117	1266452	682117	0.991298	4240678655
20A042359	10481277	0.0005304	0.002026	0.0005873	0.001219	0.998781	16.23	15	987228	1225934	9.244	6	1205957	1932685	0.8649	0.723013	2715136	2990207	3032559	15400067	10481277	780821	525535	780821	525535	0.979802	2677125005
20A042360	17651004	0.0005312	0.002181	0.0004875	0.001656	0.998344	28.87	26	1199733	1344886	13.86	9	1674412	2281953	0.8889	0.726152	4456786	4900943	4921196	25759301	17651004	1260018	848299	1260018	848299	0.984908	4477824678
20A042364	15939263	0.0005919	0.002008	0.0006442	0.001497	0.998503	22.41	20	1120163	1305325	12.32	8	1664744	2271697	0.8571	0.732146	3949714	4342528	4402213	23001957	15939263	1011226	791838	1011226	791838	0.974189	4081417372
20A042366	12945866	0.0006435	0.002117	0.0006582	0.001447	0.998553	17.14	17	1142688	1374692	9.847	8	1759237	2715342	0.8889	0.743581	2902316	3159058	3182643	18452938	12945866	913788	636976	913788	636976	0.988275	3535499260
20A042367	13235221	0.0006728	0.001896	0.0008737	0.001302	0.998698	15.75	15	1071167	1341811	11.11	9	2006582	2874502	0.8667	0.749753	2654493	2890068	2882137	18837184	13235221	1165081	610962	1165081	610962	0.989799	3912180797
20A042368	25240677	0.0007129	0.001957	0.0007721	0.001269	0.998731	29.49	28	1358305	1485177	19.14	15	2904367	3522858	0.8947	0.75569	5008305	5480547	5503227	35520526	25240677	1984813	1218859	1984813	1218859	0.992242	7369744028
20A042369	15704692	0.000913	0.002094	0.0008779	0.001431	0.998569	20.74	19	1168492	1380830	12.93	10	2043707	2793181	0.8571	0.764251	3048009	3277945	3295816	21616627	15704692	974955	656738	974955	656738	0.989743	4433901591
20A042370	17868294	0.0007011	0.002051	0.0007286	0.001572	0.998428	24.21	22	1265032	1440181	13.5	9	2164881	2993655	0.8182	0.749426	3576730	3908920	3855053	25406233	17868294	1538755	804834	1538755	804834	0.987336	5228598563
20A042371	11627849	0.0007629	0.001867	0.000742	0.001269	0.998731	13.96	12	935909	1253727	9.96	7	1548526	2411070	0.8125	0.719772	2772182	3089198	3111708	17377533	11627849	1116960	643049	1116960	643049	0.981024	3347559799
20A042374	17771312	0.0007146	0.001994	0.0006977	0.001427	0.998573	19.73	18	1177496	1391071	13.77	11	2319041	3051634	0.875	0.729712	3991428	4338088	4437664	25990184	17771312	1242581	1145477	1242581	1145477	0.988276	5160486373
20A042376	22264121	0.0007297	0.002186	0.0008463	0.001622	0.998378	24.94	24	1270256	1423897	15.56	11	2473351	3118027	0.875	0.711461	5479377	6105523	6044463	33664938	22264121	2174295	1200029	2174295	1200029	0.979429	6472591722
20A042397	16741177	0.0004921	0.002116	0.0004847	0.001417	0.998583	24.64	24	1199171	1350427	16.59	14	1924128	2390207	0.907	0.728764	4266211	4577740	4711506	24070413	16741177	827203	773741	827203	773741	0.994442	4548239760
20A042422	9194504	0.0006724	0.001731	0.0007294	0.001101	0.998899	10.63	9	710423	1112766	8.2	6	1408872	2531559	0.8571	0.78298	1398833	1507534	1518204	12514649	9194504	732954	475476	732954	475476	0.98827	2806453606
20A042431	28027488	0.000557	0.001497	0.0005656	0.0008571	0.999143	43.6	37	1288468	1396310	19.1	9	1987830	2511894	0.8333	0.711099	7617174	8535858	8537409	41955481	28027488	2228483	1385527	2228483	1385527	0.967503	7255837752
20A042477	20482378	0.0006876	0.001869	0.0006819	0.001241	0.998759	24.45	23	1254174	1417740	14.64	10	2356808	3049584	0.8182	0.737782	4335715	4797714	4844469	29779374	20482378	1796696	1179943	1796696	1179943	0.98185	5798813165
20A042492	11008975	0.0006448	0.002065	0.0006658	0.001343	0.998657	14.37	13	992037	1301831	8.681	6	1435201	2459479	0.8333	0.751949	2317592	2532826	2562673	15518471	11008975	769287	550959	769287	550959	0.97953	3030085320
20A042506	9664171	0.0007662	0.002163	0.0008684	0.001563	0.998437	12.78	12	932080	1264216	7.795	6	1314771	2310321	0.8649	0.738062	2104830	2328638	2341652	14039634	9664171	881151	514755	881151	514755	0.979692	2732280530
20A042533	28017000	0.0007755	0.001952	0.0007655	0.001443	0.998557	38.36	35	1374521	1478706	20.09	13	2623580	3233748	0.8571	0.749791	5919928	6485918	6554035	39629763	28017000	2092033	1302077	2092033	1302077	0.990001	7655604788
20A042560	11509119	0.0005136	0.001813	0.000457	0.001113	0.998887	17.81	16	1056365	1285382	11.65	9	1502065	2157659	0.8571	0.750612	2585509	2764566	2869558	16070660	11509119	559073	548362	559073	548362	0.988139	3077461814
20A042565	5351197	0.0005525	0.001993	0.0006185	0.001319	0.998681	7.529	7	435825	941400	5.544	4	557367	1492458	0.8182	0.73999	1223496	1321365	1383495	7649100	5351197	311319	306799	311319	306799	0.993039	1490238668
20A042594	20367039	0.0007484	0.002179	0.0008089	0.001544	0.998456	22.62	22	1225471	1399071	14.24	10	2337358	3009631	0.8667	0.702615	5315442	5929933	5896982	31230737	20367039	2004184	1148091	2004184	1148091	0.981903	5961009177
20A042596	13086801	0.0007668	0.002202	0.0008728	0.001634	0.998366	18.07	17	1136284	1375830	9.666	7	1743802	2716308	0.8571	0.740583	2797313	3068624	3036119	18841391	13086801	1128184	605441	1128184	605441	0.975993	3793767682
20A042598	12842564	0.0006094	0.002346	0.0007175	0.002001	0.997999	17.94	17	1154568	1379688	9.512	7	1646507	2625833	0.8667	0.736459	2956529	3209547	3248866	18485721	12842564	843716	699124	843716	699124	0.987109	3574013932
20A042604	9097123	0.0006949	0.00186	0.0007711	0.001325	0.998675	12.25	11	839765	1204534	8.186	6	1370288	2445681	0.8571	0.758757	1667494	1813708	1828812	12803793	9097123	752363	483327	752363	483327	0.988029	2813825318
20A042609	14405169	0.0007537	0.002717	0.001046	0.00246	0.99754	14.35	11	886687	1225394	12.27	9	2168844	3052984	0.8889	0.765093	2491391	2682813	2711987	20075707	14405169	1140937	768275	1140937	768275	0.994927	4460772667
20A042611	11045230	0.0005264	0.002202	0.0005954	0.001632	0.998368	18.02	17	1095238	1313239	9.024	7	1333607	2136949	0.875	0.726514	2877414	3134222	3123097	15954470	11045230	674528	417293	674528	417293	0.983671	2872263988
20A042615	14472370	0.0005061	0.001819	0.0005089	0.001113	0.998887	21.92	21	1148194	1328994	14.97	12	1811613	2335424	0.8696	0.753511	3170557	3400182	3543930	20169903	14472370	742607	709151	742607	709151	0.994629	3883502338
20A042617	7251884	0.0005752	0.0026	0.0006556	0.00231	0.99769	12.5	11	866005	1195369	6.845	5	779123	1652241	0.8571	0.724687	1866180	2024646	2020784	10500585	7251884	442829	272679	442829	272679	0.991464	1922289663
20A042619	16196944	0.0006694	0.001485	0.0006601	0.001063	0.998937	26.12	23	1295353	1456641	12.86	8	1956078	2825190	0.7572	0.751334	3291999	3637947	3676097	22972715	16196944	1249840	876632	1249840	876632	0.991234	4684281227
20A042622	17906166	0.0005521	0.001936	0.000533	0.001142	0.998858	29.46	26	1249659	1387905	15.08	10	1809356	2437409	0.8571	0.719403	4866990	5323071	5313341	26217033	17906166	1169533	739360	1169533	739360	0.988142	4696307730
20A042625	27955336	0.0006409	0.001775	0.0006467	0.001105	0.998895	32.68	32	1390016	1496510	20.91	17	3039437	3607067	0.8718	0.763391	5187117	5653555	5717030	39038122	27955336	2276956	1415112	2276956	1415112	0.993216	8140986270
20A042627	10616202	0.0006844	0.002142	0.0007487	0.001574	0.998426	13.66	12	957818	1285884	8.29	6	1461427	2525866	0.8462	0.74589	2188612	2398401	2386310	15166513	10616202	911779	480915	911779	480915	0.98347	3066137383
20A042629	24993642	0.0006977	0.002048	0.0007557	0.001422	0.998578	32.16	29	1315653	1441755	18.83	13	2449495	3022804	0.8214	0.719381	6525345	7223527	7153807	36713285	24993642	1760270	1074120	1760270	1074120	0.991342	6889232309
20A042151	21119475	0.0007801	0.001774	0.0007081	0.001161	0.998839	20.08	16	1105545	1359710	13.53	8	2644694	3405978	0.8571	0.769719	3464728	3732084	3818079	29322737	21119475	1592484	1309119	1592484	1309119	0.971012	6459859469
20A042177	10669310	0.0006263	0.00156	0.0005134	0.0009356	0.999064	12.39	11	879208	1225562	6.989	4	1374126	2270876	0.7778	0.7528	2188179	2404230	2455203	14978742	10669310	700650	512726	700650	512726	0.926871	2948924270
20A042196	12912462	0.0007057	0.00183	0.0007368	0.001166	0.998834	18.24	17	1126350	1361074	9.499	6	1590628	2508170	0.8	0.744173	2768544	3043011	3007094	18470064	12912462	1100779	564151	1100779	564151	0.985253	3590540551
20A042201	12710391	0.0007323	0.002089	0.0007694	0.001401	0.998599	15.26	14	1047762	1328255	10.4	8	1866318	2743347	0.88	0.754087	2576590	2822097	2850221	18005539	12710391	1092986	641735	1092986	641735	0.986109	3592218521
20A042208	13780227	0.0008709	0.002362	0.0009263	0.001849	0.998151	15.81	15	1085245	1345081	7.568	4	1703297	2668723	0.8824	0.732635	3120282	3448159	3443578	20042863	13780227	1125247	682487	1125247	682487	0.929181	3882615004
20A042211	11922393	0.0007206	0.001681	0.0006287	0.001083	0.998917	15.06	13	1030258	1321443	6.921	4	1378344	2379148	0.8095	0.743215	2546399	2795900	2779577	16997832	11922393	881519	539787	881519	539787	0.93043	3307654008
20A042214	35174337	0.0008365	0.00168	0.0007233	0.001088	0.998912	31.53	29	1378539	1500233	13.38	3	3015978	3681105	0.8	0.746193	7311672	7980079	8090661	49924331	35174337	2421270	1736439	2421270	1736439	0.902817	9960224017
20A042258	23323826	0.0006497	0.00173	0.0005677	0.001038	0.998962	29.83	27	1284951	1426340	18.2	13	2434197	2948571	0.9091	0.763758	4567722	4915102	5081432	32341066	23323826	1387759	1366101	1387759	1366101	0.989032	6446491907
20A042261	14480917	0.001043	0.002325	0.0009613	0.001488	0.998512	17.62	16	1109536	1344213	10.6	8	1891630	2626020	0.875	0.734355	3433270	3731931	3771439	20888628	14480917	1010620	706879	1010620	706879	0.974144	4011786720
20A042264	8643937	0.001004	0.002089	0.0008866	0.001338	0.998662	11.41	10	822286	1204045	6.589	5	1043329	2069540	0.8333	0.762188	1755625	1911754	1913734	11960513	8643937	593419	351031	593419	351031	0.959489	2320022942
20A042267	21875933	0.000576	0.001828	0.0006003	0.001093	0.998907	26.67	26	1283474	1426616	14.53	10	2419770	3003412	0.8571	0.750494	4702841	5094220	5089626	30709858	21875933	1437891	905357	1437891	905357	0.981446	5993467408
20A042268	14176620	0.0006435	0.001306	0.0005603	0.000828	0.999172	18.02	16	1077245	1325124	12.53	9	1884128	2577591	0.6667	0.756564	2917778	3203771	3267103	19723252	14176620	849367	641188	849367	641188	0.99022	3894676607
20A042278	5721846	0.000593	0.001208	0.0006718	0.0008439	0.999156	7.066	6	397410	953186	4.967	4	509527	1641573	0.4	0.764445	1060265	1194210	1198846	7910285	5721846	392358	257902	392358	257902	0.961121	1611339465
20A042279	14281946	0.0006369	0.001634	0.0005946	0.001026	0.998974	15.58	14	1060200	1328201	6.579	3	1629329	2546869	0.8571	0.748212	2921643	3177234	3190022	20165075	14281946	966710	644917	966710	644917	0.885636	3932801292
20A042282	23168560	0.0007313	0.001859	0.0007019	0.001307	0.998693	32.73	30	1317354	1446832	16.52	12	2381650	3068885	0.9091	0.729691	5488655	5980041	6274657	34046288	23168560	1664623	1684802	1664623	1684802	0.993444	6280957232
20A042285	15872322	0.0007219	0.001874	0.0006961	0.001281	0.998719	19.82	18	1170509	1386536	11.33	8	1991713	2811719	0.8182	0.741573	3540896	3846988	3857196	22689554	15872322	1155179	752106	1155179	752106	0.982219	4462986267
20A042286	19259849	0.0007334	0.00175	0.0007197	0.001098	0.998902	18.95	17	1187114	1405123	9.12	4	2282099	3095451	0.8929	0.753197	3974576	4315951	4380935	27063293	19259849	1333654	914612	1333654	914612	0.920147	5418084749
20A042300	8417793	0.0004715	0.001511	0.000396	0.0009639	0.999036	11.29	10	752923	1115730	6.594	4	984725	1781203	0.8333	0.760941	1698913	1830771	1939376	11626754	8417793	405215	453739	405215	453739	0.933096	2213003229
20A042303	18368893	0.0006601	0.00182	0.00068	0.001221	0.998779	21.66	20	1224053	1419165	14.06	11	2367257	3128997	0.8667	0.749947	3880305	4179582	4259847	26017343	18368893	1277946	1007542	1277946	1007542	0.992767	5234177144
20A042305	34309360	0.0007546	0.00182	0.0007868	0.001121	0.998879	44.15	42	1430363	1519230	17.68	8	2895002	3545701	0.8571	0.757777	6691748	7280931	7217674	48031962	34309360	2721393	1454873	2721393	1454873	0.96993	9642405178
20A042312	9880764	0.0007414	0.001692	0.0006812	0.001082	0.998918	11.43	10	835240	1227980	7.65	6	1383726	2475127	0.8333	0.753484	2019638	2201455	2218779	13948313	9880764	775055	483083	775055	483083	0.977105	2797664104
20A042318	23928612	0.000773	0.001554	0.000687	0.0009371	0.999063	25.01	23	1285773	1442174	12.54	6	2558349	3239412	0.75	0.745512	5134814	5648997	5823139	34067993	23928612	1606522	1332462	1606522	1332462	0.962385	6509876434
20A042319	8327966	0.0006774	0.001547	0.0006514	0.001017	0.998983	10.68	10	781473	1204294	6.79	5	1068937	2261928	0.8571	0.775724	1507684	1624159	1639237	11348612	8327966	556480	394370	556480	394370	0.978352	2307298815
20A042324	16379374	0.0006408	0.001606	0.0005589	0.0009598	0.99904	19.31	18	1136029	1346022	8.983	4	1825836	2597206	0.8333	0.723802	3843292	4271684	4318298	24186607	16379374	1306678	947189	1306678	947189	0.944809	4474995841
20A042335	22242537	0.000737	0.001908	0.0007358	0.001204	0.998796	26.46	25	1307472	1455391	15.76	11	2508148	3183570	0.8367	0.746249	4819031	5234192	5224323	31551480	22242537	1638212	967264	1638212	967264	0.988935	6248520957
20A042338	12245535	0.0007819	0.001833	0.0007274	0.001395	0.998605	14.74	12	945078	1265990	8.103	5	1684602	2761524	0.8	0.783542	1805380	1943076	1955801	16609110	12245535	913272	623521	913272	623521	0.958806	3665264329
20A042361	11815630	0.0007542	0.002308	0.0007622	0.00149	0.99851	13.3	12	946584	1269245	7.97	5	1531752	2507642	0.875	0.731221	2773452	3052821	3050014	17202572	11815630	957659	568851	957659	568851	0.954753	3306557951
20A042381	11220560	0.0006682	0.001996	0.0007303	0.001526	0.998474	12.58	11	874289	1226194	9.29	7	1595490	2484648	0.8571	0.734196	2533147	2745674	2842376	16292620	11220560	751500	731332	751500	731332	0.981429	3192899588
20A042384	21633405	0.000626	0.001555	0.0006054	0.0009571	0.999043	26.51	25	1284732	1433845	12.41	7	2361375	3077858	0.8333	0.741374	4757409	5249610	5389905	31180023	21633405	1682506	1282830	1682506	1282830	0.968621	5886146780
20A042388	46243361	0.0007326	0.00166	0.0006152	0.001052	0.998948	64.17	51	1403608	1499441	32.95	16	3090716	3652163	0.913	0.743844	9815244	10653787	10855939	66224740	46243361	3561026	2474052	3561026	2474052	0.981454	12982404256
20A042395	11870727	0.0006189	0.001657	0.0005354	0.0009712	0.999029	15.61	14	1034724	1310340	8.91	6	1607881	2446118	0.8571	0.759564	2395315	2591294	2622491	16454947	11870727	698072	557630	698072	557630	0.964557	3274848231
20A042406	14201640	0.0005921	0.001659	0.0005594	0.001084	0.998916	18.16	16	1077718	1310252	9.337	6	1623167	2464222	0.7778	0.739494	3027652	3378692	3397347	20547450	14201640	1234521	751641	1234521	751641	0.965347	3798981892
20A042417	22901307	0.0006945	0.001322	0.0005482	0.0008569	0.999143	32.1	24	1193706	1388809	15.16	7	2253674	3128543	0.8	0.754452	4461632	4928918	4967307	32235940	22901307	1667397	1170938	1667397	1170938	0.943367	6355076632
20A042448	16124857	0.0007647	0.001971	0.0007694	0.001323	0.998677	16.98	15	1044322	1328608	11.99	8	2304541	3185386	0.8276	0.774404	2620875	2817594	2847359	22131785	16124857	1215297	812859	1215297	812859	0.984854	4879265490
20A042452	9214990	0.000758	0.001589	0.0007201	0.001064	0.998936	10.84	9	728130	1130713	6.924	5	1259160	2392855	0.6667	0.773577	1394351	1537006	1540794	12764904	9214990	823633	495671	823633	495671	0.95705	2821154874
20A042496	16277820	0.0007182	0.001826	0.000775	0.001245	0.998755	20.51	18	1169027	1390160	12.02	8	2061328	2927858	0.8125	0.775384	2763466	3018564	3003791	22286282	16277820	1300054	705148	1300054	705148	0.979144	4584416620
20A042500	12119670	0.0009402	0.002156	0.0008496	0.001423	0.998577	13.75	12	968021	1284818	7.086	4	1516809	2523882	0.88	0.741307	2550387	2811456	2830000	17452986	12119670	1010247	626468	1010247	626468	0.936465	3412522695
20A042511	15056826	0.0007571	0.00167	0.0007344	0.001034	0.998966	19.66	17	1149071	1373259	10.78	7	1894519	2759401	0.7727	0.75983	2959678	3239738	3224614	21027030	15056826	1199145	641125	1199145	641125	0.981261	4199371387
20A042513	14817431	0.0007814	0.001705	0.0007675	0.00115	0.99885	18.9	17	1147114	1379409	9.373	5	1901276	2813962	0.8077	0.759767	2770084	3028232	3020519	20757300	14817431	1245957	660595	1245957	660595	0.95809	4224052674
20A042526	20732612	0.0006055	0.00167	0.0006554	0.001024	0.998976	29.86	24	1157959	1352637	17.41	10	2191680	2908403	0.8605	0.74217	4449869	4868642	4935708	29873516	20732612	1738824	1138396	1738824	1138396	0.974597	5833316042
20A042535	15615196	0.0007194	0.001595	0.0006233	0.0009504	0.99905	19.1	18	1175599	1387022	9.723	7	1984612	2858186	0.76	0.755114	3174435	3483939	3569245	21954084	15615196	1056634	868625	1056634	868625	0.965131	4204698422
20A042555	36413623	0.0006124	0.001634	0.0006365	0.001042	0.998958	47.31	38	1310676	1444033	28.85	15	2854048	3419540	0.8571	0.742761	8074855	8742070	8984390	52168458	36413623	2554135	2116037	2554135	2116037	0.985368	10164922234
20A042562	16650818	0.000642	0.001721	0.000607	0.001097	0.998903	19.52	18	1179494	1393875	13.1	10	2278041	3013561	0.8095	0.749699	3456687	3768010	3863594	23649475	16650818	1192446	965890	1192446	965890	0.986096	4734468331
20A042571	28149340	0.0006652	0.001991	0.0006906	0.00129	0.99871	33.88	31	1334618	1454876	19.07	13	2631219	3186229	0.8667	0.749083	6301527	6813075	6903303	39648930	28149340	1864211	1237784	1864211	1237784	0.985467	7594491940
20A042575	21654627	0.001004	0.00259	0.000993	0.001766	0.998234	28.11	26	1295551	1433115	16.08	11	2320351	2903375	0.875	0.741514	5033015	5477192	5488028	30862818	21654627	1556439	904721	1556439	904721	0.98993	5881147097
20A042612	10798958	0.001074	0.00261	0.0009231	0.001917	0.998083	13.82	13	968835	1276039	7.452	5	1386216	2297423	0.875	0.74789	2359968	2579858	2585806	15324055	10798958	844370	479133	844370	479133	0.950227	2941784075
20A041478	13824634	0.0008972	0.001922	0.0008805	0.001345	0.998655	15.85	14	1035094	1316581	8.713	5	1744027	2680778	0.8333	0.743296	2889987	3174846	3337061	19895530	13824634	935561	991712	935561	991712	0.954085	3859626010
20A041479	22720322	0.0008115	0.001691	0.0006569	0.001116	0.998884	20.48	17	1150303	1369744	7.508	2	2035021	2936330	0.8	0.729482	4795706	5388803	5494443	33359809	22720322	1845252	1384851	1845252	1384851	0.865868	6341156857
20A041480	15420116	0.0008401	0.001644	0.0006921	0.001113	0.998887	16.8	15	1073983	1342194	8.414	4	1810846	2770147	0.7143	0.723816	3655555	4078697	4170301	22661184	15420116	1056911	907919	1056911	907919	0.93732	4362405011
20A041481	10907744	0.0006488	0.001691	0.0006409	0.001078	0.998922	11.96	11	848845	1217039	7.617	5	1386335	2420603	0.8	0.75139	2122368	2339953	2355397	15453464	10907744	887083	520576	887083	520576	0.949426	3061384114
20A041482	19334862	0.0006073	0.001328	0.0005637	0.000873	0.999127	19.98	14	985034	1259410	14.75	7	2156806	2823527	0.7586	0.786363	3055934	3289133	3374190	25906626	19334862	1156693	917612	1156693	917612	0.97617	5629744367
20A041483	20194727	0.0009118	0.001948	0.0008241	0.001255	0.998745	23.45	22	1262937	1429960	12.7	8	2368064	3093856	0.8	0.746697	4257250	4646979	4805879	28704761	20194727	1359103	1118936	1359103	1118936	0.970088	5490556795
20A041484	13165445	0.001366	0.002372	0.001234	0.001681	0.998319	14.69	13	999716	1307867	8.602	6	1714349	2758797	0.75	0.73978	2732816	3074257	3067622	18962232	13165445	1077218	647639	1077218	647639	0.961937	3744085146
20A041497	12594243	0.0006589	0.001465	0.0007044	0.0009512	0.999049	14.99	13	996444	1292142	9.017	6	1680357	2516447	0.625	0.757783	2488334	2764513	2798236	17486929	12594243	736722	577388	736722	577388	0.956545	3488253477
20A041499	22041520	0.0005748	0.001646	0.0005183	0.001014	0.998986	25.15	23	1284039	1441036	13.98	9	2522730	3195859	0.8551	0.73299	4854224	5329497	5370270	32127897	22041520	1833073	1182711	1833073	1182711	0.977105	6392970699
20A041500	14205330	0.0006552	0.00163	0.0006067	0.00101	0.99899	17.48	16	1097066	1341788	10.94	8	1898038	2653787	0.7273	0.759684	2811003	3085142	3152153	19775409	14205330	960246	675221	960246	675221	0.975095	3870461158
20A041501	12851723	0.0006152	0.001494	0.0005416	0.0009329	0.999067	15.48	13	1007898	1304822	9.713	7	1726890	2636627	0.7273	0.744969	2710694	2989292	2995787	18304892	12851723	970150	599576	970150	599576	0.98054	3640311997
20A041502	12526547	0.0005578	0.001499	0.0006125	0.0009438	0.999056	15.43	13	1012555	1312248	8.98	6	1632339	2614092	0.8	0.754541	2235064	2466721	2476581	17655837	12526547	1003814	587200	1003814	587200	0.971645	3557417200
20A041503	11267891	0.000603	0.001707	0.0007239	0.001082	0.998918	14.29	12	958250	1276498	7.968	5	1385355	2387402	0.8889	0.756643	2103697	2319179	2312853	15957559	11267891	1066483	546085	1066483	546085	0.964114	3165894375
20A041504	8892841	0.0006099	0.001732	0.0006452	0.001025	0.998975	13.09	12	935221	1262244	6.83	5	1018300	2016314	0.8571	0.736441	1893179	2086419	2065971	12917587	8892841	804674	435737	804674	435737	0.97603	2517789746
20A041505	13630360	0.0005785	0.001666	0.0005841	0.001022	0.998978	17.04	14	1003603	1270860	8.714	5	1486892	2383461	0.75	0.738888	2792990	3157414	3197002	19746289	13630360	1131110	788781	1131110	788781	0.963449	3710062104
20A041506	15192918	0.0006783	0.001848	0.000719	0.001101	0.998899	17.01	15	1060722	1320413	9.788	6	1869422	2753041	0.8421	0.752221	3069767	3376498	3396746	21513994	15192918	1261787	718938	1261787	718938	0.961114	4196137762
20A041507	18916863	0.0006414	0.001479	0.0006303	0.0009445	0.999055	19.74	18	1194086	1399647	9.85	5	2278376	3046896	0.5349	0.742986	3714138	4236747	4243277	27156363	18916863	1605763	914091	1605763	914091	0.921325	5434169517
20A041510	15830502	0.0007253	0.001946	0.0006909	0.001206	0.998794	17.68	16	1113212	1359361	11.02	8	1999536	2859136	0.85	0.744669	3400012	3730957	3760421	22613061	15830502	1248284	769183	1248284	769183	0.97857	4368524657
20A041511	12737656	0.0007138	0.001917	0.0006757	0.001165	0.998835	15.92	15	1059294	1330286	10.63	8	1801990	2598967	0.875	0.749316	2727591	2945389	2989625	17916334	12737656	782206	592483	782206	592483	0.981816	3560382244
20A041513	10863908	0.0009672	0.002112	0.0008461	0.001424	0.998576	13.49	12	928979	1262893	8.267	6	1372283	2414906	0.875	0.737039	2376378	2623896	2702133	15756372	10863908	844766	653551	844766	653551	0.981657	3010322910
20A041514	13195537	0.0007401	0.001669	0.0006393	0.001053	0.998947	18.45	15	928098	1203359	11.22	6	1612749	2447253	0.8421	0.74188	2710523	2982326	3012396	19009700	13195537	1111507	703237	1111507	703237	0.947119	3740744882
20A041515	33260545	0.0007411	0.001444	0.0006215	0.0009721	0.999028	42.63	32	1277169	1437400	20.74	8	2685802	3512977	0.875	0.746998	6870468	7493043	7660064	47377098	33260545	2346860	1913223	2346860	1913223	0.949684	9289904626
20A041516	22494780	0.000627	0.001604	0.0006278	0.001011	0.998989	25.45	23	1281658	1439940	15.1	11	2634883	3273976	0.8235	0.766027	4081424	4489967	4543146	31132997	22494780	1618332	1089539	1618332	1089539	0.97019	6363025509
20A041517	12624245	0.0005576	0.001766	0.0005604	0.0009383	0.999062	15.63	14	988995	1250743	8.547	4	1513033	2159578	0.9167	0.741089	2926483	3124170	3261000	17850436	12624245	590414	618608	590414	618608	0.947578	3351499252
20A041518	24362537	0.0007171	0.001657	0.0006188	0.001043	0.998957	26.39	23	1284831	1451432	11.2	3	2351391	3138215	0.8571	0.75492	4761897	5210027	5205191	34200610	24362537	1851577	1060796	1851577	1060796	0.93112	6818382090
20A041519	19502262	0.0006488	0.001386	0.000527	0.0008444	0.999156	20.89	18	1161093	1370080	9.83	3	2102103	2821110	0.7143	0.752607	3909687	4294896	4329076	27394182	19502262	1349231	880357	1349231	880357	0.930786	5370102323
20A041531	14774446	0.0006941	0.001518	0.0005173	0.0009004	0.9991	16.78	16	1112538	1360874	8.321	5	1872736	2775828	0.75	0.705474	2877734	3170447	3167272	22167618	14774446	1073378	655094	1073378	655094	0.927483	4420812201
20A041532	16084446	0.0006717	0.001919	0.0006655	0.001162	0.998838	17.69	16	1138420	1380111	13.07	11	2278944	3034810	0.8667	0.749776	3365670	3649771	3698678	22754343	16084446	1193044	759369	1193044	759369	0.989346	4604673373
20A041533	5677731	0.0005569	0.001579	0.0005739	0.0009252	0.999075	11.34	10	828179	1207822	5.012	3	486105	1218631	0.7143	0.753105	1040344	1155777	1134978	8071540	5677731	533651	268316	533651	268316	0.973208	1592954708
20A041534	16649778	0.0006524	0.001632	0.0005711	0.001009	0.998991	18.17	16	1131286	1372035	9.393	5	2090455	2928361	0.7576	0.578228	3230210	3569652	3652776	30707735	16649778	1246467	966108	1246467	966108	0.941347	6249228561
20A041535	15204935	0.0006679	0.001861	0.0006303	0.001237	0.998763	17.4	16	1114084	1355513	9.651	6	1925524	2826893	0.8333	0.737951	3376552	3731989	3721377	21948745	15204935	1254371	729936	1254371	729936	0.963366	4244985729
20A041536	10667799	0.0005426	0.001606	0.0006092	0.001158	0.998842	12.56	10	802168	1160360	7.629	4	1383241	2269578	0.6667	0.77722	1737804	1902631	1910396	14482847	10667799	731168	445948	731168	445948	0.92637	3118320739
20A041537	21158066	0.0007141	0.001854	0.0006134	0.00114	0.99886	29.45	24	1171336	1368715	18.25	10	2294153	3019173	0.8929	0.742468	4554561	4924478	4994358	30267880	21158066	1576162	1053587	1576162	1053587	0.983118	5979304730
20A041538	11263986	0.001368	0.002572	0.001157	0.001731	0.998269	12.62	11	903597	1261311	8.529	6	1575139	2634112	0.8125	0.732799	2513729	2757543	2799324	16437333	11263986	938593	623969	938593	623969	0.986379	3243268015
20A041602	15354105	0.001377	0.00226	0.001175	0.001641	0.998359	16.36	14	1060556	1336692	8.005	4	1808980	2807876	0.55	0.7404	3116535	3595869	3584903	22231129	15354105	1432656	778970	1432656	778970	0.915782	4351510009
20A041614	26356640	0.0006284	0.001575	0.0004972	0.0009823	0.999018	29.04	27	1304616	1440697	14.63	7	2569972	3124564	0.8	0.760354	5171400	5551525	5621556	36426908	26356640	1522993	1158412	1522993	1158412	0.955562	7278022169
20A041615	13625344	0.0005793	0.001619	0.0006944	0.001182	0.998818	17.77	14	995080	1274336	11.14	7	1760680	2556594	0.8	0.776129	2342898	2537258	2542524	18439742	13625344	822547	550017	822547	550017	0.979908	3976479733
20A041616	20453911	0.0006896	0.001537	0.000533	0.0009655	0.999035	22.54	20	1186820	1380786	11.79	6	2184263	2948530	0.7692	0.73599	4264961	4717818	4794017	29677256	20453911	1553402	1223077	1553402	1223077	0.956537	5757219355
20A041617	11602031	0.0006697	0.001567	0.0006467	0.001071	0.998929	13.19	12	910498	1249715	9.174	7	1609265	2520013	0.7143	0.75269	2467663	2682565	2746632	16255904	11602031	708578	558686	708578	558686	0.980305	3169406925
20A041619	10003308	0.001413	0.002608	0.001292	0.001786	0.998214	10.83	9	761602	1188758	7.724	6	1329812	2441455	0.8571	0.736467	2215229	2428033	2439760	14476723	10003308	830349	486291	830349	486291	0.982994	2857746216
20A041620	38590754	0.0008247	0.00177	0.0007176	0.001108	0.998892	36.73	34	1407118	1510198	16.08	4	3126161	3741196	0.8	0.747236	7893155	8649063	8601831	54795336	38590754	2959971	1748598	2959971	1748598	0.938059	11155372806
20A041621	17405667	0.0006336	0.001553	0.0005928	0.0009653	0.999035	19.45	17	1157254	1381325	9.52	5	2059708	2882044	0.6667	0.739961	3704110	4156787	4115480	25030291	17405667	1471454	760075	1471454	760075	0.940421	4905746480
20A041622	17620502	0.0007348	0.001841	0.0007498	0.001233	0.998767	17.29	15	1092533	1355029	8.076	3	1995103	2920841	0.7586	0.748467	3447108	3843524	3809593	25065160	17620502	1474664	805225	1474664	805225	0.89131	5068529988
20A042135	70337621	0.0004868	0.001348	0.0004986	0.0007926	0.999207	99.71	88	1458011	1506442	43.82	21	2870836	3186207	0.6863	0.735092	16668205	18490437	18352439	100645293	70337621	4571589	2720289	4571589	2720289	0.989938	18912367338
20A042144	10189527	0.000552	0.001992	0.0006262	0.001283	0.998717	13.11	12	930222	1260915	8.174	6	1315445	2259034	0.875	0.733024	2480281	2718731	2763513	14704496	10189527	671834	506613	671834	506613	0.980425	2711223629
20A042145	24931728	0.0005808	0.001109	0.000556	0.0007588	0.999241	32.34	29	1312957	1437661	15.95	9	2412463	2958153	0.3171	0.735713	5590986	6425085	6562276	35891292	24931728	1653851	1294049	1653851	1294049	0.978947	6701347348
20A042146	15240367	0.0005933	0.0016	0.0006085	0.000991	0.999009	19.66	18	1165042	1383513	12.57	9	2021450	2793631	0.8	0.766297	2973009	3245248	3245813	21048227	15240367	1142748	634895	1142748	634895	0.988722	4243658621
20A042148	13119505	0.0007939	0.001807	0.0007835	0.001166	0.998834	19.84	18	1149582	1362581	9.37	6	1561755	2450339	0.8333	0.726148	3169290	3491593	3617786	19347560	13119505	977047	882328	977047	882328	0.979494	3540603953
20A042149	7704295	0.0005975	0.001575	0.0004801	0.001076	0.998924	10.23	9	673054	1075330	7.55	6	994230	1863700	0.75	0.730456	1842176	2024097	2064775	11158321	7704295	463736	428995	463736	428995	0.98097	2132524702
20A042150	6720700	0.0005321	0.001492	0.0004854	0.000943	0.999057	12.67	9	660387	941267	5.711	2	569768	1056356	0.7143	0.722551	1507416	1661908	1665070	9714124	6720700	378933	217563	378933	217563	0.930196	1704119427
20A042165	10614782	0.0007481	0.001298	0.0004799	0.000861	0.999139	13.77	12	954128	1283712	8.887	7	1518388	2549706	0.5556	0.77637	1845612	2041402	2052237	14497331	10614782	801943	479080	801943	479080	0.987329	2972538016
20A042188	9998788	0.0007465	0.001835	0.0006308	0.001207	0.998793	14.34	10	737169	1001369	6.254	2	823858	1328300	0.8333	0.731755	2589982	2793214	2830019	14256698	9998788	478852	388387	478852	388387	0.921227	2462738687
20A042190	12741406	0.001095	0.002112	0.0009003	0.001383	0.998617	14.23	13	1001957	1305727	7.906	5	1691498	2640592	0.875	0.726137	2882310	3173347	3191684	18834213	12741406	1157336	712301	1157336	712301	0.956195	3721118138
20A042192	19696574	0.0007451	0.001674	0.0006006	0.001018	0.998982	23.35	22	1255547	1429183	13.45	10	2457396	3144987	0.8333	0.747955	4223659	4618949	4613068	27994064	19696574	1601913	881540	1601913	881540	0.978395	5626763080
20A042193	9688880	0.0007231	0.001808	0.0006483	0.001097	0.998903	14	13	992124	1299649	7.567	5	1232552	2233395	0.8824	0.732198	2212029	2452136	2456774	14172809	9688880	837246	539589	837246	539589	0.973829	2737501351
20A042197	24644579	0.0007728	0.001676	0.0007192	0.001095	0.998905	25.41	22	1213000	1395218	17.76	12	2501112	3127879	0.7368	0.734483	5295982	5937179	5992925	35852489	24644579	2084196	1292704	2084196	1292704	0.98415	7034345634
20A042200	20778193	0.001039	0.002161	0.0008619	0.001445	0.998555	23.8	22	1279452	1447337	14.42	10	2519982	3242454	0.8205	0.739903	4398819	4870006	4838428	30051496	20778193	1913514	1000509	1913514	1000509	0.986113	6035160352
20A042203	21029821	0.0007471	0.001767	0.0006946	0.001133	0.998867	23.47	21	1242996	1423928	15.5	11	2513943	3173479	0.8333	0.742998	4473086	4910337	4957782	30071130	21029821	1614639	1011280	1614639	1011280	0.986595	5985425249
20A042230	20101122	0.0005807	0.001758	0.0005986	0.001165	0.998835	26.19	25	1288440	1440009	12.96	9	2311605	3061320	0.8182	0.747102	4284768	4724892	4741154	28486493	20101122	1410387	952002	1410387	952002	0.980543	5426333286
20A042247	11771827	0.000705	0.001817	0.0007092	0.001182	0.998818	14.56	13	1002747	1308219	8.257	6	1542784	2536221	0.8	0.744384	2358786	2622196	2621115	16941789	11771827	1085386	593364	1085386	593364	0.961779	3399257074
20A042253	14516289	0.0006549	0.002071	0.0005992	0.001424	0.998576	24.97	18	948853	1130118	14.33	7	1166558	1552529	0.8333	0.733827	3947614	4290248	4291610	20608783	14516289	747316	466650	747316	466650	0.993198	3541646916
20A042263	12201822	0.0007557	0.001811	0.0006305	0.001097	0.998903	15.04	14	1040121	1331278	9.397	7	1739188	2717722	0.8571	0.757317	2426444	2652467	2667992	17125250	12201822	929456	605377	929456	605377	0.982269	3443730813
20A042272	14764068	0.0007484	0.001667	0.0006578	0.001004	0.998996	16.69	15	1061524	1333798	11.96	9	1996054	2767389	0.8571	0.745436	3211092	3488043	3508347	20899168	14764068	992482	637371	992482	637371	0.987383	4202918242
20A042307	14119151	0.000501	0.001832	0.0004813	0.001186	0.998814	22.26	20	1148783	1341553	11.13	7	1551542	2257915	0.88	0.717688	3259954	3521555	3502705	20613907	14119151	832015	518408	832015	518408	0.980688	3903892315
20A042309	21536194	0.0006898	0.002009	0.0006732	0.001251	0.998749	29.33	28	1329927	1454954	15.66	11	2326218	3019961	0.8571	0.734	5023521	5484378	5556598	31130918	21536194	1508976	1118838	1508976	1118838	0.993392	5860837135
20A042333	10707599	0.0006693	0.001417	0.0006439	0.0009786	0.999021	10.83	10	788142	1169224	5.443	2	1180800	2187529	0.5455	0.732601	2226553	2534746	2548728	15713803	10707599	998777	609922	998777	609922	0.885768	3055288579
20A042387	10170583	0.0007374	0.003125	0.001053	0.003011	0.996989	13.21	12	946281	1281444	8.584	7	1422937	2465622	0.875	0.72486	2364122	2578359	2620692	15006197	10170583	814035	599574	814035	599574	0.989029	2996114438
20A042404	7954109	0.000497	0.001662	0.000458	0.0009236	0.999076	11.39	10	756132	1125958	7.866	6	1013606	1804042	0.8333	0.734014	1923707	2066594	2146046	11364140	7954109	390460	384200	390460	384200	0.982535	2139855574
20A042415	17035963	0.001017	0.001953	0.0009475	0.001279	0.998721	17.62	16	1120416	1373173	12.24	9	2306057	3109971	0.7619	0.755103	3223550	3580733	3541795	24164664	17035963	1640104	781579	1640104	781579	0.979928	4983769103
20A042429	8185586	0.0007453	0.001843	0.0007983	0.001125	0.998875	11.42	10	846392	1230073	6.513	5	960225	2045905	0.7778	0.743203	1719219	1903997	1876815	11774603	8185586	747346	383324	747346	383324	0.979624	2332431970
20A042453	18570399	0.000568	0.001739	0.0006053	0.001054	0.998946	21.2	20	1190886	1387750	13.3	9	2229981	2888867	0.7812	0.735624	4474698	4910849	4894908	26602707	18570399	1237147	761248	1237147	761248	0.983393	5120517191
20A042467	7118213	0.000659	0.001583	0.0005439	0.0009844	0.999016	9.273	9	662430	1131091	5.856	5	751371	1878818	0.6471	0.738228	1617090	1801819	1826139	10223359	7118213	478370	379550	478370	379550	0.979473	1934699096
20A042470	11606170	0.0007078	0.001455	0.0007143	0.000935	0.999065	13.18	11	903661	1238688	7.912	5	1472775	2424191	0.7	0.747906	2255605	2511092	2526383	16561390	11606170	946682	613698	946682	613698	0.958258	3244435923
20A042471	8458179	0.0005797	0.001571	0.0004449	0.0009829	0.999017	16.39	13	785255	1026778	9.107	5	824104	1288306	0.7143	0.757999	1966484	2157933	2156569	11611059	8458179	420359	265623	420359	265623	0.984138	2027673185
20A042489	8773537	0.00071	0.001812	0.0006377	0.001056	0.998944	12.15	11	886854	1239728	7.107	5	1028808	2092756	0.8	0.730737	2062339	2294035	2325134	12818252	8773537	693281	493191	693281	493191	0.987498	2383488662
20A042512	12026330	0.0009449	0.002014	0.0008996	0.001479	0.998521	15.64	14	1036015	1306000	8.916	6	1536629	2456813	0.8	0.718723	3029841	3377798	3440370	17949100	12026330	1025715	722499	1025715	722499	0.979033	3320604998
20A042514	13944047	0.0006134	0.00199	0.0006352	0.001415	0.998585	16.78	15	1085876	1341684	11.85	9	1988700	2749216	0.8824	0.745291	3033446	3268152	3332069	19826803	13944047	947845	717519	947845	717519	0.992619	3974541160
20A042515	14096553	0.000567	0.002112	0.0005954	0.00136	0.99864	18.6	18	1145554	1359871	11.52	9	1848258	2605322	0.8667	0.730099	3354158	3675956	3745891	20515586	14096553	1033027	730700	1033027	730700	0.989898	3805091296
20A042521	6001254	0.0007063	0.002024	0.0008114	0.00141	0.99859	9.135	8	655904	1124438	5.171	4	571960	1565707	0.7778	0.750008	1197847	1321398	1304244	8514424	6001254	486452	282806	486452	282806	0.983591	1708618961
20A042528	12766861	0.0007072	0.001955	0.0006832	0.001273	0.998727	14.71	13	1008621	1312865	10.74	9	1908705	2806495	0.8824	0.747701	2637923	2864188	2930004	18229072	12766861	976490	749592	976490	749592	0.992938	3701851768
20A042541	10885938	0.0007171	0.001257	0.0008292	0.000867	0.999133	14.41	13	971010	1289277	8.63	6	1427368	2408043	0.4	0.755402	2132472	2382939	2363112	15347180	10885938	936493	478203	936493	478203	0.981177	3061105101
20A042548	9210649	0.0009811	0.001982	0.0009107	0.001355	0.998645	10.55	9	772424	1188452	6.567	4	1157290	2240654	0.6429	0.682579	2125401	2412703	2378216	14506481	9210649	921543	460799	921543	460799	0.957235	2879689353
20A042550	16748875	0.0008109	0.001826	0.0008229	0.001256	0.998744	18.96	16	1107688	1360753	12.6	9	2142124	2941254	0.8571	0.730058	3924600	4357011	4353316	24364958	16748875	1283470	794446	1283470	794446	0.98239	4892646734
20A042557	13584244	0.0006432	0.00167	0.0005743	0.00111	0.99889	17.58	16	1098910	1340308	10.28	7	1736516	2550989	0.7778	0.747955	2889725	3222241	3269508	19193684	13584244	867581	675954	867581	675954	0.979109	3627175230
20A042559	8468318	0.0008516	0.001806	0.0006634	0.001211	0.998789	9.264	8	638040	1108222	6.819	5	1099753	2187287	0.8	0.748202	1710955	1894403	1903156	12082146	8468318	720150	422980	720150	422980	0.965887	2428487281
20A042566	13267680	0.0006623	0.001373	0.0006795	0.0009253	0.999075	14.41	13	957275	1262942	8.89	5	1695271	2555298	0.5556	0.477866	2974997	3318798	3371313	29675372	13267680	1073468	752880	1073468	752880	0.966447	5950791008
20A042583	12703934	0.0009667	0.00204	0.0008714	0.001377	0.998623	17.6	16	1139394	1379039	9.093	6	1691151	2688280	0.8065	0.748784	2536588	2810237	2783289	18157352	12703934	1164844	619167	1164844	619167	0.978995	3649817804
20A042584	45370250	0.0005638	0.001311	0.0005291	0.0008146	0.999185	53.92	51	1456849	1524324	31.18	22	3242293	3721654	0.7531	0.753243	9604393	10477603	10679078	63777267	45370250	3078781	2260275	3078781	2260275	0.99353	12479440360
20A042585	10509746	0.000622	0.001575	0.0006416	0.001078	0.998922	15.89	14	1037519	1315870	8.754	6	1340588	2274263	0.8	0.7469	2257863	2494320	2474012	14981536	10509746	882076	477864	882076	477864	0.984646	2967516986
20A042592	45197420	0.000554	0.001358	0.0004551	0.0008089	0.999191	51.06	49	1456629	1526110	28.51	20	3277629	3758341	0.6774	0.757314	9113185	10018038	10043274	62837917	45197420	2745805	2035376	2745805	2035376	0.989458	12490776419
20A042603	12019227	0.0005376	0.001159	0.0005235	0.0007377	0.999262	15.67	14	1015821	1308175	9.856	7	1585329	2488085	0.5	0.760401	2386297	2629943	2622910	16676363	12019227	817626	505356	817626	505356	0.985289	3364846057
20A042607	10340909	0.0006806	0.00157	0.0006664	0.001009	0.998991	12.57	11	898644	1256014	8.112	6	1444434	2502784	0.625	0.753921	1952140	2172576	2181326	14622677	10340909	881760	485100	881760	485100	0.972614	2968980486
20A042126	8531529	0.0008279	0.002153	0.0008074	0.001343	0.998657	11.18	10	764956	1164701	6.75	5	941973	1998597	0.875	0.734742	1872241	2089778	2088016	12425110	8531529	753074	442367	753074	442367	0.981995	2344530611
20A042128	9088284	0.0007871	0.001567	0.0007635	0.001001	0.998999	10.63	9	758183	1184938	7.258	5	1191969	2300293	0.8	0.719382	1929213	2127198	2105724	13437460	9088284	754257	402510	754257	402510	0.979356	2718448534
20A042166	13825919	0.00062	0.00168	0.000708	0.00106	0.99894	17.21	16	1123931	1371753	9.724	7	1901763	2822565	0.8333	0.743952	2605784	2843862	2880428	19734721	13825919	996705	714826	996705	714826	0.969153	3991978267
20A042169	7229425	0.0006019	0.001789	0.0004626	0.001286	0.998714	13.85	11	710772	975306	6.567	3	641144	1139605	0.8095	0.744133	1758798	1904818	1892903	10128010	7229425	386237	228089	386237	228089	0.953084	1775224985
20A042170	15815926	0.0005842	0.001738	0.0005569	0.001066	0.998934	25.83	18	1004419	1182383	9.868	3	1169633	1597650	0.875	0.647526	3939778	4230679	4227446	25442480	15815926	777490	539973	777490	539973	0.947812	4480579591
20A042171	20182019	0.0008397	0.00177	0.0007839	0.001135	0.998865	24.19	22	1240602	1414101	13.28	9	2272266	3024330	0.766	0.747586	4178377	4648216	4716310	28817103	20182019	1611090	1111375	1611090	1111375	0.976306	5458330227
20A042174	16427789	0.0006734	0.00167	0.0005747	0.0009987	0.999001	21.28	20	1207505	1389203	11.98	9	2044676	2734122	0.8333	0.734324	3846201	4216878	4286322	23693855	16427789	1123071	819267	1123071	819267	0.98072	4450425407
20A042179	11853140	0.000589	0.001821	0.0005574	0.001264	0.998736	20.67	15	847819	1065989	12.95	7	1066823	1477167	0.8667	0.732704	3195209	3437398	3425420	16845271	11853140	620136	358778	620136	358778	0.990997	2973080006
20A042184	15550583	0.0007716	0.001728	0.000684	0.001059	0.998941	17.97	17	1151789	1384601	7.472	3	1797569	2776417	0.875	0.729415	3541889	3877853	3840405	22691356	15550583	1219485	782185	1219485	782185	0.919531	4515832603
20A042205	17663884	0.001117	0.001944	0.001046	0.001269	0.998731	18.76	17	1131479	1374530	12.53	9	2294036	3087790	0.8333	0.734813	3833360	4256643	4213702	25760193	17663884	1676271	853810	1676271	853810	0.979058	5219901902
20A042301	13133887	0.0004293	0.001493	0.0003956	0.000878	0.999122	20.1	17	1063501	1285303	13.12	9	1572833	2182533	0.8718	0.770776	2545794	2719665	2870373	17879601	13133887	613993	680554	613993	680554	0.988517	3439567013
20A042302	14968252	0.0005866	0.001599	0.0005886	0.0009227	0.999077	25.24	23	1198992	1366430	12.5	8	1608878	2280938	0.8571	0.716768	3910633	4294566	4281147	22056681	14968252	1048142	634381	1048142	634381	0.981682	4089949539
20A042306	36743379	0.0005646	0.001085	0.0004538	0.0006406	0.999359	39.32	35	1390708	1494001	18.48	8	2998247	3576850	0.5921	0.763706	7138637	7977858	8010958	50725185	36743379	2360029	1631462	2360029	1631462	0.969114	9936107273
20A042308	19683183	0.0006694	0.001828	0.0007223	0.001078	0.998922	22.39	20	1213491	1411648	14.75	11	2443175	3154109	0.8696	0.749785	4082270	4474860	4501971	27991435	19683183	1647502	961241	1647502	961241	0.982843	5655941507
20A042321	12914742	0.000718	0.001594	0.0006713	0.001106	0.998894	14.86	13	1019290	1318164	9.176	7	1823947	2763824	0.7273	0.761653	2458798	2717522	2738501	17960199	12914742	902054	627343	902054	627343	0.970051	3670993336
20A042334	26317400	0.0007078	0.001482	0.0005504	0.0008227	0.999177	28.86	25	1270613	1423187	16.52	9	2510362	3085869	0.8462	0.75258	5308259	5770353	5843665	36814396	26317400	1594697	1182088	1594697	1182088	0.973532	7173122624
20A042344	8658663	0.0004825	0.001588	0.0004113	0.0009908	0.999009	15.03	14	952487	1232342	8.664	7	1049328	1831793	0.8571	0.757967	1778331	1909143	1978627	12001863	8658663	443729	432988	443729	432988	0.990339	2264966282
20A042346	12559418	0.0007236	0.00173	0.0006531	0.001006	0.998994	19.31	18	1160931	1369195	9.803	7	1562603	2463360	0.8571	0.733265	2946150	3232185	3299348	18241956	12559418	946115	687435	946115	687435	0.991367	3351688496
20A042362	16417392	0.0005973	0.001537	0.0005489	0.0008768	0.999123	20.97	19	1137150	1338194	12.62	8	1909810	2508370	0.8462	0.726191	3843164	4197750	4197659	23710879	16417392	988664	613822	988664	613822	0.977102	4498943505
20A042365	12703575	0.0007523	0.001613	0.0008093	0.001077	0.998923	14.02	12	958848	1284054	10.14	8	1885259	2809053	0.8571	0.766337	2265028	2475231	2497577	17620849	12703575	1023174	576678	1023174	576678	0.978587	3682802897
20A042378	20009260	0.0006917	0.001664	0.000634	0.0009932	0.999007	24.42	22	1237290	1412279	14.95	11	2355226	3003297	0.9091	0.76465	3913630	4230873	4268562	27582522	20009260	1252716	910706	1252716	910706	0.987027	5592847104
20A042380	17981594	0.0008177	0.002039	0.0007599	0.001243	0.998757	18.97	18	1165007	1378104	9.948	5	2130431	2912256	0.8571	0.735166	4068610	4535130	4535970	26125972	17981594	1541370	909298	1541370	909298	0.94992	4958344567
20A042382	11372550	0.0005655	0.001728	0.0006711	0.001119	0.998881	13.07	12	955414	1282436	7.364	4	1536833	2485615	0.8667	0.752686	2225331	2410736	2420783	15966521	11372550	797859	492604	797859	492604	0.938455	3227134073
20A042383	27540223	0.0009732	0.002074	0.0009494	0.001404	0.998596	28.12	26	1334852	1472056	12.16	4	2742340	3445378	0.8889	0.735401	5672853	6255618	6214150	40184794	27540223	2641125	1382278	2641125	1382278	0.936431	8126313549
20A042386	18164677	0.0009926	0.00195	0.0007981	0.001276	0.998724	21.98	20	1243787	1432773	10.55	6	2191237	3045307	0.8478	0.748338	3526522	3884126	3868165	25950035	18164677	1598957	910473	1598957	910473	0.957868	5233356827
20A042390	7359394	0.0007674	0.001802	0.0007342	0.001104	0.998896	9.393	8	664251	1119345	5.458	4	784951	1848863	0.8571	0.740817	1593104	1739658	1743204	10600345	7359394	603918	383122	603918	383122	0.956859	2083552627
20A042405	9293885	0.0006665	0.001685	0.0005501	0.001015	0.998985	10.99	10	779210	1157955	6.122	4	1044030	2057847	0.8182	0.742351	1913961	2111249	2120924	13381657	9293885	787119	492895	787119	492895	0.94163	2593021134
20A042409	16673909	0.0008204	0.001646	0.0006206	0.0009305	0.99907	18.98	17	1145573	1367279	9.185	5	1960566	2785244	0.9	0.744625	3292910	3571340	3678753	23718095	16673909	1022873	951463	1022873	951463	0.938533	4582863737
20A042425	16305650	0.0009812	0.001914	0.0008421	0.001227	0.998773	19.91	17	1153109	1383032	10.47	6	1983325	2880214	0.8	0.764544	2796371	3087741	3073047	22838289	16305650	1546655	763809	1546655	763809	0.968818	4645788780
20A042426	7620992	0.0007759	0.001821	0.0007054	0.001137	0.998863	11.42	10	837611	1214269	5.394	3	752757	1771302	0.8	0.746842	1549110	1697080	1677048	10862072	7620992	633978	348536	633978	348536	0.956397	2132493082
20A042427	15625408	0.0006922	0.001468	0.0006551	0.0009045	0.999096	23.84	21	1232739	1414369	11.05	7	1874772	2760989	0.7857	0.736009	2888320	3180334	3193790	22592963	15625408	1289436	717010	1289436	717010	0.979385	4496823366
20A042432	14634130	0.0006572	0.001553	0.0006643	0.0009514	0.999049	17.76	16	1092253	1346680	10.68	8	1915735	2813095	0.8	0.7565	2825695	3125244	3132316	20612471	14634130	1207363	711057	1207363	711057	0.982382	4136238269
20A042433	13456944	0.0005992	0.001696	0.0006177	0.0009285	0.999072	18.06	15	1042599	1300852	9.989	7	1578690	2441703	0.8636	0.751098	2741091	2987711	3004461	18903100	13456944	907076	575191	907076	575191	0.980301	3596091385
20A042439	10526291	0.000827	0.001611	0.0007495	0.000986	0.999014	13.34	12	908286	1244292	8.621	6	1351886	2326971	0.8667	0.737595	2417316	2654284	2696836	15154089	10526291	757083	545490	757083	545490	0.98706	2847906789
20A042441	23707222	0.001023	0.001803	0.0009489	0.001209	0.998791	32.16	31	1372072	1490587	15.66	10	2566215	3290510	0.8571	0.748692	4757672	5260851	5191136	33921646	23707222	2262112	1117171	2262112	1117171	0.98559	6766362608
20A042443	26882781	0.0006681	0.001797	0.0006065	0.001122	0.998878	29.77	28	1348624	1472152	16.79	11	2826622	3390842	0.878	0.748582	5629790	6140224	6174609	38266016	26882781	2246909	1278040	2246909	1278040	0.972002	7686047727
20A042445	18349662	0.0006372	0.001612	0.0005203	0.0009613	0.999039	22.26	21	1239326	1412417	10.93	6	2226793	2904028	0.8718	0.746962	3999042	4345268	4338351	25926562	18349662	1268416	764579	1268416	764579	0.960334	5116279914
20A042451	15941953	0.0006998	0.00173	0.0007306	0.001048	0.998952	18.22	17	1139097	1375071	12.27	10	2245534	3015901	0.8333	0.751259	3304910	3609247	3633007	22561036	15941953	1273471	740981	1273471	740981	0.985252	4589808434
20A042458	12395394	0.001116	0.001795	0.0008885	0.001314	0.998686	10.83	10	823888	1231285	5.502	2	1411475	2554216	0.75	0.755762	2150524	2385113	2362667	17557832	12395394	1151919	596382	1151919	596382	0.8472	3709125998
20A042464	16563253	0.000798	0.001813	0.0006131	0.001063	0.998937	15.29	14	1038342	1311877	8.866	4	2015158	2789840	0.9091	0.732774	3546862	3878029	3886341	24180686	16563253	1435179	876286	1435179	876286	0.933486	4807456701
20A042475	17310659	0.000704	0.00164	0.0006764	0.000994	0.999006	20.69	20	1213897	1412270	13.24	11	2356623	3093284	0.8462	0.755273	3551497	3877114	3873934	24309044	17310659	1342455	756133	1342455	756133	0.987936	4935642855
20A042478	11993738	0.000685	0.001419	0.0006386	0.0009605	0.999039	14.81	13	980714	1289554	9.035	6	1578187	2471537	0.6667	0.763754	2199317	2419510	2424186	16567366	11993738	838370	480925	838370	480925	0.966712	3389865942
20A042481	16793563	0.0006043	0.001581	0.0005867	0.0009597	0.99904	20.48	19	1187636	1388456	9.402	4	1982657	2755193	0.8438	0.72618	4004278	4367762	4367180	24493182	16793563	1227323	758470	1227323	758470	0.950905	4768468735
20A042483	13821417	0.0007496	0.001362	0.0005401	0.0008644	0.999136	13.95	13	979785	1297437	8.993	6	1889470	2800462	0.8	0.738723	2882347	3174053	3244392	19935709	13821417	936854	874242	936854	874242	0.95673	3965346721
20A042486	7700513	0.000736	0.001857	0.0006858	0.001214	0.998786	8.589	8	577715	1078389	6.355	5	956171	2066697	0.7778	0.730786	1733413	1926528	1952857	11257757	7700513	612780	440218	612780	440218	0.979161	2208409788
20A042490	34052722	0.0005422	0.001423	0.000547	0.000787	0.999213	37.9	36	1397928	1492882	20.77	13	3001566	3540622	0.8333	0.74543	7519148	8231535	8269731	48343075	34052722	2388490	1578776	2388490	1578776	0.982958	9447245306
20A042498	28179393	0.0007616	0.001357	0.0005306	0.0007753	0.999225	29.55	27	1300734	1442756	15.22	6	2650819	3262940	0.6	0.735432	5842902	6545290	6604531	40856659	28179393	2217254	1518588	2217254	1518588	0.961311	8077749387
20A042504	37936670	0.0006346	0.00143	0.0005319	0.0008531	0.999147	42.67	40	1419372	1503677	24.76	17	3119102	3622332	0.8609	0.752768	7907154	8601198	8663567	53329575	37936670	2651627	1764578	2651627	1764578	0.985924	10538525500
20A042509	18727168	0.0005816	0.001683	0.0005549	0.0009545	0.999046	23.61	22	1248859	1408939	13.18	10	2191437	2826234	0.8571	0.731769	4479645	4905286	5001037	27084527	18727168	1151427	1033459	1151427	1033459	0.978535	5077177346
20A042536	15218686	0.000608	0.001826	0.0005547	0.001164	0.998836	26.45	19	951337	1133747	15.05	7	1197177	1594564	0.8571	0.731424	4040344	4351853	4354094	21716135	15218686	829141	500892	829141	500892	0.990331	3810989799
20A042544	14693127	0.0006508	0.001694	0.0006123	0.001022	0.998978	20.22	18	1160000	1370918	9.378	6	1696869	2598866	0.8462	0.753858	2967533	3263018	3312433	20700088	14693127	1037358	786230	1037358	786230	0.972236	3902704072
20A042545	12337710	0.0008411	0.001655	0.0008424	0.001055	0.998945	13.88	13	1010048	1317798	8.656	6	1770889	2793394	0.6818	0.755719	2379967	2634886	2619024	17359625	12337710	1008431	554156	1008431	554156	0.965296	3546144638
20A042588	14608483	0.0005466	0.001905	0.0005149	0.001264	0.998736	17.61	16	1120774	1350488	11.02	8	1909100	2653773	0.8421	0.738547	3409967	3730276	3788936	20911071	14608483	973434	697198	973434	697198	0.977024	3925035921
20A042589	15374951	0.0005447	0.001442	0.0005142	0.0009052	0.999095	19.53	17	1113931	1339050	10.32	6	1756888	2554776	0.5714	0.749271	3139807	3576105	3638371	21722805	15374951	1057840	744792	1057840	744792	0.968435	4050583991
20A042613	9816601	0.000516	0.001597	0.0005175	0.001082	0.998918	13.48	12	927906	1260495	8.169	6	1291391	2294957	0.6667	0.756298	1953446	2141440	2137697	13716811	9816601	706316	408476	706316	408476	0.986383	2745435116
20A041524	16574638	0.0007474	0.001898	0.0007285	0.001252	0.998748	18.69	15	1114287	1368973	5.333	2	1445676	2533662	0.9091	0.749509	2930027	3228500	3201557	23539286	16574638	1339613	796918	1339613	796918	0.79478	4628037572
20A041525	18690660	0.0006402	0.002031	0.0006277	0.001342	0.998658	21.34	20	1211856	1408093	12.74	9	2384215	3095547	0.9	0.764746	3542392	3843318	3877457	25940574	18690660	1434404	860201	1434404	860201	0.963102	5336474085
20A041526	18093345	0.0008617	0.002185	0.0008885	0.001595	0.998405	23.06	22	1242731	1415034	11.27	7	2156906	2937587	0.8571	0.731599	4152526	4572233	4689909	26335933	18093345	1326942	1021074	1326942	1021074	0.969121	4975760679
20A041527	34395009	0.0006465	0.001244	0.0006135	0.0008634	0.999137	45.52	41	1420471	1510394	17.25	6	2697942	3338600	0.4167	0.722029	8194896	9385083	9180847	50505336	34395009	2728370	1414286	2728370	1414286	0.968513	9854577378
20A041528	11501078	0.0005668	0.001759	0.0006746	0.001167	0.998833	14.34	13	997739	1308483	9.275	7	1630575	2621178	0.8462	0.741301	2455411	2712433	2692161	16555045	11501078	1008277	534107	1008277	534107	0.986588	3349694783
20A041530	26653765	0.0008133	0.0016	0.000872	0.001155	0.998845	19.91	16	1129259	1380824	8.625	2	2644074	3616768	0.6667	0.781302	3839050	4200712	4211562	36250320	26653765	2008721	1328633	2008721	1328633	0.826434	8157241229
20A041540	14871130	0.001278	0.002668	0.001302	0.001786	0.998214	17.46	16	1107140	1363659	9.491	6	1888351	2858733	0.8947	0.734926	3416909	3754355	3736699	21554551	14871130	1243213	696509	1243213	696509	0.963289	4222005905
20A041541	35263447	0.0005853	0.001658	0.0005802	0.001008	0.998992	40.9	35	1363884	1475152	21.97	10	2831615	3347109	0.8889	0.770114	6550206	7037734	7022462	48123174	35263447	2217082	1376641	2217082	1376641	0.976152	10343599366
20A041542	16597315	0.0007717	0.002075	0.000815	0.001663	0.998337	21.76	17	1092507	1331097	12.18	7	1939282	2664471	0.8947	0.752704	3213180	3465207	3469366	23234604	16597315	1085140	697799	1085140	697799	0.972215	4936977938
20A041543	6254309	0.001338	0.002691	0.001245	0.001811	0.998189	7.557	7	462804	1006201	5.152	4	574782	1776155	0.9091	0.739549	1337740	1465261	1461239	9031680	6254309	547340	302777	547340	302777	0.978085	1808499973
20A041544	12554296	0.0006177	0.001846	0.0006987	0.001237	0.998763	20.03	16	983584	1245780	11.68	7	1605705	2416935	0.8889	0.733878	2862596	3125714	3138604	18207512	12554296	982994	632592	982994	632592	0.977287	3575980466
20A041545	18515048	0.0008813	0.001882	0.0007918	0.001192	0.998808	23.64	21	1225885	1405346	11.7	7	2137607	2911756	0.6923	0.733748	4219646	4791044	4884250	26804400	18515048	1338454	966795	1338454	966795	0.971939	4998106334
20A041546	22446487	0.0006418	0.001386	0.0006388	0.000928	0.999072	26.7	23	1272845	1441730	16.9	12	2562194	3254758	0.5	0.759849	4366119	4926114	4918209	31232624	22446487	1608369	962799	1608369	962799	0.990755	6335876566
20A041547	22462547	0.000661	0.001077	0.0005512	0.0007111	0.999289	28.12	25	1288474	1443457	16.88	11	2454386	3140675	0.3	0.743012	4521453	5252087	5176383	32064298	22462547	1805716	917486	1805716	917486	0.988492	6542627677
20A041549	10929040	0.0006939	0.001893	0.0006194	0.001194	0.998806	13.44	12	963202	1289143	8.977	7	1582283	2597965	0.9412	0.749239	2320053	2523102	2519750	15466812	10929040	823955	494642	823955	494642	0.984866	3112952371
20A041550	18418491	0.0006965	0.00182	0.000751	0.001163	0.998837	23.36	20	1186586	1380825	15.68	12	2186284	2818381	0.8889	0.741931	4100916	4498750	4542546	26206291	18418491	1187157	862363	1187157	862363	0.98409	5204127988
20A041551	10128058	0.0006279	0.001541	0.0006351	0.001048	0.998952	12.05	10	762961	1126400	9.783	7	1510070	2352831	0.8158	0.781476	1702082	1844842	1862024	13624495	10128058	638349	399976	638349	399976	0.986944	2974848881
20A041552	22538213	0.0007798	0.002196	0.0008933	0.001593	0.998407	27.51	24	1253141	1415523	16.94	12	2397465	3028733	0.9167	0.741686	5030774	5514184	5579639	32111580	22538213	1542067	1014922	1542067	1014922	0.990537	6223735205
20A041555	13415027	0.0006901	0.002124	0.0008127	0.001435	0.998565	17.07	16	1104794	1358037	7.56	4	1553413	2520325	0.8649	0.740262	2892208	3168905	3119955	19285377	13415027	1127604	594814	1127604	594814	0.943208	3819275718
20A041556	18032847	0.0006285	0.00176	0.0006955	0.001273	0.998727	21.06	17	1023936	1285502	11.12	6	1919230	2915332	0.875	0.753238	3389666	3690680	3707022	25402934	18032847	1323747	879469	1323747	879469	0.870612	5229939238
20A041557	32318359	0.0009404	0.001391	0.0006338	0.0009081	0.999092	19.79	16	1176446	1439953	4.46	2	1747306	3420969	0.75	0.728644	5821996	6712330	6740978	47510237	32318359	2595431	2003954	2595431	2003954	0.594794	8968967058
20A041558	6714965	0.0006955	0.002087	0.0006614	0.001379	0.998621	8.028	7	528295	1015441	4.829	3	597324	1605249	0.8696	0.721491	1538900	1693981	1706455	9953647	6714965	547274	385736	547274	385736	0.938928	1909723838
20A041559	9950294	0.0007912	0.002154	0.0007461	0.001427	0.998573	10.42	9	763725	1183530	6.021	4	1163206	2232589	0.875	0.743766	2073909	2277222	2299921	14220920	9950294	761621	491873	761621	491873	0.903682	2791990958
20A041560	15649341	0.0006197	0.001412	0.0005878	0.0009564	0.999044	19.04	16	1116688	1357588	10.23	6	1901700	2779064	0.75	0.750238	3070221	3433820	3395580	22178134	15649341	1298179	680885	1298179	680885	0.955997	4527335290
20A041561	34349057	0.0006616	0.001356	0.0005472	0.0009264	0.999074	49.9	38	1326410	1458209	23.38	10	2797992	3511800	0.75	0.750441	6982185	7806287	7773196	48628950	34349057	2646860	1641343	2646860	1641343	0.964199	9721307678
20A041562	20579845	0.0008147	0.002233	0.000928	0.001642	0.998358	27.11	25	1292705	1449636	14.1	9	2344811	3127212	0.9	0.743079	4409461	4813530	4758462	29435917	20579845	1683958	902762	1683958	902762	0.984145	5907220174
20A041563	19931448	0.0006209	0.001739	0.0005823	0.001147	0.998853	26.02	23	1248962	1409289	9.332	3	1990807	2728773	0.8649	0.738615	4236617	4623251	4646216	28562562	19931448	1413056	917523	1413056	917523	0.928133	5470155149
20A041564	16220065	0.0007222	0.002011	0.0007465	0.00125	0.99875	19.94	18	1154899	1361258	9.3	4	1906115	2592845	0.88	0.734611	3717037	4048416	4091193	23329816	16220065	1076838	759707	1076838	759707	0.944998	4510119931
20A041565	29001382	0.0005704	0.001479	0.0005675	0.0009627	0.999037	35.39	33	1380685	1484074	19.3	13	2828939	3401540	0.7222	0.750014	5995019	6713130	6655863	41146051	29001382	2434829	1282667	2434829	1282667	0.985498	8213096242
20A041566	16391741	0.0006117	0.00216	0.0005896	0.001606	0.998394	24.31	21	1152713	1328877	11.33	5	1675638	2237363	0.8966	0.721625	4136956	4442575	4639639	23869468	16391741	826596	839515	826596	839515	0.963124	4425964236
20A041567	17263717	0.0006507	0.001962	0.0007072	0.001168	0.998832	20.76	20	1213151	1407153	12.6	9	2251583	2995674	0.8636	0.73898	3898292	4259966	4278760	24804187	17263717	1336266	795908	1336266	795908	0.980749	4876260819
20A041568	8679715	0.0005972	0.001798	0.0006028	0.001236	0.998764	10.43	9	743985	1151404	6.993	5	1171304	2151816	0.8	0.739425	1848912	2016140	2076601	12502872	8679715	577347	553094	577347	553094	0.967433	2472583303
20A041569	14728773	0.0007882	0.00179	0.0007214	0.001124	0.998876	17.65	16	1126761	1370160	7.685	3	1669252	2637627	0.8947	0.746192	2967806	3228488	3198826	20948135	14728773	1117092	688018	1117092	688018	0.923845	4215118493
20A041570	10714956	0.0006624	0.001783	0.0008723	0.001387	0.998613	12.6	11	872030	1213356	6.999	4	1278503	2258588	0.7692	0.721057	2357963	2662324	2685625	15978956	10714956	973819	639739	973819	639739	0.935794	3114903319
20A041571	10349055	0.000985	0.002889	0.00109	0.002407	0.997593	12.69	11	877187	1233497	8.094	6	1329350	2362627	0.875	0.741305	2264557	2478606	2565089	14829112	10349055	697415	590253	697415	590253	0.975297	2830474898
20A041572	13213616	0.0007785	0.001631	0.0007686	0.001086	0.998914	15.59	14	1020033	1306853	9.233	6	1696690	2639663	0.6	0.723843	3112850	3568962	3552271	19452773	13213616	1082584	651680	1082584	651680	0.967012	3754495324
20A041573	11863090	0.001335	0.002474	0.001287	0.001749	0.998251	14.36	12	956927	1282822	9.089	7	1578957	2616067	0.7143	0.749678	2394634	2671855	2677198	16851422	11863090	990737	549373	990737	549373	0.987464	3349650926
20A041574	14588871	0.0005809	0.001655	0.0005573	0.001112	0.998888	19.1	17	1128647	1366339	11.06	8	1856886	2723592	0.7727	0.761493	2713480	3000934	2983761	20314287	14588871	1141627	619018	1141627	619018	0.982757	4107320649
20A041575	18004193	0.0009614	0.001856	0.0009651	0.001311	0.998689	22.83	19	1164718	1366714	15.42	11	2074754	2739354	0.7647	0.747256	4032829	4504761	4488582	25478208	18004193	1351379	717708	1351379	717708	0.993964	4909271322
20A041576	16264642	0.0006305	0.001268	0.0006477	0.0008357	0.999164	19.24	18	1159124	1382577	13.03	10	2262482	3032073	0.4615	0.757014	3144372	3595456	3599188	22800858	16264642	1272911	718943	1272911	718943	0.985885	4702036036
20A041577	15431135	0.0007468	0.001263	0.0007177	0.0008282	0.999172	20.59	19	1184253	1392650	11.77	8	1969640	2776171	0.375	0.735435	3473083	3979992	3925701	22246388	15431135	1226109	633158	1226109	633158	0.985202	4372878367
20A041578	18967912	0.0006803	0.002129	0.0007009	0.001483	0.998517	25.54	24	1259931	1413651	12.37	8	2155750	2784366	0.88	0.728053	4607311	5061019	5084341	27519414	18967912	1257409	877944	1257409	877944	0.967014	5258218555
20A041579	16351106	0.0006063	0.001412	0.0006141	0.0008628	0.999137	20.75	18	1163796	1376404	11.35	7	1922768	2789101	0.6	0.74313	3568246	4045720	4083802	23339641	16351106	1173413	813131	1173413	813131	0.984808	4453662519
20A041580	12250027	0.0007465	0.002177	0.0006781	0.001429	0.998571	15.74	14	1023409	1303329	10.47	8	1682473	2502469	0.9048	0.751491	2587746	2785489	2832989	17166192	12250027	738482	561931	738482	561931	0.968193	3396033045
20A041581	22703180	0.0006207	0.001511	0.0006013	0.0009904	0.99901	31.77	26	1203507	1383365	20.34	12	2455187	3126237	0.84	0.748461	4520713	4965071	4978840	32370068	22703180	1897137	1151982	1897137	1151982	0.983464	6591424626
20A041582	32347080	0.0006179	0.001479	0.0005978	0.0009237	0.999076	41.04	37	1367221	1464338	22.29	14	2709680	3195880	0.7368	0.746978	6870415	7688530	7699515	45668461	32347080	2186076	1346469	2186076	1346469	0.985604	8965718064
20A042129	11987395	0.0008145	0.001807	0.0007124	0.00116	0.99884	15.63	14	1029759	1318751	9.932	7	1664313	2585612	0.8571	0.732941	2790684	3060422	3103539	17492660	11987395	1004092	663300	1004092	663300	0.993481	3409350404
20A042131	14281274	0.0005576	0.001783	0.000482	0.001107	0.998893	24.17	21	1160419	1337738	12.98	9	1544525	2206056	0.8077	0.730954	3650873	4072885	4077014	20560837	14281274	918080	577431	918080	577431	0.985247	3682020806
20A042138	21733050	0.0006898	0.001776	0.000619	0.001122	0.998878	27.16	25	1291284	1436466	15.51	11	2325059	3007069	0.7895	0.735236	5198542	5690826	5784402	31289672	21733050	1436387	1108105	1436387	1108105	0.991487	5804097812
20A042139	16935160	0.0008241	0.001939	0.0008437	0.001369	0.998631	18.71	16	1105619	1349133	13.04	9	2136881	2938170	0.8	0.742578	3490531	3923988	3943290	24374749	16935160	1466305	863672	1466305	863672	0.985555	4860597817
20A042143	18050232	0.0006703	0.001884	0.0005716	0.001229	0.998771	22.56	21	1226615	1407258	11.95	8	2176923	2940137	0.8824	0.752875	3875427	4201126	4219778	25293202	18050232	1181995	802795	1181995	802795	0.981248	4856228058
20A042154	11108746	0.0008378	0.00204	0.0008638	0.001406	0.998594	17.66	15	1069969	1328301	10.05	7	1414344	2266216	0.8571	0.741872	2490743	2707112	2761773	15874629	11108746	756300	580102	756300	580102	0.993332	3142218142
20A042155	10009572	0.0006801	0.001842	0.0007446	0.001266	0.998734	14.87	13	1014871	1321317	8.763	6	1403964	2449880	0.875	0.76088	1945574	2127525	2155091	14014419	10009572	775012	532427	775012	532427	0.992365	2864388047
20A042156	12188011	0.0007115	0.001655	0.0006899	0.001132	0.998868	15.17	13	1009450	1313683	10.02	7	1719583	2674643	0.7857	0.753371	2508523	2789251	2784727	17252396	12188011	1074338	544564	1074338	544564	0.989918	3437532364
20A042159	29731486	0.0006093	0.001704	0.0006032	0.001002	0.998998	45.35	43	1399043	1482234	21.69	13	2444926	2997079	0.8333	0.726474	7449723	8201873	8208803	43396837	29731486	2233483	1356903	2233483	1356903	0.990965	8078840286
20A042160	30962805	0.0008588	0.001809	0.0007437	0.001338	0.998662	34.28	29	1309804	1439581	22.91	15	2702103	3264075	0.7647	0.744936	6214291	7045648	7052433	44647584	30962805	2988168	1605447	2988168	1605447	0.98738	8739469412
20A042161	11970653	0.0008641	0.001899	0.0007	0.001204	0.998796	11.46	10	833553	1206629	5.027	2	1179303	2214733	0.8333	0.71881	2800588	3128589	3183019	17795486	11970653	926198	715643	926198	715643	0.865588	3371920217
20A042162	8308548	0.0006827	0.001861	0.0007491	0.001261	0.998739	10.54	8	645622	1057611	7.567	5	1153128	2194646	0.9091	0.761852	1462926	1577627	1638816	11728305	8308548	675458	577907	675458	577907	0.985208	2546747419
20A042163	9266052	0.0005617	0.001844	0.0005037	0.001202	0.998798	12.62	11	819987	1167514	9.298	7	1224078	2038924	0.8667	0.732211	2241955	2425780	2486591	13353365	9266052	525887	496969	525887	496969	0.991738	2506237504
20A042164	10872367	0.0005336	0.001361	0.00047	0.0008304	0.99917	18.95	16	1056869	1283153	9.46	6	1164575	1935475	0.6	0.750233	2446656	2734545	2733550	15228394	10872367	686070	418883	686070	418883	0.986937	2701534439
20A042176	40498476	0.0007158	0.001865	0.0006142	0.001145	0.998855	49.67	47	1436936	1510837	20.93	9	2985162	3503234	0.8966	0.745836	8947637	9705034	9771654	57362332	40498476	2663843	1904961	2663843	1904961	0.978419	10999534957
20A042180	6906940	0.0006653	0.001662	0.0006018	0.001125	0.998875	11.24	9	754787	1150521	6.492	4	843282	1831844	0.8462	0.768399	1212245	1316059	1322051	9580729	6906940	537146	372627	537146	372627	0.994443	2058460125
20A042181	12659182	0.0005025	0.001429	0.0004063	0.000873	0.999127	20.61	18	1102926	1313291	11.29	8	1439350	2182378	0.7143	0.750205	2903768	3245436	3251220	17678948	12659182	731720	475601	731720	475601	0.993885	3192304378
20A042182	10737160	0.0005996	0.001805	0.0005577	0.001086	0.998914	13.9	13	979518	1281854	8.196	6	1342280	2340407	0.8235	0.733031	2553020	2795979	2844311	15585256	10737160	796467	578163	796467	578163	0.986129	2898702025
20A042185	21153745	0.0005892	0.001896	0.0005381	0.001146	0.998854	26.87	24	1275348	1430350	12.74	8	2336468	3063244	0.8333	0.761661	4177783	4554556	4585540	29356977	21153745	1474520	938117	1474520	938117	0.977097	5695639583
20A042186	15513077	0.0005885	0.00181	0.0005088	0.001007	0.998993	25.61	24	1207298	1353179	15.4	11	1706187	2258572	0.9	0.721636	4092856	4405460	4590566	22676364	15513077	831510	870503	831510	870503	0.994134	4222096714
20A042187	13829591	0.0007313	0.001995	0.0007982	0.001341	0.998659	15.06	14	1005760	1295221	10.96	8	1845092	2669067	0.875	0.722622	3311022	3633951	3693414	20579755	13829591	1228876	854712	1228876	854712	0.988454	3957774262
20A042194	15764057	0.0005443	0.001795	0.0004795	0.001089	0.998911	26.52	23	1160969	1324471	13.11	8	1494409	2110722	0.8333	0.703188	4621968	5096801	5203951	23843666	15764057	1115232	889803	1115232	889803	0.983756	4070106023
20A042195	19136333	0.0008975	0.001833	0.0008561	0.001247	0.998753	24.69	22	1237478	1412700	15.87	12	2316905	2952538	0.7586	0.761646	3925857	4281247	4321589	26418390	19136333	1120878	849378	1120878	849378	0.994071	5346679073
20A042202	20413358	0.0005959	0.001964	0.0005397	0.001146	0.998854	29.05	27	1204454	1346461	16.24	11	1871192	2396420	0.871	0.697534	6313284	6969331	6980498	30998260	20413358	1449563	968426	1449563	968426	0.981014	5328300047
20A042210	13617207	0.0008178	0.001775	0.0007831	0.001206	0.998794	14.17	12	914556	1253384	11.54	9	2075487	3014522	0.8667	0.772722	2346337	2534865	2562367	18765942	13617207	1038239	729058	1038239	729058	0.993898	4134197070
20A042215	5646268	0.0007072	0.001507	0.0006941	0.001002	0.998998	11.42	9	737828	1131231	5.782	3	610848	1348932	0.6667	0.765787	916269	1008024	1011830	7939597	5646268	544973	322565	544973	322565	0.992523	1702253671
20A042218	7870804	0.0007216	0.001918	0.0006817	0.00124	0.99876	11.64	10	815427	1197449	6.552	5	895689	1987702	0.8571	0.759715	1551184	1703703	1699644	11047262	7870804	679499	364434	679499	364434	0.99241	2161197785
20A042221	24911901	0.0007112	0.001506	0.000658	0.0009556	0.999044	27.78	26	1322587	1467344	18.68	14	2810931	3438282	0.7429	0.749481	4956543	5514314	5460912	35456314	24911901	2188122	1135761	2188122	1135761	0.991497	7360489008
20A042222	18424554	0.0006044	0.00151	0.0005648	0.0009197	0.99908	19.48	18	1177703	1399178	14.42	11	2450774	3198314	0.7692	0.75734	3551117	3891935	3859900	25917137	18424554	1598617	808452	1598617	808452	0.990681	5385147317
20A042223	26826523	0.0006736	0.001538	0.0006531	0.0009996	0.999	31.91	28	1336158	1470081	18.16	12	2733470	3409963	0.6875	0.765765	4959678	5490036	5464272	37190747	26826523	2071272	1234436	2071272	1234436	0.988869	7553196030
20A042226	11145306	0.0006633	0.00172	0.0006282	0.001015	0.998985	16.89	14	1040506	1314201	8.528	6	1277896	2243879	0.8462	0.735354	2656882	2924100	2967060	16086954	11145306	772011	596577	772011	596577	0.983056	2977354675
20A042227	16159454	0.0008744	0.001973	0.0008622	0.001208	0.998792	19.49	18	1153391	1372582	13.54	10	2175671	2863322	0.8333	0.756417	3443688	3724548	3739682	22505837	16159454	1054341	674332	1054341	674332	0.992594	4555695576
20A042237	20453177	0.0006347	0.001377	0.0006479	0.0008264	0.999174	21.41	19	1178496	1391090	15.84	11	2452773	3185550	0.75	0.756048	3854010	4288409	4261102	28756959	20453177	1668295	908645	1668295	908645	0.992034	5939570691
20A042239	14521879	0.0008053	0.001816	0.0007025	0.001152	0.998848	16.49	14	1049187	1332058	11.18	8	1984847	2888279	0.8571	0.75152	3008462	3302467	3331286	20606393	14521879	1171081	757375	1171081	757375	0.989637	4135937450
20A042259	26038969	0.000672	0.001871	0.0006812	0.001164	0.998836	33.41	31	1365753	1483845	17.15	11	2681647	3350520	0.88	0.742949	5708381	6270847	6189412	37373209	26038969	2274129	1180712	2274129	1180712	0.984509	7384678759
20A042271	8658838	0.0007657	0.001846	0.0006642	0.001187	0.998813	11.75	10	804987	1177185	7.996	6	1076827	2004962	0.8421	0.715607	2239524	2448865	2503323	12909392	8658838	608720	549696	608720	549696	0.989612	2416720958
20A042289	8951004	0.0008201	0.00206	0.0008984	0.001678	0.998322	13.35	11	853048	1206730	8.198	5	1186713	2153440	0.875	0.752656	1717702	1865697	1882322	12706556	8951004	745484	479839	745484	479839	0.993128	2714414854
20A042294	10893686	0.0006756	0.002091	0.0007414	0.001476	0.998524	14.3	13	1020762	1326117	8.827	7	1628712	2662817	0.875	0.759337	2092986	2293805	2316496	15361740	10893686	948137	593961	948137	593961	0.980372	3158508275
20A042298	23236198	0.0006255	0.001979	0.0005733	0.00117	0.99883	31.81	29	1234074	1361853	18.57	12	1986323	2477089	0.8837	0.708031	6621650	7281168	7372430	34806710	23236198	1640449	1175643	1640449	1175643	0.981778	6030763948
20A042299	16965025	0.0007669	0.001676	0.0006837	0.001116	0.998884	23.69	22	1246855	1418698	12.37	8	1991919	2809476	0.8	0.725576	4012569	4531109	4518279	25075311	16965025	1557379	900656	1557379	900656	0.979702	4785088003
20A042363	32775221	0.0008903	0.001987	0.0009003	0.001344	0.998656	39.45	36	1381930	1482856	24.64	17	2850021	3323471	0.8537	0.769243	6350661	6872555	6972259	44935592	32775221	2159080	1423217	2159080	1423217	0.993534	9113491040
20A042413	14039084	0.0006069	0.001795	0.0006801	0.001078	0.998922	16.98	16	1113150	1371830	11.66	9	2024903	2923812	0.8889	0.747131	3027534	3313323	3312129	20024859	14039084	1143256	700979	1143256	700979	0.990991	4103668863
20A042418	16832909	0.0007446	0.002041	0.0007021	0.001342	0.998658	18.47	17	1173022	1403748	13.4	11	2395105	3190462	0.9231	0.757526	3354250	3636897	3679106	23627187	16832909	1275325	855285	1275325	855285	0.99186	4894623265
20A042440	21589295	0.0007256	0.001781	0.0006564	0.001085	0.998915	25.9	23	1289985	1455281	9.584	3	2274183	3139207	0.8571	0.747105	4218248	4677301	4639128	30930812	21589295	1979066	1059479	1979066	1059479	0.930576	6146081537
20A042469	11592154	0.0006521	0.001616	0.0007154	0.001031	0.998969	13.37	12	967295	1292785	7.961	5	1538268	2564116	0.6897	0.746044	2515332	2777257	2758043	16389501	11592154	790285	479993	790285	479993	0.963667	3240673340
20A042474	25870391	0.0005878	0.00179	0.0005873	0.001055	0.998945	32.28	30	1337702	1462098	18.57	13	2559069	3178196	0.88	0.719823	6665977	7253009	7456320	38304019	25870391	1741569	1661900	1741569	1661900	0.994941	7164607242
20A042487	14343549	0.0006303	0.001751	0.0006464	0.001182	0.998818	15.94	14	1067284	1348529	11.4	9	2122332	2996226	0.8	0.752744	2859407	3129924	3213109	20362960	14343549	1078798	890288	1078798	890288	0.987672	4207714141
20A042501	10079813	0.0005138	0.001884	0.0004554	0.001191	0.998809	15.97	14	970645	1222753	8.783	6	1118390	1860339	0.8519	0.706537	2893513	3217763	3219146	15133316	10079813	710193	514688	710193	514688	0.979488	2621793063
20A042516	18734895	0.0007869	0.002105	0.0007282	0.001273	0.998727	20.62	19	1173453	1370965	12.63	8	2125999	2830947	0.8846	0.699295	5056537	5596437	5621833	28804565	18734895	1748362	1067617	1748362	1067617	0.97695	5388223581
20A042527	16049701	0.0007092	0.00178	0.0006682	0.001061	0.998939	19.34	18	1177115	1397882	12.1	10	2211709	3042776	0.8571	0.750358	3293692	3597660	3595310	22736199	16049701	1246544	774636	1246544	774636	0.992562	4594653804
20A042529	8258405	0.0005928	0.002333	0.0006435	0.001782	0.998218	14.19	13	895642	1181637	7.555	5	864997	1615683	0.8	0.708724	2326830	2594852	2604146	12404827	8258405	634121	432274	634121	432274	0.976027	2140242872
20A042534	22972107	0.0005476	0.001616	0.0005273	0.0009353	0.999065	27.12	26	1316901	1456899	13.33	8	2483619	3185094	0.875	0.728439	5453036	5979110	6013768	33540547	22972107	1717433	1202812	1717433	1202812	0.977032	6420275816
20A042558	15730998	0.0007437	0.00172	0.0007895	0.001095	0.998905	22.39	20	1214116	1412954	11.64	7	1850966	2722098	0.7857	0.752896	3100548	3426815	3411403	22230437	15730998	1290992	721413	1290992	721413	0.988248	4432488057
20A042574	15458153	0.0008201	0.002027	0.0008387	0.001293	0.998707	24.41	22	1229312	1407412	12.88	9	1855112	2624172	0.8667	0.765301	3094282	3360280	3373933	21330593	15458153	1048710	683651	1048710	683651	0.996079	4186483333
20A042605	19586944	0.0005574	0.001714	0.0006189	0.001064	0.998936	23.72	22	1261540	1440010	14.34	10	2449144	3199316	0.8167	0.748903	4047179	4447029	4391022	27808085	19586944	1562720	914483	1562720	914483	0.989633	5735226143
20A042618	16191178	0.0007462	0.002085	0.0007597	0.001408	0.998592	20.33	19	1163673	1361883	11.87	8	1927062	2674521	0.8571	0.713523	3938575	4388448	4415383	24595105	16191178	1713228	1002766	1713228	1002766	0.97687	4605068196
20A042624	14609394	0.0007499	0.001992	0.0007184	0.001205	0.998795	18.24	17	1117678	1342022	11.03	8	1825888	2634037	0.875	0.73369	3262518	3593590	3614421	21354147	14609394	1292688	823183	1292688	823183	0.981777	4050435787
20A042167	12572298	0.0007153	0.002022	0.0007738	0.001475	0.998525	13.97	13	979334	1296717	9.64	7	1816941	2728898	0.8333	0.763077	2508011	2733393	2754819	17445548	12572298	928867	551137	928867	551137	0.974252	3515563083
20A042168	13918577	0.0005637	0.001647	0.0004442	0.001018	0.998982	16.06	14	1066941	1337841	6.157	2	1522440	2440126	0.9	0.749661	2787139	3026344	3085869	19588797	13918577	805363	727385	805363	727385	0.893368	3835089374
20A042175	37778970	0.0006325	0.001809	0.0007408	0.001348	0.998652	54.32	42	1326272	1447279	32.09	18	2857647	3388253	0.9	0.737897	8497662	9320634	9406696	54564600	37778970	3002614	1965548	3002614	1965548	0.992837	10661202890
20A042178	6155761	0.0006561	0.002036	0.0007594	0.001562	0.998438	6.961	6	385657	914346	4.472	3	483563	1493696	0.8333	0.725709	1276975	1420455	1457439	9168175	6155761	541104	454235	541104	454235	0.890248	1762042685
20A042198	12409802	0.0006474	0.001797	0.0005973	0.001257	0.998743	14.9	13	1018174	1324256	9.547	7	1726626	2729856	0.8846	0.743747	2698522	2938282	2919497	17673992	12409802	902557	567797	902557	567797	0.983404	3598721588
20A042206	15007700	0.000918	0.00241	0.0009221	0.00201	0.99799	23.58	21	1185476	1372267	12.18	9	1763748	2542725	0.8571	0.773569	2805585	3101631	3093110	20526320	15007700	1142701	598965	1142701	598965	0.993104	3935336153
20A042207	13017901	0.0008278	0.001958	0.0007868	0.001337	0.998663	17.89	14	1031480	1311676	9.867	6	1553196	2509878	0.9	0.754889	2571899	2821520	2773548	18374402	13017901	1117914	587566	1117914	587566	0.974664	3673666603
20A042209	10851023	0.0007637	0.0019	0.0006713	0.001197	0.998803	13.18	12	909662	1256074	7.895	5	1402711	2437074	0.875	0.733851	2416247	2655883	2620010	15671045	10851023	805697	492680	805697	492680	0.971076	3184635219
20A042216	16351108	0.0006063	0.001412	0.0006141	0.0008628	0.999137	20.75	18	1163796	1376404	11.35	7	1922768	2789101	0.6	0.74313	3568247	4045720	4083802	23339641	16351108	1173411	813129	1173411	813129	0.984808	4453662519
20A042269	10845360	0.0006678	0.001989	0.000802	0.001465	0.998535	14.41	13	1022855	1324893	7.966	6	1460328	2499356	0.875	0.753895	2268205	2447670	2451639	15233948	10845360	796632	482239	796632	482239	0.975169	3047651257
20A042270	9971906	0.0005065	0.001998	0.0005369	0.001567	0.998433	15.43	14	946112	1223931	10.15	8	1293738	2011581	0.8571	0.774372	1938971	2087868	2162240	13484057	9971906	463659	475871	463659	475871	0.988331	2590677849
20A042274	24046409	0.0005352	0.0016	0.0006827	0.001226	0.998774	39.08	28	1209300	1377951	19.72	10	2256595	2957241	0.75	0.76951	4317885	4775260	4810183	33237424	24046409	1897775	1162498	1897775	1162498	0.978124	6564995534
20A042275	17941244	0.0008746	0.003299	0.001146	0.003071	0.996929	22.46	18	1141261	1376314	13.53	9	2331445	3190784	0.9167	0.766807	3084020	3317512	3336783	24958040	17941244	1473128	920364	1473128	920364	0.989857	5492919126
20A042276	18918020	0.0006179	0.00167	0.0006173	0.001021	0.998979	25.48	21	1191874	1379732	15.58	10	2125075	2748421	0.9231	0.771255	3530861	3812461	3874816	25866786	18918020	1208877	854844	1208877	854844	0.98507	5200059675
20A042277	17884214	0.0007207	0.00191	0.0007443	0.001436	0.998564	21.98	18	1159125	1385860	11.36	7	2267351	3172481	0.8333	0.781647	2679808	2897199	2892313	24358065	17884214	1427139	883265	1427139	883265	0.970849	5374208861
20A042280	16121138	0.0007152	0.001888	0.0007059	0.001339	0.998661	23.81	22	1256100	1430446	11.92	9	1972986	2873506	0.8571	0.768978	3025982	3298611	3292437	22208966	16121138	1176822	737329	1176822	737329	0.993351	4415754881
20A042281	12353189	0.0007764	0.002293	0.0009359	0.001933	0.998067	14.72	13	998787	1303803	9.481	7	1755860	2665281	0.8571	0.756616	2472411	2682570	2716697	17330211	12353189	906275	611989	906275	611989	0.983401	3505384352
20A042283	23098223	0.0009443	0.002204	0.0009096	0.001543	0.998457	26.33	24	1269307	1422839	13.39	7	2364752	3045762	0.9	0.731734	5349064	5953746	5996534	33776794	23098223	1990158	1244633	1990158	1244633	0.970769	6225225752
20A042284	6640870	0.0005286	0.001947	0.0005501	0.001289	0.998711	8.748	8	594288	1056225	5.531	4	625382	1606592	0.875	0.729006	1587195	1751711	1752747	9705334	6640870	523696	345067	523696	345067	0.975448	1778926116
20A042295	19216471	0.0006429	0.001927	0.0006796	0.001304	0.998696	22.39	20	1174195	1368603	16.24	12	2267627	2825371	0.8333	0.746288	4292658	4665423	4726364	27122677	19216471	1187039	862696	1187039	862696	0.991288	5360653183
20A042297	6448679	0.0007002	0.001992	0.0006724	0.001428	0.998572	8.495	7	559429	1054651	5.398	4	607894	1686257	0.8182	0.739363	1420597	1568574	1545210	9228231	6448679	472423	276244	472423	276244	0.970933	1821394556
20A042310	29547000	0.0006569	0.002112	0.0007375	0.001747	0.998253	40.18	31	1261299	1413876	24.15	13	2640200	3261109	0.8901	0.751628	6114780	6688445	6721887	41767488	29547000	2266611	1426651	2266611	1426651	0.984258	8288180770
20A042314	19582086	0.000743	0.00174	0.0007417	0.001214	0.998786	19.48	16	1090071	1347559	11.11	5	2427254	3293085	0.8	0.786056	2881245	3142713	3170754	26394702	19582086	1321264	1009995	1321264	1009995	0.946807	5935642764
20A042320	15187758	0.0006642	0.00161	0.0006698	0.0009888	0.999011	18.56	17	1165409	1389317	10.49	7	2066324	2923474	0.871	0.770093	2803887	3035150	3077807	20861392	15187758	997784	757139	997784	757139	0.97378	4239668629
20A042323	15930680	0.000694	0.001691	0.0007387	0.001228	0.998772	22.65	19	1176016	1376686	12.95	9	1935065	2760306	0.8667	0.767963	3052780	3373575	3408003	22007085	15930680	1196620	743271	1196620	743271	0.995383	4291879427
20A042327	12827145	0.0005945	0.00184	0.000757	0.001112	0.998888	16.79	16	1111135	1357979	9.276	7	1772422	2694275	0.9032	0.740934	2819299	3087464	3095141	18397942	12827145	992623	616396	992623	616396	0.978476	3628979153
20A042328	14872714	0.001069	0.002476	0.001161	0.002064	0.997936	18.85	16	1118558	1347806	10.95	7	1867081	2613378	0.8333	0.736302	3504972	3856809	3843927	21357117	14872714	1097921	607213	1097921	607213	0.982037	4124925435
20A042332	23536230	0.0006184	0.001852	0.000733	0.001349	0.998651	32.4	27	1210066	1389355	18.76	10	2376207	3092502	0.8947	0.743295	5027098	5454746	5506642	33582294	23536230	1616912	1233716	1616912	1233716	0.969875	6723178076
20A042336	18634648	0.0005934	0.001888	0.0006869	0.001206	0.998794	22.35	19	1154672	1355255	13.32	9	2013793	2726484	0.9167	0.717367	4540860	5050220	5063082	27854655	18634648	1689196	1005513	1689196	1005513	0.979483	5221449918
20A042337	32474138	0.0006084	0.001689	0.0005815	0.0009404	0.99906	39.41	35	1360026	1466196	22.3	15	2762866	3285727	0.8929	0.753171	7094727	7708583	7753696	45479109	32474138	2186635	1372158	2186635	1372158	0.989607	8767909733
20A042339	6614177	0.0006399	0.001994	0.000754	0.001559	0.998441	9.839	9	673546	1109747	5.5	4	654349	1629275	0.8	0.763975	1272405	1392208	1395969	9122691	6614177	410611	300056	410611	300056	0.955692	1807064779
20A042348	18887647	0.0009698	0.002003	0.0008636	0.00146	0.99854	22.92	21	1222873	1403770	11.74	7	2171444	2827962	0.8125	0.747768	4121634	4522835	4506480	26632599	18887647	1263196	791535	1263196	791535	0.964387	5231957228
20A042385	30223373	0.0007223	0.001625	0.0006458	0.001086	0.998914	32.7	29	1371143	1490519	15.11	6	2899702	3520773	0.8571	0.768985	5615474	6107884	6151031	41446805	30223373	1855440	1441758	1855440	1441758	0.957021	8499622671
20A042389	10917006	0.0007263	0.002564	0.0007983	0.002137	0.997863	15.6	14	1029804	1305994	7.935	6	1289103	2319301	0.8889	0.743701	2409492	2623025	2681225	15614013	10917006	777619	612672	777619	612672	0.980027	2934876599
20A042401	13815006	0.0004838	0.001714	0.0004044	0.001046	0.998954	18.21	15	1033773	1280474	10.71	7	1561859	2270513	0.8571	0.74295	3162485	3460944	3464809	19447518	13815006	735581	531484	735581	531484	0.976025	3713867745
20A042428	22369980	0.0007314	0.001749	0.0007162	0.001079	0.998921	27.55	24	1278904	1435872	16.12	11	2475183	3143130	0.9091	0.764634	4372837	4759028	4740359	31008094	22369980	1729898	949838	1729898	949838	0.988261	6190217309
20A042447	12773410	0.0007052	0.00188	0.000672	0.001314	0.998686	14.89	13	1016100	1312500	8.896	6	1641287	2614731	0.8333	0.736707	2887885	3183949	3234294	18401074	12773410	898960	666628	898960	666628	0.975427	3544071527
20A042454	10501959	0.0006796	0.002115	0.0007181	0.001499	0.998501	13.31	12	912398	1250768	8.945	7	1403192	2380411	0.9231	0.758507	2185287	2372451	2348852	14665052	10501959	810045	433120	810045	433120	0.992288	2888676999
20A042455	15095823	0.0008413	0.00195	0.0008084	0.001313	0.998687	20.38	17	1121697	1361414	11.21	7	1728671	2592569	0.8333	0.762997	2852631	3127613	3115174	20964834	15095823	1150458	650092	1150458	650092	0.984993	4227926433
20A042461	22798754	0.0007483	0.001772	0.0007737	0.00134	0.99866	22.94	20	1225170	1418365	11.56	5	2404927	3142070	0.8182	0.722488	5592596	6210171	6073340	33309875	22798754	1534049	1000425	1534049	1000425	0.948934	6698319017
20A042463	11679443	0.0006672	0.002082	0.0007959	0.001641	0.998359	14.73	14	1032507	1318157	8.142	6	1472191	2494163	0.85	0.727936	2770226	3017096	3105556	17045349	11679443	742480	714467	742480	714467	0.970949	3233224203
20A042466	11166054	0.0007251	0.002861	0.001042	0.002983	0.997017	15.72	14	989316	1259662	9.198	6	1382840	2155581	0.8571	0.735292	2730980	2968354	2986797	15925660	11166054	613223	474696	613223	474696	0.979031	2998231867
20A042468	8103672	0.0008669	0.002065	0.0009473	0.001399	0.998601	9.272	8	626255	1091491	5.836	4	866282	1949807	0.875	0.735426	1764977	1967832	1960828	11779039	8103672	715441	402440	715441	402440	0.949361	2292151848
20A042479	9293881	0.0009346	0.002159	0.000953	0.00149	0.99851	11.45	10	806468	1198078	7.786	6	1241020	2212735	0.875	0.746678	2037697	2229397	2221755	13152171	9293881	685801	367305	685801	367305	0.97726	2569105446
20A042510	18899062	0.0007557	0.002472	0.0009586	0.002246	0.997754	21.13	18	1154704	1371281	12.86	8	2174495	2900842	0.8571	0.751929	3840431	4169006	4189900	26435016	18899062	1169115	787278	1169115	787278	0.972048	5296145277
20A042552	19718814	0.0005608	0.001939	0.000686	0.001248	0.998752	24.4	22	1202009	1380984	13.23	8	2090534	2777287	0.907	0.715612	4802862	5373129	5362252	29594840	19718814	1859613	1059625	1859613	1059625	0.97483	5521446881
20A042553	14008346	0.0007333	0.002011	0.0007536	0.001553	0.998447	14.94	12	945744	1265791	10.59	7	2001285	2986375	0.9091	0.772485	2213507	2374302	2372608	19318561	14008346	1133700	696202	1133700	696202	0.977629	4326496561
20A042570	23093325	0.0007945	0.002108	0.0008161	0.001446	0.998554	27.86	25	1275266	1425267	16.25	11	2423930	3074342	0.9167	0.738733	5155466	5743100	5708326	33453706	23093325	2109048	1131013	2109048	1131013	0.983031	6346496471
20A042576	17241338	0.0008578	0.001836	0.0006801	0.0012	0.9988	12.18	11	914972	1272763	4.249	2	1318319	2586806	0.8824	0.766945	2877851	3166827	3133255	23819713	17241338	1280062	774066	1280062	774066	0.708887	4975053309
20A042123	11666382	0.0005919	0.001609	0.0004965	0.0009283	0.999072	14.06	13	973987	1275764	7.718	5	1470970	2360226	0.7778	0.749486	2511743	2759348	2818472	16433582	11666382	747212	553508	747212	553508	0.948281	3103421565
20A042124	13249077	0.0007643	0.002018	0.0007554	0.001397	0.998603	15.65	14	1067582	1348263	9.667	7	1851630	2791953	0.8636	0.738765	2877656	3141366	3141729	19089585	13249077	1097061	610232	1097061	610232	0.982993	3813976481
20A042125	11755011	0.0006951	0.001884	0.0006243	0.001165	0.998835	14.26	13	975933	1281032	9.181	7	1556707	2495208	0.8571	0.739277	2416224	2644107	2648905	16996235	11755011	1021271	598569	1021271	598569	0.974774	3393670410
20A042130	18763755	0.0006249	0.001616	0.0006295	0.00098	0.99902	23.79	23	1240711	1410595	15.3	12	2286384	2938862	0.8125	0.755445	3955647	4311894	4336417	26267886	18763755	1350330	810069	1350330	810069	0.992133	5078296801
20A042132	9766800	0.0006656	0.00184	0.0006565	0.001293	0.998707	16.89	13	823631	1058474	8.151	3	891326	1354538	0.8333	0.731662	2581603	2799511	2784721	13922469	9766800	528307	311167	528307	311167	0.957832	2436347390
20A042133	25058002	0.0007272	0.001727	0.0006779	0.001063	0.998937	24.67	23	1249192	1413443	13.48	6	2509061	3132263	0.8372	0.713679	6015337	6701311	6698958	37845632	25058002	2539646	1363582	2539646	1363582	0.961408	7294712851
20A042136	14124647	0.0007257	0.001733	0.0007212	0.001082	0.998918	15.61	15	1050879	1319969	8.956	6	1814515	2680449	0.8462	0.724544	3271157	3632487	3595930	20861011	14124647	1263711	716445	1263711	716445	0.947338	4113427901
20A042137	10631251	0.000873	0.001576	0.0007734	0.001026	0.998974	14.94	13	987696	1296442	8.261	6	1215652	2252816	0.625	0.729332	2420578	2721138	2723553	15587867	10631251	890519	584455	890519	584455	0.98151	2947306149
20A042147	11511684	0.0006895	0.001813	0.0007543	0.001166	0.998834	12.04	11	905812	1270175	6.78	4	1515446	2620869	0.8	0.749411	2120348	2327722	2472289	16631183	11511684	930217	973584	930217	973584	0.93192	3393541506
20A042153	16142849	0.0006494	0.001935	0.0007102	0.001225	0.998775	18.38	18	1158555	1377446	10.99	8	2070146	2879450	0.8667	0.721153	3912168	4289906	4406163	23902057	16142849	1214579	973780	1214579	973780	0.985408	4651369374
20A042158	11969280	0.0006285	0.001613	0.0006282	0.000952	0.999048	15.5	14	1014424	1299517	9.755	7	1591198	2461151	0.7647	0.751024	2467259	2750818	2807887	16863999	11969280	815993	575976	815993	575976	0.979666	3215153398
20A042172	31144566	0.0008148	0.001724	0.0007351	0.001157	0.998843	40.05	33	1391141	1504531	19.69	10	2677076	3385799	0.7692	0.754323	6003064	6681295	6669415	44025728	31144566	2655999	1474082	2655999	1474082	0.982051	8778685856
20A042217	22087835	0.0007897	0.001866	0.0007641	0.00123	0.99877	25.73	24	1301381	1456739	15.34	11	2653940	3352435	0.875	0.754185	4445988	4852895	4804449	31110179	22087835	1771072	978937	1771072	978937	0.98397	6306460730
20A042242	15103905	0.0007454	0.00156	0.0007439	0.001065	0.998935	16.23	14	1046801	1328405	9.345	6	1899054	2862189	0.75	0.761941	2739085	3021907	3153331	21216999	15103905	1148564	975824	1148564	975824	0.958661	4275872673
20A042244	13034310	0.0009311	0.001793	0.0009438	0.001274	0.998726	17.96	15	1050888	1315832	11.43	8	1722864	2571378	0.8	0.775156	2337936	2575217	2594991	17785515	13034310	928600	575878	928600	575878	0.993982	3625281286
20A042245	10411040	0.0006702	0.002117	0.0007221	0.001523	0.998477	15.29	14	1063328	1332647	8.05	6	1317351	2353383	0.8333	0.742203	2297592	2513577	2534900	14904363	10411040	767457	534600	767457	534600	0.98361	2864674186
20A042255	16001016	0.000635	0.001852	0.0006547	0.001241	0.998759	20.99	20	1211340	1410492	11.12	7	2015984	2879737	0.8857	0.740771	3325691	3624419	3585125	23060942	16001016	1413046	750676	1413046	750676	0.976499	4664391846
20A042260	22501746	0.0006732	0.001829	0.000697	0.001108	0.998892	25.48	24	1291858	1451323	16.27	12	2640040	3299167	0.875	0.751607	4409177	4771796	4770524	31914053	22501746	1971783	998352	1971783	998352	0.987514	6549528195
20A042292	12695389	0.0007083	0.002067	0.0008014	0.001491	0.998509	15.35	15	1084697	1355097	8.96	7	1813591	2807600	0.8571	0.744588	2465961	2697163	2797225	18346022	12695389	1093994	835685	1093994	835685	0.97084	3742523044
20A042304	10794673	0.0006371	0.002051	0.0006437	0.001447	0.998553	15.21	14	1044103	1328512	8.854	7	1468177	2490971	0.8889	0.744992	2222730	2424902	2415331	15436097	10794673	913280	496919	913280	496919	0.984063	3127573097
20A042313	18063685	0.0008579	0.00177	0.0007787	0.001169	0.998831	21.81	20	1215859	1407468	13.63	10	2262937	2923425	0.8103	0.755638	3749309	4051986	4091282	25205665	18063685	1200587	764760	1200587	764760	0.984835	5084091513
20A042315	5179806	0.0004487	0.00173	0.0004256	0.001071	0.998929	8.069	7	503507	983708	5.661	4	517331	1400109	0.8333	0.732442	1230549	1318110	1366312	7414268	5179806	252558	248871	252558	248871	0.983795	1408435055
20A042317	17456505	0.0006113	0.001736	0.0006665	0.001092	0.998908	18.27	16	1129369	1374348	12.95	9	2321585	3099277	0.8571	0.746448	3651703	3963049	3984696	24937505	17456505	1411641	904442	1411641	904442	0.986	5108488072
20A042329	15629130	0.0005245	0.001783	0.0004567	0.001028	0.998972	22.49	21	1179415	1354840	12.14	9	1788955	2426133	0.8571	0.732994	3926215	4258843	4257939	22309292	15629130	836687	610190	836687	610190	0.981231	4092267473
20A042331	13191521	0.0009909	0.001651	0.0008262	0.000968	0.999032	15.56	14	1039476	1322674	10.78	8	1895022	2780844	0.8	0.737392	2894424	3189290	3193181	19151910	13191521	1191969	669907	1191969	669907	0.994073	3811646095
20A042340	13496768	0.0006782	0.001477	0.0006601	0.000955	0.999045	13.26	11	864484	1217605	11.08	8	2064825	2999464	0.6667	0.770234	2240032	2450623	2468674	18648385	13496768	1061276	672413	1061276	672413	0.987624	4148711718
20A042345	13982037	0.0007365	0.001652	0.000588	0.001021	0.998979	15.42	14	1047933	1324298	7.861	4	1755092	2667101	0.7778	0.752068	2768228	3067986	3106916	19827447	13982037	1092229	766889	1092229	766889	0.943558	3899435520
20A042377	15432466	0.0007498	0.001973	0.0009599	0.00135	0.99865	16.86	16	1118750	1366590	11.73	9	2163134	3011295	0.8571	0.732746	3144698	3472646	3594751	22811609	15432466	1468847	1096474	1468847	1096474	0.980838	4619213636
20A042391	12182479	0.0006873	0.00183	0.0006023	0.001078	0.998922	16.95	16	1103652	1341243	7.671	5	1381078	2335513	0.8421	0.736903	2781531	3063079	3073197	17521110	12182479	864744	593029	864744	593029	0.960402	3252962010
20A042411	25401883	0.000682	0.001584	0.0007029	0.0009436	0.999056	29.76	28	1347355	1473428	16.88	12	2762511	3362520	0.8	0.753648	5190948	5692963	5710422	35803637	25401883	1999603	1163311	1999603	1163311	0.976352	7164313265
20A042421	18108777	0.0005801	0.001481	0.000483	0.0009254	0.999075	20.14	19	1210704	1410854	13.72	11	2375871	3136011	0.7778	0.751066	3827118	4172393	4191554	25434710	18108777	1169893	818867	1169893	818867	0.984067	5056160652
20A042435	10597019	0.0006815	0.001974	0.0007502	0.001275	0.998725	14.36	13	1018955	1324552	8.398	6	1409905	2407995	0.8571	0.735176	2322500	2540042	2501360	15357940	10597019	906738	480809	906738	480809	0.984595	3115105742
20A042438	20950796	0.0006641	0.001683	0.0006437	0.001086	0.998914	21.22	20	1228186	1420279	12.53	7	2607496	3306673	0.8333	0.763395	3954531	4311670	4392027	29193853	20950796	1641892	1029423	1641892	1029423	0.961478	6072766634
20A042472	10323961	0.0008573	0.00191	0.0008217	0.001208	0.998792	14.19	13	977895	1291455	8.934	7	1424626	2365295	0.8333	0.743405	2043721	2220469	2228290	14628427	10323961	639766	462016	639766	462016	0.991456	2944535936
20A042473	13985036	0.0007025	0.001991	0.0008006	0.0013	0.9987	15.74	14	1051749	1326270	9.294	6	1838246	2779017	0.875	0.748558	2767717	3048733	3196347	20120527	13985036	1197580	955099	1197580	955099	0.966382	3979179759
20A042488	10226633	0.0007509	0.001964	0.00072	0.001207	0.998793	10.84	10	817155	1203119	5.674	3	1204195	2223097	0.8571	0.72677	2395412	2664389	2663965	15053676	10226633	884600	543245	884600	543245	0.918799	2900311438
20A042494	9615683	0.0005659	0.001783	0.0005162	0.001104	0.998896	16.75	12	789653	1032969	8.295	3	868050	1328195	0.8333	0.727677	2582252	2787072	2770462	13747739	9615683	474731	301731	474731	301731	0.96194	2422749416
20A042502	16786290	0.0006652	0.001694	0.0006157	0.001	0.999	20.59	19	1194818	1402666	10.63	6	2032827	2900734	0.8462	0.74107	3681097	4043039	4002081	24140503	16786290	1441289	765728	1441289	765728	0.973182	4761175826
20A042505	9959488	0.0007869	0.001958	0.0008553	0.001213	0.998787	13.99	13	998258	1304367	6.971	4	1224508	2252760	0.8571	0.739263	2144808	2357310	2321024	14375494	9959488	874839	460737	874839	460737	0.964348	2869292545
20A042507	22349084	0.0005633	0.001931	0.0005759	0.001071	0.998929	38.87	30	1088295	1215884	22.49	12	1486939	1835723	0.8846	0.726375	6214262	6720846	6648805	32044356	22349084	1178089	676199	1178089	676199	0.994685	5678153873
20A042508	19992943	0.0005632	0.001689	0.0005468	0.0009367	0.999063	26.69	24	1188217	1340742	12.42	5	1866690	2412188	0.8611	0.71825	5292158	5821336	5886735	29515378	19992943	1479307	933664	1479307	933664	0.963428	5195728429
20A042523	16359852	0.0009026	0.001836	0.0008809	0.001152	0.998848	18.98	17	1137363	1372046	13.82	10	2189782	2881668	0.75	0.763836	3247620	3525590	3563487	22526998	16359852	1002388	691781	1002388	691781	0.99281	4591228875
20A042531	12113912	0.0006886	0.001642	0.0006134	0.001015	0.998985	13.34	12	968991	1295896	6.732	3	1518575	2559801	0.8333	0.761332	2249606	2449833	2438025	16908028	12113912	958560	558869	958560	558869	0.92143	3471493340
20A042543	17140129	0.0009384	0.002315	0.0008748	0.001672	0.998328	17.32	15	1077779	1353013	12.35	8	2176598	3051162	0.9	0.736135	3498350	3838679	4034049	25135145	17140129	1469101	1256372	1469101	1256372	0.985563	5072639873
20A042551	45081075	0.000677	0.001451	0.0005247	0.0008295	0.99917	48.68	47	1445887	1522175	19.37	5	3177610	3725475	0.8378	0.749852	9685443	10566585	10600821	63542192	45081075	3088390	2043932	3088390	2043932	0.958889	12323430987
20A042579	16856097	0.0008138	0.001927	0.0006626	0.001208	0.998792	18.4	18	1180296	1392737	8.972	5	2115200	2975253	0.8333	0.742514	3388861	3719801	3940220	24494876	16856097	1271465	1391901	1271465	1391901	0.951091	4853698808
20A042602	18020959	0.0005632	0.001621	0.0005124	0.00094	0.99906	22.57	21	1212019	1394157	12.14	8	2092653	2789012	0.875	0.748072	3990254	4317640	4322622	25341168	18020959	1127624	744485	1127624	744485	0.97805	4801929711
20A042606	15431417	0.0005453	0.001756	0.0005723	0.001089	0.998911	20.47	19	1195682	1384247	11.49	9	1961627	2688739	0.8571	0.740137	3599334	3949570	3989732	22038991	15431417	1038558	722345	1038558	722345	0.978402	4122290952
20A042142	12807167	0.001059	0.002424	0.0009546	0.001727	0.998273	16.45	15	1074245	1329462	10.79	9	1752534	2558976	0.875	0.743452	2830950	3083256	3071434	18188940	12807167	921735	509128	921735	509128	0.984117	3586617232
20A042183	8448653	0.0005804	0.001637	0.0005078	0.0009903	0.99901	11.4	10	803195	1181533	8.026	6	1198630	2161823	0.8333	0.756035	1669837	1827797	1848760	11820246	8448653	579055	396676	579055	396676	0.978198	2235649658
20A042191	11065037	0.0006758	0.001812	0.00062	0.001054	0.998946	14.09	13	954300	1275422	8.556	6	1405027	2421256	0.9286	0.734992	2562698	2801287	2867186	16016497	11065037	797688	616220	797688	616220	0.984527	3053961258
20A042199	12568578	0.0005869	0.001789	0.0006588	0.001314	0.998686	14.38	13	969258	1280427	8.165	5	1601564	2507705	0.7778	0.742981	2706268	3005670	3012117	17857139	12568578	858682	539206	858682	539206	0.946656	3505788786
20A042213	15026820	0.0004663	0.001885	0.0004556	0.00115	0.99885	24.62	22	1184012	1352652	12.21	9	1685799	2354351	0.8824	0.757192	3172552	3440383	3451129	20851650	15026820	936580	587182	936580	587182	0.987545	3870494830
20A042219	12356380	0.0009559	0.002285	0.0009807	0.001431	0.998569	17.04	16	1113264	1347089	10.72	9	1706719	2536421	0.9545	0.729783	3063141	3356554	3312732	17907028	12356380	920601	503146	920601	503146	0.991931	3445741914
20A042252	19099184	0.0007133	0.001848	0.0006929	0.001183	0.998817	23.22	20	1202915	1412826	14.59	11	2542579	3341014	0.9412	0.770654	3214802	3464257	3452492	26367700	19099184	1512925	929463	1512925	929463	0.990724	5806229763
20A042273	23802331	0.0005789	0.001918	0.0005858	0.001239	0.998761	27.84	26	1263484	1411838	17.86	13	2380053	2960674	0.9259	0.735001	5322607	5874173	5903377	34611734	23802331	2033255	1241408	2033255	1241408	0.979882	6576732440
20A042287	10474005	0.0006672	0.001872	0.0007079	0.001232	0.998768	12.69	11	866663	1228946	9.43	7	1518881	2501670	0.9667	0.742314	2302392	2502133	2525557	14996658	10474005	804667	511774	804667	511774	0.993646	3017614177
20A042288	7126725	0.0008196	0.002821	0.0008406	0.002166	0.997834	9.098	8	632990	1098290	5.715	4	744204	1830966	0.8	0.73093	1603599	1800190	1797701	10434810	7126725	639779	361004	639779	361004	0.960635	1995924347
20A042296	8205643	0.0005569	0.001562	0.0005089	0.0008812	0.999119	11.72	11	812672	1164100	7.483	6	1035004	1916402	0.8462	0.750588	1805605	1968656	1968184	11466611	8205643	500184	301924	500184	301924	0.976893	2192094917
20A042316	8396706	0.0007247	0.002004	0.0007554	0.001284	0.998716	10.06	8	667606	1077414	7.18	5	1184325	2340407	0.95	0.77633	1328751	1421126	1424405	11515070	8396706	671742	413844	671742	413844	0.976821	2571655706
20A042322	23714369	0.001009	0.002522	0.001058	0.001872	0.998128	32.57	30	1331911	1450293	19.4	15	2440487	2995979	0.9423	0.739608	5327023	5804990	5769798	33977524	23714369	1844487	986904	1844487	986904	0.993917	6667787590
20A042325	23192877	0.0007449	0.001724	0.0006216	0.001024	0.998976	27.26	26	1313020	1450555	11.62	6	2445393	3162158	0.8696	0.736734	5285261	5821549	5912929	33452195	23192877	1667308	1237697	1667308	1237697	0.950778	6269416126
20A042330	15804104	0.000722	0.001878	0.0008908	0.001193	0.998807	18.63	17	1155082	1383975	12.83	10	2232937	3010347	0.875	0.747004	3300224	3589020	3600568	22492531	15804104	1283229	712587	1283229	712587	0.99272	4569092938
20A042396	19557060	0.0007442	0.001886	0.000798	0.001256	0.998744	36.78	35	1378565	1485116	13.49	8	1929096	2717339	0.9167	0.73063	4548040	5016963	4898794	28497431	19557060	1668185	859826	1668185	859826	0.986701	5541543908
20A042398	14814094	0.0007509	0.001948	0.0008476	0.001296	0.998704	18.43	17	1142783	1374102	11.93	9	2065893	2888069	0.8889	0.756093	2974371	3223508	3214740	20763032	14814094	1140399	628977	1140399	628977	0.989246	4226625235
20A042400	16267566	0.0006352	0.001783	0.0006548	0.00113	0.99887	22.13	20	1232819	1424766	11.78	8	2032067	2895900	0.8824	0.754314	3257829	3534309	3528498	22833127	16267566	1172309	739250	1172309	739250	0.984163	4642779552
20A042420	22115773	0.0006939	0.001884	0.0007145	0.001304	0.998696	29.72	29	1354509	1475873	16.85	13	2579221	3231428	0.8537	0.741865	4961994	5439103	5408004	31618653	22115773	1693761	988216	1693761	988216	0.993178	6273709782
20A042423	13348056	0.0007759	0.002128	0.0008003	0.001581	0.998419	17.99	17	1128391	1369276	10.42	7	1774945	2683449	0.9091	0.752252	2681521	2904503	2882650	18785814	13348056	1002861	564378	1002861	564378	0.983315	3799394366
20A042456	9463911	0.0004529	0.001816	0.0004623	0.001121	0.998879	16.73	15	1003688	1253369	10.24	7	1158040	1844104	0.9286	0.723632	2394267	2564345	2754030	13890492	9463911	498959	676424	498959	676424	0.995052	2569167735
20A042457	20717012	0.0006612	0.001869	0.0006918	0.001134	0.998866	26.27	25	1317404	1460645	14.66	11	2559074	3259704	0.9	0.762818	4133681	4462339	4469052	28697388	20717012	1446649	901081	1446649	901081	0.986722	5800630669
20A042485	15417712	0.0005608	0.001538	0.0006545	0.001124	0.998876	18.19	16	1085623	1326250	11.75	8	1884103	2667246	0.6842	0.712218	3721095	4234617	4207742	23243385	15417712	1459565	813713	1459565	813713	0.977411	4437871882
20A042497	24442123	0.0006721	0.002015	0.0007128	0.001475	0.998525	29.18	28	1294327	1429243	15.19	9	2416993	3010355	0.85	0.720746	5843265	6528049	6513773	36332134	24442123	2201586	1286641	2201586	1286641	0.971949	6796620790
20A042517	9898421	0.0005994	0.00183	0.0006358	0.001135	0.998865	13.27	12	908745	1239137	9.188	7	1421339	2310019	0.9	0.758131	1975982	2140254	2170573	13785785	9898421	636633	469377	636633	469377	0.979143	2673372668
20A042520	11137681	0.0006745	0.001781	0.0007819	0.001228	0.998772	22.08	20	1206622	1403219	8.43	5	1175777	2021145	0.7826	0.757267	2056866	2280628	2221403	15662764	11137681	965268	481169	965268	481169	0.986327	3116905184
20A042532	14513921	0.0006282	0.002087	0.0005853	0.001588	0.998412	17.19	16	1132563	1371077	9.332	6	1911301	2811918	0.8333	0.750706	3121735	3420893	3421834	20412642	14513921	951220	668723	951220	668723	0.966227	3982390541
20A042540	6453956	0.0007398	0.002304	0.0008544	0.001932	0.998068	9.095	8	628853	1109783	5.712	4	624346	1749089	0.8333	0.760501	1239665	1339689	1336348	8982931	6453956	465311	289840	465311	289840	0.971375	1841170871
20A042546	24145105	0.000777	0.002197	0.0008765	0.001656	0.998344	35.25	34	1371346	1479409	16.34	11	2427366	3107732	0.9091	0.73315	5660779	6183983	6064668	34863065	24145105	1849211	980276	1849211	980276	0.987351	6771804829
20A042547	8040422	0.0007354	0.001825	0.0007885	0.001244	0.998756	16.11	15	1043782	1313834	6.94	4	865007	1660047	0.8889	0.73914	1684115	1859631	1809656	11601726	8040422	711756	358002	711756	358002	0.986307	2322032464
20A042549	22378628	0.0005661	0.001862	0.0006027	0.001118	0.998882	27.06	25	1282907	1432565	17.92	14	2502990	3083478	0.9	0.737274	4997554	5434892	5424590	32097048	22378628	1643656	927719	1643656	927719	0.994601	6452962442
20A042554	10264533	0.0006501	0.001895	0.0006499	0.001089	0.998911	12.09	11	868427	1221459	8.593	7	1400577	2361254	0.9375	0.738538	2239294	2462012	2460398	14846371	10264533	882456	517711	882456	517711	0.984489	2887783882
20A042561	11053606	0.0007629	0.002082	0.0007038	0.00151	0.99849	14.53	13	1013464	1315416	9.218	7	1591729	2589593	0.8421	0.755691	2191929	2389509	2395273	15497427	11053606	819385	495947	819385	495947	0.985029	3155586446
20A042567	9398674	0.0005518	0.002073	0.0005758	0.001384	0.998616	13.43	12	937172	1252221	7.776	6	1167543	2126321	0.875	0.73162	2280378	2490734	2527137	13593837	9398674	652148	441561	652148	441561	0.983724	2496274657
20A042568	10096214	0.0005	0.001904	0.0004786	0.001072	0.998928	14.9	13	953172	1234220	8.333	6	1230224	2015749	0.9091	0.746827	2343726	2518932	2535782	14145610	10096214	558722	377499	558722	377499	0.976337	2598309897
20A042569	11112166	0.0008625	0.002342	0.0008813	0.001627	0.998373	13.6	13	968520	1284241	8.573	7	1449072	2446685	0.8889	0.724622	2692707	3010717	3004964	16375850	11112166	914917	593347	914917	593347	0.980914	3094991874
20A042580	16314563	0.0007156	0.001996	0.0006793	0.001266	0.998734	20.11	19	1199741	1402770	13.17	10	2174289	2972831	0.9375	0.736616	3578049	3909044	3895944	23621192	16314563	1408370	761994	1408370	761994	0.991828	4744320894
20A042581	16774454	0.0006961	0.001996	0.0006468	0.001313	0.998687	20.36	19	1207578	1401877	12.61	10	2166575	2954602	0.875	0.739315	3757548	4103810	4175125	24099356	16774454	1172697	912408	1172697	912408	0.981219	4661261494
20A042590	7679233	0.0006901	0.001889	0.000837	0.001221	0.998779	8.882	8	618453	1091486	6.753	5	998611	2098026	0.8571	0.727739	1654595	1833310	1829344	11355602	7679233	754109	415261	754109	415261	0.980838	2266203700
20A042595	14985924	0.000781	0.001819	0.0007481	0.001132	0.998868	26.33	23	1239672	1408455	11.37	6	1489984	2254313	0.9333	0.755375	2851075	3140028	3075257	21114695	14985924	1266130	661066	1266130	661066	0.988813	4204797332
20A042597	15970654	0.0007665	0.002035	0.0007871	0.001393	0.998607	28.09	25	1285746	1442387	11.64	7	1658502	2448717	0.85	0.745512	3231385	3556015	3492108	22742343	15970654	1251883	716175	1251883	716175	0.988729	4568926539
20A042600	7716938	0.0009283	0.00246	0.0008136	0.001498	0.998502	8.955	8	631043	1108148	5.348	4	780904	1872553	0.8667	0.730931	1766334	1979235	1975132	11321064	7716938	712508	403449	712508	403449	0.917788	2144259869
20A042601	13647460	0.0007983	0.001881	0.0007529	0.001164	0.998836	23.77	21	1203181	1394568	10.49	6	1465830	2243082	0.9143	0.768344	2403165	2625230	2588169	18875546	13647460	1122636	588260	1122636	588260	0.985544	3806682156
20A042621	7598369	0.0007858	0.001959	0.0007126	0.001194	0.998806	9.864	9	723010	1152671	5.508	4	789705	1880457	0.8333	0.740043	1718522	1888219	1921921	10898561	7598369	539719	394360	539719	394360	0.951091	2047130915

## Sheet: Normal set
Supplementary Data 2. Summary of quality control of the RRBS data
sample_ID	aligned_pairs	mapping_ratio	suppressed_non-unique_pairs	suppressed_non-unique_reads_1	suppressed_non-unique_reads_2	total_read_pairs	unique_pairs	unique_reads_1	unique_reads_2	unpaired_read_1	unpaired_read_2	CHG_CGI_methylation	CHG_nonCGI_methylation	CHH_CGI_methylation	CHH_nonCGI_methylation	conversion_rate	COV_CGI_mean	COV_CGI_median	COV_CGI_N_10x	COV_CGI_N_5x	COV_nonCGI_mean	COV_nonCGI_median	COV_nonCGI_N_10x	COV_nonCGI_N_5x	CpG_nonCGI_methylatoin	CCGG_ratio	datasize
20A040464	24915332	0.736714	4689750	5054756	5623978	36532172	24915332	1592023	2404822	1592023	2404822	0.0007361	0.002684	0.0009245	0.002378	0.997622	31.11	28	1307204	1450635	18.19	13	2625351	3267810	0.8649	0.991102	7656259175
20A040465	8526638	0.759998	1615384	1731344	1762615	11816360	8526638	506353	401198	506353	401198	0.0007292	0.002169	0.0007119	0.001604	0.998396	10.35	8	600340	998024	7.596	5	977295	1940708	0.8889	0.991319	2378836934
20A040466	27633343	0.739734	4950704	5318723	6097438	40813504	27633343	1622817	3492766	1622817	3492766	0.0007136	0.002095	0.0009187	0.001652	0.998348	26.96	22	1198991	1391133	20.7	14	2731232	3336708	0.8966	0.979983	8592599140
20A040467	9911792	0.763702	1488382	1614498	1763861	14017234	9911792	599143	987239	599143	987239	0.0006296	0.001696	0.0005911	0.001115	0.998885	13.47	9	704987	1051260	8.426	5	1100899	1994977	0.8333	0.985956	3009695033
20A040473	5891065	0.731858	1477792	1601173	1642979	8513012	5891065	384368	294135	384368	294135	0.0006293	0.002328	0.0006731	0.001736	0.998264	8.902	8	572637	991857	5.494	4	543612	1422948	0.9	0.993349	1540621905
20A040475	6521886	0.73287	1468901	1589669	1624945	9353256	6521886	375080	290586	375080	290586	0.0005544	0.001806	0.0004738	0.000922	0.999078	8.144	6	436735	843453	5.74	4	627024	1464914	0.8889	0.97414	1726807175
20A040476	8037922	0.721988	2139223	2315987	2389970	11762113	8037922	491903	416458	491903	416458	0.0006506	0.002003	0.0005717	0.001152	0.998848	10.13	8	622517	1006593	6.78	4	891920	1772471	0.9091	0.978318	2128531059
20A040478	14423697	0.73323	3582711	3880730	4019857	20793340	14423697	808808	836409	808808	836409	0.0005405	0.00183	0.0005502	0.001157	0.998843	19.27	17	1063951	1296332	10.72	7	1606799	2420789	0.8571	0.991007	3788549840
20A040479	9000199	0.717712	2450648	2662756	2738558	13266421	9000199	569532	473000	569532	473000	0.0006678	0.001878	0.000536	0.001122	0.998878	11.67	9	709691	1065016	7.502	5	1020321	1886013	0.875	0.98567	2394010054
20A040480	7470830	0.733501	1864421	2012663	2050779	10728521	7470830	466372	330730	466372	330730	0.0006229	0.002486	0.0006615	0.002016	0.997984	11.61	10	756009	1108123	6.602	4	751055	1599746	0.8889	0.993484	1933922381
20A040535	6384663	0.694771	2176774	2760082	2869773	11124998	6384663	1433551	1255782	1433551	1255782	0.002908	0.00496	0.002502	0.00399	0.99601	26.11	7	361553	485425	10.89	3	145680	238617	0.8462	0.972668	913338216
20A040536	5935000	0.717395	1465923	1609714	1726022	8928316	5935000	436906	503354	436906	503354	0.002898	0.004746	0.002686	0.00334	0.99666	13.28	8	685017	991346	4.084	2	279439	671663	0.8182	0.95738	1380404134
20A040537	6879397	0.727221	1626153	1827266	1922261	10159665	6879397	493053	524802	493053	524802	0.003121	0.004888	0.002679	0.003603	0.996397	13.03	8	540566	790986	5.195	2	339341	667929	0.8571	0.889009	1340125638
20A040538	20288763	0.70872	4905484	5442512	5974317	30938620	20288763	1410120	1866013	1410120	1866013	0.001844	0.003808	0.001663	0.002851	0.997149	35.24	23	1009695	1191863	21.73	13	1572141	2095334	1	0.959555	5480800150
20A040539	18431782	0.730131	3937218	4317566	4620798	27070699	18431782	1258660	1408097	1258660	1408097	0.001758	0.003496	0.001761	0.002307	0.997693	28.2	15	1007277	1266416	12.34	5	1352720	2069294	0.8889	0.924966	4924720689
20A040540	16643447	0.727694	3316780	3576835	4067907	24882491	16643447	948526	1978262	948526	1978262	0.001801	0.003127	0.00167	0.002366	0.997634	25.96	15	997245	1243840	11.33	5	1266528	1966428	0.875	0.991961	4510974312
20A040541	18714745	0.735351	3754680	4130966	4418978	27457717	18714745	1466391	1486221	1466391	1486221	0.001423	0.003086	0.001319	0.002051	0.997949	43.66	23	1171993	1378911	13.17	5	1198002	1903431	0.875	0.916354	5049927191
20A040544	6970970	0.708856	1955810	2143978	2367568	10559173	6970970	403532	624396	403532	624396	0.001613	0.003089	0.001576	0.002356	0.997644	13.03	7	500232	766981	7.273	3	456446	839384	0.9	0.990944	1541768391
20A040545	24875927	0.782458	3534528	3905427	4084939	33987067	24875927	1664650	1770381	1664650	1770381	0.002019	0.002615	0.001885	0.002145	0.997855	61.48	34	1219025	1373787	13.8	3	842328	1304711	0.6	0.993901	5316007319
20A040546	22006269	0.63325	5305405	5819536	6452989	37602227	22006269	1459734	2150914	1459734	2150914	0.00114	0.002393	0.001034	0.001608	0.998392	39.48	27	1175440	1356590	12.6	4	1275174	1897079	0.85	0.995036	5958431643
20A040548	17029640	0.696521	5676776	7301642	7664852	29316052	17029640	3563722	3215505	3563722	3215505	0.001668	0.003716	0.001539	0.002346	0.997654	46.45	8	498491	651499	18.11	2	325973	467044	0.875	0.993036	2461556124
20A040549	49750508	0.706836	14632546	19176770	20404197	85963501	49750508	11558010	10465187	11558010	10465187	0.001179	0.003048	0.001054	0.002158	0.997842	121.9	15	736813	902982	38.31	3	480713	659220	0.8571	0.995192	7061781477
20A040550	10768648	0.694662	2911796	3250751	3500153	16706576	10768648	781673	891869	781673	891869	0.002193	0.004508	0.002099	0.003278	0.996722	22.07	15	715401	928609	15.07	10	965305	1442331	1	0.915976	2797758674
20A040551	16835300	0.726301	3807737	4176506	4534103	25009899	16835300	1077975	1580832	1077975	1580832	0.003223	0.004497	0.003133	0.00416	0.99584	28.49	15	977945	1229319	10.38	3	1000556	1587817	0.8261	0.891764	4099421923
20A040552	24033355	0.708009	6456832	7165070	7681824	36391791	24033355	1584769	1879918	1584769	1879918	0.003313	0.004442	0.003094	0.003747	0.996253	39.05	25	1163188	1352752	15.11	5	1381228	1980096	0.8	0.993561	5865085708
20A040553	42509949	0.752492	8861415	9696661	10634255	60718936	42509949	2853496	3507676	2853496	3507676	0.001309	0.002882	0.001294	0.00223	0.99777	83.22	52	1360600	1494723	22.23	7	1751732	2326093	0.8571	0.974386	9599083280
20A040558	30269128	0.679297	9357305	10338035	11171904	47625926	30269128	1983159	2182916	1983159	2182916	0.001548	0.003174	0.001388	0.002201	0.997799	49.12	30	1121190	1288472	19.5	5	1386814	1877846	0.9	0.994284	6893037131
20A040559	25796176	0.726495	6398622	7034145	7667324	37833026	25796176	1589436	1789203	1589436	1789203	0.001781	0.003135	0.001575	0.002253	0.997747	43.17	25	1137311	1321849	16.95	6	1456107	2028614	0.8636	0.994943	5942384372
20A040560	12705860	0.767964	2275353	2520094	2671645	17614527	12705860	772573	870363	772573	870363	0.002365	0.003399	0.002168	0.002618	0.997382	22.7	13	897834	1158396	9.577	4	903621	1530318	0.8333	0.990629	3041894128
20A040561	44032788	0.75056	8940603	9805920	10589711	62795911	44032788	2952668	3246016	2952668	3246016	0.002109	0.003204	0.001973	0.002375	0.997625	73.37	47	1406548	1539453	22.11	7	2226541	2877650	0.875	0.985286	10808698884
20A040564	27459748	0.754894	3731983	3985281	4326016	39293808	27459748	1978156	2427671	1978156	2427671	0.002402	0.003702	0.002257	0.003309	0.996691	66.78	36	1288280	1448353	18.19	6	1297881	2124127	0.9333	0.95854	7887220157
20A040567	13687919	0.726953	3682540	4799216	5051535	22892017	13687919	3150021	2756981	3150021	2756981	0.003095	0.005319	0.00281	0.003931	0.996069	40.88	8	477698	620241	13.58	2	271958	430717	0.8947	0.990108	1844939383
20A040568	15966350	0.792605	2184261	2474074	2598913	21830345	15966350	1462975	1209990	1462975	1209990	0.00232	0.003669	0.002155	0.002965	0.997035	46.57	22	1080869	1283020	6.928	2	441289	838366	0.6154	0.986508	3118470354
20A040570	16159076	0.77755	2214031	2454317	2578376	22235347	16159076	1106567	1153457	1106567	1153457	0.00309	0.003944	0.002883	0.003475	0.996525	40.54	20	1048838	1250336	9.576	3	599647	1010173	0.5641	0.992708	3452214682
20A040571	6669780	0.764176	1149000	1251620	1379765	9411800	6669780	418624	626366	418624	626366	0.002684	0.003581	0.002198	0.002881	0.997119	13.81	7	590545	898316	5.652	3	403168	868378	0.8125	0.957991	1585752164
20A040574	5995009	0.701577	1500932	1655846	1778826	9137996	5995009	409927	422077	409927	422077	0.0032	0.004512	0.002576	0.003334	0.996666	11.96	7	536553	813540	4.669	2	331927	693528	0.8571	0.99152	1268688424
20A040575	35495290	0.753589	7283166	7973982	8665503	50410633	35495290	2234438	2752797	2234438	2752797	0.002716	0.003862	0.002462	0.003328	0.996672	61.49	33	1274439	1440435	17.93	5	1700496	2321884	0.8852	0.984491	8218638856
20A040576	18570622	0.749426	3739592	4124031	4506748	26613259	18570622	1391114	1356999	1391114	1356999	0.001975	0.003997	0.001744	0.003515	0.996485	46.58	26	1068896	1240601	12.99	5	863806	1307142	0.9	0.996054	3824396806
20A040577	22025271	0.772317	3589597	3933111	4181131	30286689	22025271	1297370	1433910	1297370	1433910	0.003	0.004422	0.002779	0.004003	0.995997	44.91	28	1190445	1370283	14.01	6	1325355	1994889	0.875	0.995975	5189990034
20A041485	10588668	0.720058	2621405	2888748	3052788	15787402	10588668	791249	767097	791249	767097	0.0007856	0.002635	0.0007984	0.002113	0.997887	13.22	12	933563	1244635	8.014	6	1303629	2312638	0.875	0.985123	2863632152
20A041487	10627360	0.734189	1972758	2188694	2344228	15619036	10627360	774459	905478	774459	905478	0.0007255	0.001865	0.0007218	0.001285	0.998715	12.5	9	757209	1137254	7.912	5	1222510	2296090	0.75	0.9884	3161697276
20A041488	29244231	0.720901	6340644	6885261	7418854	43980469	29244231	2328872	2593763	2328872	2593763	0.0007319	0.002173	0.0009005	0.001676	0.998324	39.62	36	1391204	1499131	18.29	12	2780010	3574068	0.875	0.993866	8605327316
20A041495	16635494	0.728866	3893361	4260845	4466222	24430041	16635494	1232437	1109049	1232437	1109049	0.0006603	0.001987	0.0006736	0.001261	0.998739	21.02	20	1194487	1384630	11.49	8	2035495	2873034	0.8889	0.986511	4513125590
20A041496	21601362	0.71613	5402806	5962351	6310701	32386202	21601362	1593487	1589225	1593487	1589225	0.0006925	0.001841	0.0006576	0.001143	0.998857	25.12	24	1247364	1409470	14.72	11	2382427	3100847	0.8571	0.990614	5991748634
20A041692	17650679	0.721185	4361180	4812247	5067365	26222398	17650679	1280425	1240623	1280425	1240623	0.0007407	0.001813	0.0006641	0.001193	0.998807	20.9	20	1183850	1379375	12.16	9	2109069	2912484	0.8571	0.987229	4848701715
20A041693	16369931	0.724887	3905045	4243500	4502341	24175122	16369931	1048112	1260506	1048112	1260506	0.0007595	0.001924	0.0006445	0.001318	0.998682	18.16	17	1123436	1352432	9.844	6	1914328	2780602	0.8571	0.964146	4553726168
20A041694	7492751	0.749932	1217371	1308124	1403423	10732241	7492751	456658	654748	456658	654748	0.0005699	0.001909	0.0005831	0.001321	0.998679	10.27	7	519271	890022	7.077	4	712752	1531488	0.875	0.983733	2325143924
20A041695	10133302	0.699972	2552374	2786095	2984841	15679188	10133302	793974	889420	793974	889420	0.000742	0.002325	0.0008105	0.001675	0.998325	13.98	12	939362	1266081	7.4	5	1148330	2261572	0.9	0.989288	3004096173
20A041713	20764041	0.716892	5048584	5542222	5832453	31122041	20764041	1604944	1489231	1604944	1489231	0.0007482	0.002323	0.0007978	0.001637	0.998363	27.23	26	1275164	1425857	13.81	9	2238131	3004504	0.902	0.982624	5696330826
20A041714	25332306	0.724703	5534000	5986805	6620103	37853413	25332306	1818876	2381475	1818876	2381475	0.0008739	0.001973	0.0008574	0.001311	0.998689	25.71	22	1252518	1435077	14.95	9	2710441	3491618	0.881	0.982133	7412644336
20A041715	12574022	0.708829	2864746	3104929	3549230	19536100	12574022	886023	1661458	886023	1661458	0.0007068	0.001953	0.000749	0.001321	0.998679	12.04	9	717560	1092880	9.077	6	1606289	2643685	0.875	0.983682	3870259346
20A041716	15792414	0.712284	3417927	3694866	4070397	24278255	15792414	1154973	1846202	1154973	1846202	0.0006905	0.001896	0.0007766	0.001338	0.998662	23.29	21	1214319	1407089	9.888	6	1681552	2673848	0.8571	0.983119	4717361153
20A041718	17376251	0.724409	4074737	4484459	4839855	25839710	17376251	1215094	1469427	1215094	1469427	0.0007033	0.001773	0.0006178	0.001119	0.998881	19.45	18	1130915	1352579	11.69	8	2068781	2872819	0.8333	0.966863	4788675479
20A041719	14577269	0.730408	3068891	3350132	3691826	21599831	14577269	1062320	1336510	1062320	1336510	0.0007267	0.001679	0.0007105	0.001007	0.998993	14.41	12	936431	1267278	9.517	6	1915218	2931080	0.8462	0.976012	4259419243
20A041720	18012358	0.69898	3962444	4321000	4641370	27814181	18012358	1346110	1512308	1346110	1512308	0.000646	0.001914	0.0006967	0.001212	0.998788	23.84	21	1245984	1426320	11.39	7	2089193	3072570	0.8889	0.986845	5397259440
20A041721	17452563	0.720544	3728927	4037520	4484168	26279084	17452563	1218553	1746799	1218553	1746799	0.0006878	0.001842	0.0007566	0.001184	0.998816	18.51	15	1075341	1342477	10.98	7	2138949	3091921	0.8696	0.981899	5151737440
20A041774	13984733	0.720786	3203231	3480193	3722373	20918882	13984733	1063443	1123171	1063443	1123171	0.0007559	0.002176	0.0008312	0.00153	0.99847	16.88	14	1019073	1307738	10.1	7	1743695	2784773	0.8909	0.994622	4120803983
20A041775	13919140	0.718843	3071068	3329147	3669934	21060023	13919140	1066852	1372549	1066852	1372549	0.0007921	0.002065	0.0007589	0.001321	0.998679	16.01	13	952159	1264024	9.569	6	1764172	2763070	0.9	0.986503	4138872342

## Sheet: Validation set
Supplementary Data 2. Summary of quality control of the RRBS data
sample_ID	aligned_pairs	mapping_ratio	suppressed_non-unique_pairs	suppressed_non-unique_reads_1	suppressed_non-unique_reads_2	total_read_pairs	unique_pairs	unique_reads_1	unique_reads_2	unpaired_read_1	unpaired_read_2	CHG_CGI_methylation	CHG_nonCGI_methylation	CHH_CGI_methylation	CHH_nonCGI_methylation	conversion_rate	COV_CGI_mean	COV_CGI_median	COV_CGI_N_10x	COV_CGI_N_5x	COV_nonCGI_mean	COV_nonCGI_median	COV_nonCGI_N_10x	COV_nonCGI_N_5x	CpG_nonCGI_methylatoin	CCGG_ratio	datasize
18A006509	20623550	0.731424	4430653	4830992	5330360	30332483	20623550	1077934	2046808	1077934	2046808	0.001253	0.002431	0.001205	0.00163	0.99837	28.63	18	1044108	1267310	13.21	5	1368419	2035463	0.8125	0.97199	5310109646
18A006510	18689746	0.714786	4546291	5060453	5460989	28059925	18689746	1189403	1544786	1189403	1544786	0.001785	0.002906	0.001652	0.002114	0.997886	30.48	19	1047997	1266389	11.63	5	1198815	1851458	0.8	0.996328	4400611437
18A006637	39129918	0.774793	5557984	6195392	6323114	53851811	39129918	2845019	2343209	2845019	2343209	0.001818	0.002398	0.001796	0.001914	0.998086	97.52	53	1342774	1487971	12.12	3	992848	1806513	0.625	0.984594	8271617984
18A006639	16840239	0.747579	2310048	2609461	2717346	24214284	16840239	1290908	1232780	1290908	1232780	0.002693	0.003452	0.002601	0.002904	0.997096	48.59	21	992937	1177194	8.698	2	425947	749548	0.5	0.993556	3412843433
18A006640	7634394	0.523752	1429660	1602931	1635578	15729450	7634394	621517	586357	621517	586357	0.001926	0.0025	0.001779	0.002115	0.997885	23.08	13	813425	1032194	5.523	2	212146	398402	0.1	0.946419	2493869579
18A006641	36363920	0.661883	5449978	6038743	6140625	58724404	36363920	2550988	2458530	2550988	2458530	0.001941	0.002256	0.001867	0.001988	0.998012	106.5	65	1323939	1429688	18.12	3	778666	1170953	0.4062	0.995289	9645322810
18A006643	14076616	0.732653	1926420	2183638	2282376	20678977	14076616	1091069	1056723	1091069	1056723	0.002694	0.003268	0.002531	0.002762	0.997238	40.36	21	961213	1134301	8.781	2	394007	667123	0.3333	0.992095	2867949938
18A006644	21270626	0.781847	2935627	3290377	3368484	29152712	21270626	1648689	1396005	1648689	1396005	0.002106	0.002483	0.002012	0.002126	0.997874	62.93	39	1219292	1356207	11.07	2	583988	937035	0.4	0.995045	4433767925
18A006649	5048998	0.663673	770250	862929	881131	8176248	5048998	397362	357356	397362	357356	0.001893	0.002231	0.001796	0.002015	0.997985	17.55	11	724768	975156	5.65	2	181248	341489	0	0.991337	1298184689
18A006652	11898249	0.653078	1687365	1891698	1957271	19455522	11898249	808995	806448	808995	806448	0.002652	0.003431	0.002502	0.002808	0.997192	34.2	17	872296	1071129	10.09	3	370101	653469	0.2857	0.969805	2898957966
18A006653	6370625	0.665715	1281383	1502086	1562709	10522468	6370625	648825	619865	648825	619865	0.003368	0.00407	0.003215	0.003556	0.996444	22.28	11	669139	877248	5.4	2	146534	320100	0.125	0.988254	1281067687
18A006655	10316959	0.338448	2189673	2549354	2638088	33352269	10316959	1027668	914426	1027668	914426	0.002513	0.003293	0.002318	0.002667	0.997333	31.73	17	863998	1052688	7.028	3	278554	539360	0.375	0.993685	5061032418
18A006659	10295772	0.778645	1466569	1627945	1667942	14121133	10295772	726825	672344	726825	672344	0.002282	0.002712	0.002109	0.002304	0.997696	30.3	19	1002169	1201595	8.514	3	390797	678291	0.24	0.991432	2237711122
18A006661	39991880	0.721373	6500039	7141416	7419926	59186214	39991880	2674363	2732543	2674363	2732543	0.001965	0.002506	0.001811	0.002011	0.997989	101.9	50	1237414	1369122	22.15	4	868825	1329604	0.5714	0.995253	8970590340
18A006662	20708300	0.617643	3392271	3820174	3993315	35994756	20708300	1523992	1523244	1523992	1523244	0.001989	0.003071	0.00177	0.002654	0.997346	50.66	28	1098600	1266568	12.71	4	718289	1142471	0.5	0.969085	5280622999
193036	26160203	0.755157	5038352	5404132	5504103	36475296	26160203	1575082	1193663	1575082	1193663	0.001589	0.002681	0.001431	0.00198	0.99802	55.85	38	1273850	1425243	17.32	8	1437783	2101166	0.9444	0.99465	5962729999
193115	22516548	0.735311	4863486	5450782	5528893	32702480	22516548	1797865	1262038	1797865	1262038	0.001215	0.002203	0.001099	0.001508	0.998492	46.59	33	1289037	1471602	10.65	5	1280944	2296023	0.7381	0.995544	5159133701
193145	1791119	0.660225	319096	350682	356805	2890068	1791119	138457	95494	138457	95494	0.001673	0.002833	0.001594	0.001908	0.998092	7.254	5	233456	495990	4.049	3	54201	218636	0.4	0.969303	445031169
193175	2620718	0.722299	484719	569756	581007	3868069	2620718	196510	149861	196510	149861	0.003805	0.004094	0.003373	0.003514	0.996486	9.53	6	321526	547454	4.163	3	81830	267078	0	0.988527	515459042
193176B1	6100628	0.692649	1202666	1353227	1378002	9347498	6100628	429095	318710	429095	318710	0.00356	0.004863	0.003278	0.003744	0.996256	20.21	13	617386	828409	9.185	6	342076	701742	0.8462	0.99299	1301742181
193253	14670417	0.75508	2796968	3054910	3109667	20550903	14670417	999945	694389	999945	694389	0.001112	0.002363	0.001088	0.001541	0.998459	30.96	20	1043428	1254776	11.32	6	1001433	1671380	0.9231	0.992404	3424298396
193437	9989655	0.765163	1643446	1891819	1920023	13955147	9989655	825114	551499	825114	551499	0.001491	0.002194	0.001376	0.001746	0.998254	31.88	20	951798	1146473	8.074	4	365509	759974	0.1429	0.974558	1969621461
193583	8022124	0.760747	1504463	1737409	1753119	11199776	8022124	607128	389019	607128	389019	0.001298	0.00184	0.001235	0.001502	0.998498	27.18	16	835199	1046346	7.822	4	320150	684045	0	0.988129	1600163547
193586A2	7094042	0.7055	1875840	2093721	2133686	10695776	7094042	514864	388786	514864	388786	0.001337	0.00259	0.001272	0.001949	0.998051	18.92	12	723899	956408	7.084	4	365577	762226	0.7143	0.988177	1495789868
2019_3746	12391956	0.723199	2858623	3397159	3514596	18628609	12391956	1170305	990175	1170305	990175	0.002684	0.003338	0.002425	0.002749	0.997251	28.12	15	916674	1128173	6.906	2	559251	967461	0.3333	0.986491	2517433707
2019_3748	7622591	0.713314	1257276	1447530	1505664	11602900	7622591	690010	617819	690010	617819	0.002643	0.003392	0.002402	0.00274	0.99726	23.05	13	838937	1061466	5.364	2	262126	535700	0.2263	0.984611	1591094392
2019_3945	29165509	0.778796	4537768	5205412	5446098	40768460	29165509	2781401	2388205	2781401	2388205	0.001418	0.002257	0.001331	0.001683	0.998317	78.02	46	1301110	1437053	12.55	3	952900	1442449	0.6667	0.991037	5880972820
2019_4380	26547667	0.747286	5898020	6732206	6813129	37867994	26547667	2067151	1433964	2067151	1433964	0.001495	0.002326	0.001373	0.001777	0.998223	66.49	44	1224418	1367514	18.2	8	1168930	1760208	0.5	0.984334	5508625614
2019_4383	14616674	0.821166	1350676	1548364	1582852	19155405	14616674	1267782	958406	1267782	958406	0.001368	0.001453	0.00125	0.00133	0.99867	52.49	33	1179901	1324099	12.1	3	411546	639771	0	0.97618	2968856441
2019_4489	9988616	0.677465	3336036	3713168	3751876	15647888	9988616	700219	524350	700219	524350	0.001578	0.002896	0.001435	0.002009	0.997991	25.5	18	856095	1053452	11.21	6	587576	1028478	0.6667	0.982895	2250953976
2019_4546	8581284	0.713137	2302186	2540471	2589268	12789862	8581284	625808	453484	625808	453484	0.001213	0.002954	0.001206	0.002061	0.997939	20.42	15	787810	1008983	9.774	5	532700	1010483	0.8333	0.956737	1877546530
2019_4744	4780062	0.73783	595500	694172	717212	6939449	4780062	371091	309049	371091	309049	0.002365	0.002637	0.002193	0.002359	0.997641	17.35	10	675691	913559	4.66	2	139192	288978	0	0.975874	984997749
2019_4745	9996603	0.734316	2406979	2690317	2753019	14538473	9996603	739552	618911	739552	618911	0.002576	0.00376	0.00239	0.002777	0.997223	26.12	17	778749	972546	10.8	6	498397	895461	0.9268	0.990203	1896799266
20A040468	17264570	0.728204	3647301	3935620	4547588	25763186	17264570	1018072	1974487	1018072	1974487	0.0009379	0.002059	0.000962	0.001385	0.998615	16.56	15	1063335	1335475	12.59	9	2241040	3092673	0.9	0.993916	5073708517
20A040469	23710371	0.731327	4857034	5357353	6026195	35217901	23710371	1488109	2602782	1488109	2602782	0.0008409	0.00173	0.0007474	0.001038	0.998962	23.26	20	1210510	1405896	15.48	10	2644282	3416930	0.7778	0.989098	6973822335
20A040470	10332383	0.749224	1954642	2108506	2365858	14902368	10332383	623358	1042285	623358	1042285	0.0007109	0.001939	0.0006641	0.001111	0.998889	10.93	9	756365	1159567	8.119	6	1411653	2492431	0.8824	0.989391	3004919598
20A040471	8389744	0.72223	1902388	2059924	2332155	12601641	8389744	503315	919756	503315	919756	0.000932	0.002226	0.0008193	0.001419	0.998581	9.336	8	627401	1074533	6.751	5	998149	2070331	0.9091	0.988822	2393179678
20A040472	14754431	0.718815	2963823	3188944	3765582	22716562	14754431	861408	2287759	861408	2287759	0.0008101	0.002013	0.0008634	0.001392	0.998608	16.16	15	1055708	1327995	10.47	8	1971383	2924948	0.8889	0.990212	4598406684
20A040474	18835300	0.72644	3876909	4235103	4831293	28312786	18835300	1171727	2292774	1171727	2292774	0.0008956	0.001957	0.0009055	0.001263	0.998737	18.01	15	1076523	1335479	8.297	3	2028245	2986877	0.875	0.918966	5551083479
20A040477	15030995	0.724274	3326289	3623319	4015798	22395142	15030995	924307	1454154	924307	1454154	0.0008317	0.002468	0.0009019	0.002224	0.997776	16.62	15	1086261	1345469	10.98	8	2022883	2946592	0.8571	0.99311	4405485682
20A040744	1560934	0.700953	373534	423984	440087	2398228	1560934	135440	104784	135440	104784	0.001758	0.003037	0.001632	0.00257	0.99743	4.169	3	75719	262192	3.073	2	51170	224649	0.7	0.971101	383950466
20A040745	26327757	0.685761	7153415	8129782	8258782	41706104	26327757	2780657	1764632	2780657	1764632	0.001061	0.002338	0.001112	0.001488	0.998512	59.26	40	1290070	1446943	15.79	5	1213374	1798843	0.8	0.993927	6338636922
20A040746	10109409	0.776357	1427104	1634954	1645008	14172054	10109409	1165799	620534	1165799	620534	0.001397	0.002346	0.001316	0.001889	0.998111	27.17	16	1001587	1233275	7.129	3	517595	958144	0.5	0.973153	2349723191
20A040747	36235544	0.753886	7530765	8206512	8588985	50967755	36235544	2193266	2183421	2193266	2183421	0.00229	0.003596	0.002007	0.002753	0.997247	48.67	26	1188781	1369158	16.5	3	1719489	2356449	0.8974	0.932527	8552272926
20A040749	22847687	0.699652	6426531	7139268	7505417	34848962	22847687	1452253	1616674	1452253	1616674	0.002419	0.004098	0.002155	0.003044	0.996956	26.31	15	984882	1218782	7.648	3	1169245	2105603	0.8462	0.958115	5127256699
20A040750	9083989	0.774643	1266910	1444921	1447442	12655848	9083989	928952	510589	928952	510589	0.001378	0.00162	0.001238	0.001451	0.998549	29	16	948506	1180536	8.472	3	386317	679290	0.05714	0.959203	2121031623
20A040751	4286943	0.788162	533046	606688	613861	5839833	4286943	388705	242879	388705	242879	0.002421	0.002797	0.002298	0.002525	0.997475	14.26	9	617440	889964	5.067	2	161213	331232	0	0.934804	910230436
20A040752	11722691	0.758996	1691941	1982257	2023539	16763400	11722691	1185195	816142	1185195	816142	0.003264	0.003752	0.003056	0.003215	0.996785	36.74	19	853584	1036351	10.87	4	341935	607997	0.2333	0.977376	2254196210
20A040753	53520044	0.694227	14635522	16222671	17441330	82718024	53520044	3462421	4347609	3462421	4347609	0.002373	0.003598	0.002121	0.002543	0.997457	61.22	42	1340113	1491193	21.75	4	2293326	2998286	0.8158	0.938233	13248443920
20A040754	15256732	0.742905	3131853	3540428	3607391	22124229	15256732	1409868	949059	1409868	949059	0.002069	0.003211	0.001929	0.002575	0.997425	28.94	16	964949	1185449	10.09	3	822160	1288055	0.6667	0.970551	3444223980
20A040755	4771200	0.720488	1038319	1194150	1218282	7248753	4771200	571555	331320	571555	331320	0.001674	0.003396	0.00149	0.002448	0.997552	12.33	8	584946	911146	5.671	3	306428	761793	0.9	0.923131	1209464232
20A040756	656325	0.611941	198065	229098	232149	1194687	656325	95171	54334	95171	54334	0.002119	0.003369	0.001604	0.002704	0.997296	3.12	2	7447	58926	3.064	2	16637	104789	1	0.865105	201236155
20A040757	22086447	0.764885	4067545	4509858	4699557	30918029	22086447	1687310	1437298	1687310	1437298	0.002607	0.004141	0.002344	0.002795	0.997205	42.17	26	1185779	1368457	8.082	2	1117466	1804198	0.8333	0.904268	4862348781
20A040760	3607213	0.685688	833424	989570	1021196	5813959	3607213	422062	336631	422062	336631	0.003648	0.004423	0.003143	0.003561	0.996439	11.83	7	399428	634410	4.938	3	131563	342394	0.6429	0.975067	738606788
20A040761	42005701	0.709451	8175401	9395511	9328119	64409853	42005701	4650176	2729740	4650176	2729740	0.0009536	0.001784	0.0009156	0.00119	0.99881	130.2	92	1452573	1547287	21.83	5	989134	1424060	0.7778	0.994206	9867315083
20A040762	6033424	0.576964	1370061	1568556	1593098	11350986	6033424	636801	394579	636801	394579	0.00172	0.003232	0.001639	0.002445	0.997555	15.94	11	778006	1044681	5.279	3	302967	681079	0.5714	0.928347	1743605398
20A040763	968266	0.64201	328029	370601	382178	1633912	968266	91756	69688	91756	69688	0.001859	0.003324	0.001464	0.002432	0.997568	2.728	2	11314	76940	2.74	2	29948	151355	1	0.966206	263823291
20A040764	29468111	0.744648	5626519	6161466	6692484	42738956	29468111	2380067	2334625	2380067	2334625	0.001226	0.002421	0.00116	0.00176	0.99824	60.41	41	1400455	1539234	15.63	7	1946714	2678192	0.8462	0.984767	7535362643
20A040765	21716838	0.764267	3662209	4218549	4245875	30672576	21716838	2268660	1181751	2268660	1181751	0.001071	0.001982	0.0009775	0.001445	0.998555	59.29	36	1227146	1377511	13.82	5	893687	1391580	0.6667	0.995611	4746098698
20A040766	9463562	0.77269	1379553	1589397	1616001	13131519	9463562	857210	508846	857210	508846	0.001828	0.002424	0.001725	0.002224	0.997776	23.29	13	797432	1047730	9.03	4	537733	1019857	0.375	0.966499	2152802288
20A040767	6271387	0.771332	1009452	1128268	1141613	8716009	6271387	599688	303418	599688	303418	0.001324	0.002545	0.00123	0.002019	0.997981	15.71	10	734453	1035458	5.699	3	358322	835481	0.7143	0.991455	1484451176
20A040768	5119450	0.743813	981589	1133812	1148569	7396309	5119450	460744	303295	460744	303295	0.001758	0.002711	0.00172	0.001958	0.998042	14.71	8	521524	773420	5.93	3	224899	507557	0.6	0.9782	1038558327
20A040770	3387148	0.710058	844831	970165	987942	5131982	3387148	295249	218460	295249	218460	0.003577	0.004951	0.003231	0.00399	0.99601	8.225	5	326205	609213	4.283	2	159839	404364	0.625	0.991862	718945760
20A040771	6434383	0.74006	1359410	1619551	1663565	9528268	6434383	723640	510570	723640	510570	0.002335	0.003532	0.002206	0.002949	0.997051	20.7	11	666794	872909	5.122	2	200981	419196	0.2857	0.981836	1178214362
20A040772	141674	0.624887	48169	54922	56836	247845	141674	15249	11153	15249	11153	0.001404	0.002714	0.001014	0.00227	0.99773	1.805	1	180	5438	1.761	1	317	7283	1	0.89424	38465334
20A040774	29459413	0.803672	3433010	3896523	3961466	39715304	29459413	3187720	1729643	3187720	1729643	0.001768	0.002608	0.001746	0.002212	0.997788	82.94	45	1313543	1447323	15.3	3	973780	1446267	0.7414	0.992428	6366262345
20A040775	8457672	0.778085	1134795	1333485	1359624	11861972	8457672	998732	545160	998732	545160	0.0008965	0.001759	0.0008674	0.001205	0.998795	27.32	18	1039744	1259819	7.623	3	416695	778540	0.3333	0.967491	1941575561
20A040776	1491583	0.687645	264855	313636	319183	2347965	1491583	146247	99722	146247	99722	0.002147	0.00301	0.00222	0.002733	0.997267	4.377	3	97064	299863	2.427	1	28932	126025	0	0.856759	360590480
20A040777	30435263	0.734911	7474076	8410680	8764597	44175142	30435263	2138017	1921024	2138017	1921024	0.003093	0.004193	0.002878	0.00347	0.99653	49.57	29	1179195	1345683	12.06	3	1437978	2037350	0.7742	0.981913	6516399962
20A040780	14195359	0.095563	3230587	3609244	3864132	161255384	14195359	1257023	1172370	1257023	1172370	0.0009169	0.002096	0.0008561	0.00134	0.99866	27.32	18	1079109	1314658	9.546	4	1052209	1767493	0.8571	0.990517	29561462774
20A040781	1406195	0.698245	302232	355119	367765	2217578	1406195	160562	123873	160562	123873	0.002986	0.003981	0.002558	0.003147	0.996853	5.915	4	145939	343937	3.193	2	30055	117540	0.03448	0.968385	278077842
20A040782	17570751	0.705856	4508333	5151741	5268074	26961791	17570751	1784773	1135985	1784773	1135985	0.001675	0.002899	0.001596	0.001963	0.998037	38.48	25	1114816	1296917	10.71	4	928570	1441969	0.8	0.988874	3899309578
20A040783	10232420	0.693185	2494613	2785381	3001577	15906332	10232420	720608	866629	720608	866629	0.003123	0.00394	0.002768	0.002945	0.997055	18.88	12	819393	1078174	6.857	3	685479	1301999	0.8571	0.992278	2416269027
20A040785	522667	0.62126	197641	225761	231860	916221	522667	50246	42843	50246	42843	0.002174	0.003869	0.001725	0.00283	0.99717	2.785	2	6649	48946	2.636	2	8870	59529	1	0.924159	122023565
20A040786	4708356	0.709489	920263	1066017	1096589	7257975	4708356	523525	358663	523525	358663	0.002481	0.003632	0.002253	0.002773	0.997227	15.36	9	550799	788364	5.36	3	174526	409493	0.6667	0.989353	958357053
20A040787	16782338	0.745331	3320874	3727350	3849870	24325344	16782338	1579101	1117078	1579101	1117078	0.002212	0.003601	0.002191	0.002588	0.997412	37.45	24	1127010	1306497	8.288	3	824067	1358186	0.8571	0.908408	3672668245
20A040788	11068560	0.706766	2494219	2997119	3038153	16957710	11068560	1195929	637231	1195929	637231	0.001303	0.001753	0.001343	0.001556	0.998444	22.41	14	930903	1174033	7.623	4	800242	1447190	0.1154	0.993163	2732320024
20A040789	12355835	0.767924	1936423	2199031	2247754	17327162	12355835	1173765	726442	1173765	726442	0.001411	0.002283	0.001232	0.001919	0.998081	37.21	23	1045394	1223756	9.405	4	497560	899882	0.6	0.989125	2499025739
20A040790	30162659	0.738941	6251730	7121781	7218524	43880681	30162659	2780041	1745089	2780041	1745089	0.001467	0.002378	0.00136	0.001723	0.998277	67.15	40	1262873	1407401	16.57	5	1192135	1694297	0.56	0.994515	6518160471
20A040791	8834923	0.779275	1249012	1423768	1456556	12221008	8834923	863913	513287	863913	513287	0.001846	0.002677	0.001749	0.002383	0.997617	21.54	13	924548	1199152	6.846	3	500676	1002425	0.4	0.96389	2106261589
20A040792	19906859	0.721404	4922596	5524411	5761112	29643661	19906859	1522939	1433480	1522939	1433480	0.002655	0.004016	0.002443	0.002782	0.997218	35.84	22	1090225	1281535	10.98	4	1133553	1716424	0.8421	0.941375	4510707558
20A040793	1683482	0.717866	365464	417017	426604	2518528	1683482	148282	100686	148282	100686	0.001672	0.002814	0.001623	0.002267	0.997733	5.414	4	143803	386127	3.334	2	51898	218171	0.4	0.955856	399274771
20A040794	4936223	0.725607	1147151	1309006	1328250	7314428	4936223	477317	265031	477317	265031	0.001571	0.002854	0.001426	0.002286	0.997714	11.99	7	497150	780045	6.048	3	320944	690667	0.8	0.99453	1129630042
20A040796	37057222	0.725757	8185322	9190793	9309357	55244411	37057222	3778839	2294721	3778839	2294721	0.0008253	0.002084	0.0008438	0.001299	0.998701	78.86	55	1401088	1539923	17.51	5	1592442	2259751	0.875	0.995651	8996191138
20A040841	50292411	0.738185	10533055	12357240	12532942	72007910	50292411	3153638	2571884	3153638	2571884	0.003947	0.004698	0.003711	0.003994	0.996006	76.79	44	1248566	1371690	21.8	12	2503142	3389443	0.3571	0.959164	9924558931
20A040842	6488290	0.608224	1842591	2085951	2091519	11379667	6488290	508232	357956	508232	357956	0.00145	0.002402	0.001281	0.001814	0.998186	15.8	12	401577	552399	12.95	8	462881	755971	0.2692	0.890431	1905764757
20A040843	7910741	0.478926	2675126	3000322	3047375	18044227	7910741	860337	601885	860337	601885	0.001433	0.002769	0.001569	0.002348	0.997652	13.82	9	500245	660798	6.044	2	375936	689709	0.9091	0.700314	2925258932
20A040846	26803152	0.70939	5756471	6468546	6677199	40052470	26803152	1547310	1672034	1547310	1672034	0.003714	0.005327	0.003244	0.003739	0.996261	26.77	15	925460	1130492	8.646	4	1486514	2654982	0.875	0.879122	5416316425
20A040847	27469274	0.671884	7272463	8028522	8266459	43100282	27469274	1434966	1543234	1434966	1543234	0.003022	0.004271	0.002525	0.00304	0.99696	17.76	10	702959	933223	8.758	4	1582363	2837454	0.75	0.837993	6488826745
20A040848	31944345	0.767651	5138386	5642269	5672499	43581302	31944345	1705991	1315810	1705991	1315810	0.001415	0.001761	0.00133	0.001498	0.998502	59.87	33	1065884	1182790	30.32	13	1488030	1953679	0.06667	0.965143	7774143088
20A040849	15876127	0.681013	4483065	4893168	5059172	24725907	15876127	1004775	920286	1004775	920286	0.001035	0.002436	0.0009947	0.001604	0.998396	17.18	11	807805	1090578	9.787	3	1167351	1872065	0.8333	0.972111	4337816339
20A040850	699363	0.569271	165823	188886	193225	1341563	699363	71120	57579	71120	57579	0.001352	0.00218	0.001431	0.001767	0.998233	2.493	2	13484	86088	1.939	1	3639	39293	0	0.764532	235984235
20A040851	120244378	0.737239	26264970	28993095	29127202	173807485	120244378	9430874	6355798	9430874	6355798	0.0007683	0.001835	0.0007964	0.001185	0.998815	313.4	259	1644360	1701260	56.34	14	2540018	3188113	0.8571	0.995062	28864758070
20A040852	22294528	0.82249	2192353	2414216	2441019	28647598	22294528	1532458	1003187	1532458	1003187	0.001139	0.001265	0.001032	0.001117	0.998883	61.75	47	1352026	1475350	18.51	7	1127900	1686576	0.08571	0.988842	5457261043
20A040853	26858476	0.71379	6889344	7533946	7850031	40036996	26858476	1724926	1714161	1724926	1714161	0.002088	0.003689	0.00192	0.002244	0.997756	46.3	31	1196395	1372173	12.36	4	1193814	1925594	0.8529	0.983636	6000892482
20A040854	12023678	0.749215	2358794	2665109	2713657	17072536	12023678	904217	630424	904217	630424	0.001124	0.001865	0.0009884	0.00141	0.99859	32.62	20	989357	1193769	10.4	5	612544	1126971	0.2857	0.980654	2641155013
20A040855	3624097	0.545457	1404548	1553469	1607022	7161922	3624097	308517	256329	308517	256329	0.001709	0.003199	0.001509	0.002251	0.997749	4.55	3	98192	315644	3.364	2	92566	411454	0.8333	0.838302	1207771292
20A040856	11905437	0.57158	2931514	3345786	3457601	22379499	11905437	846422	926051	846422	926051	0.003831	0.005237	0.003383	0.003398	0.996602	10.87	6	433521	707380	5.226	3	479485	1289605	0.8571	0.741726	3318243414
20A040857	10725725	0.698938	1489122	1695435	1704240	16137547	10725725	610619	496224	610619	496224	0.001565	0.001803	0.001462	0.001694	0.998306	31.99	22	562559	619690	19.38	16	710152	834268	0	0.869584	2757596912
20A040858	6707284	0.673409	1491188	1685578	1782701	10646509	6707284	375890	548444	375890	548444	0.003286	0.00547	0.002728	0.003951	0.996049	6.293	4	171375	376981	4.543	3	281458	866893	1	0.892515	1496948541
20A040859	7567266	0.57899	920300	1085463	1104492	13853863	7567266	482296	425660	482296	425660	0.002547	0.003735	0.002473	0.00351	0.99649	28.6	21	651067	726045	16.91	14	464291	561138	0	0.887603	2055962799
20A040860	17296817	0.639509	4548113	5392871	5504813	28943239	17296817	1193251	1232032	1193251	1232032	0.003021	0.004475	0.002789	0.003538	0.996462	29.33	22	680314	749205	17.17	15	1161920	1377453	0.7727	0.89564	3810106784
20A040861	6908284	0.543889	1549649	1809864	1908103	13725550	6908284	482225	631545	482225	631545	0.002441	0.004215	0.002241	0.003594	0.996406	11.34	6	271213	374495	6.373	3	341990	610409	0.6	0.704841	1926677559
20A040862	8183580	0.602181	1468665	1670703	1738924	14482849	8183580	477838	597585	477838	597585	0.003269	0.005127	0.003052	0.003949	0.996051	18.62	14	476381	576432	9.127	4	499777	735107	0.5	0.888485	2078902425
20A040863	12780986	0.662037	3344096	3697002	3807994	20623011	12780986	926809	817625	926809	817625	0.001967	0.004436	0.001595	0.002368	0.997632	7.505	4	304961	615739	5.386	2	690135	1459519	0.8333	0.795143	3603917661
20A040864	12357341	0.694713	2896112	3186277	3237108	18807254	12357341	774037	642567	774037	642567	0.001049	0.002085	0.0009449	0.001373	0.998627	15.55	10	616073	910664	11.16	6	913373	1713618	0.8333	0.980816	3330856670
20A040865	3705113	0.80062	481043	558518	570166	4887253	3705113	223446	191990	223446	191990	0.00354	0.003786	0.003506	0.003285	0.996715	10.6	7	348777	604247	5.746	4	152311	456599	0	0.959962	694632460
20A040866	2375056	0.422177	634378	710447	736156	6013360	2375056	162940	164350	162940	164350	0.001831	0.00387	0.001481	0.002548	0.997452	4.085	3	58328	215740	3.034	2	48144	301695	1	0.941995	903541832
20A040867	4656915	0.801711	506885	562093	576159	6125223	4656915	276530	230960	276530	230960	0.00229	0.002726	0.002142	0.002463	0.997537	17.08	11	546794	780162	8.694	5	194438	447257	0	0.957494	927674966
20A040868	1658591	0.74046	259536	300205	306437	2362731	1658591	90113	91722	90113	91722	0.002394	0.003534	0.002171	0.002714	0.997286	5.789	4	83944	247614	4.293	3	42644	222880	0	0.914144	337963321
20A040869	11343541	0.549497	3013656	3350353	3519855	22004246	11343541	620600	874838	620600	874838	0.002456	0.003919	0.002351	0.002778	0.997222	8.981	5	465891	794224	4.583	2	587486	1464771	0.8	0.935934	3365406520
20A040872	18559044	0.705342	4840801	5534506	5654330	27873078	18559044	1205484	996534	1205484	996534	0.002712	0.00331	0.002227	0.002649	0.997351	31.72	17	942158	1159283	12.21	4	1004779	1544822	0.4667	0.990657	4077399832
20A040879	5910723	0.713248	1211503	1374698	1411608	8845892	5910723	458197	338987	458197	338987	0.001636	0.002486	0.00154	0.001962	0.998038	16.52	11	686948	942893	6.171	3	284866	682933	0.2667	0.975597	1305716301
20A040880	3826779	0.705664	661882	736312	761255	5810086	3826779	316805	229570	316805	229570	0.003347	0.004342	0.002981	0.003221	0.996779	14.06	8	496646	738852	5.453	3	146687	388181	0.7143	0.984488	811356481
20A040881	1763833	0.680067	331367	384800	388859	2745757	1763833	119941	86989	119941	86989	0.001757	0.002287	0.001397	0.001767	0.998233	5.599	4	121958	322520	4.191	3	77271	304013	0	0.869244	474057208
20A040882	3454182	0.700331	686221	779343	798337	5303518	3454182	291466	228610	291466	228610	0.002651	0.003582	0.002441	0.002789	0.997211	11.41	7	451475	695660	4.293	2	105398	289313	0.2222	0.963027	692555199
20A040883	16341647	0.801869	2246175	2505036	2554770	21443043	16341647	991167	714546	991167	714546	0.002406	0.002779	0.002048	0.002369	0.997631	40.94	24	1037335	1219614	14.72	5	698109	1088582	0.1667	0.993269	3354433305
20A040885	8290388	0.712821	1822696	2055686	2096645	12385939	8290388	607232	469905	607232	469905	0.002552	0.003802	0.00235	0.003137	0.996863	19.77	12	746875	981699	6.101	3	369661	765105	0.5455	0.973725	1744822139
20A040887	34300382	0.717952	9040639	9925488	10092806	50466815	34300382	2220279	1644457	2220279	1644457	0.001546	0.002557	0.001484	0.001813	0.998187	54.06	39	1287120	1440904	21.12	9	1968667	2613837	0.75	0.99669	8277501089
20A040888	13966926	0.717857	3332554	3682492	3856191	20712956	13966926	943926	860099	943926	860099	0.001655	0.002997	0.001567	0.002205	0.997795	25.54	17	1001459	1221563	8.649	4	995300	1626633	0.8462	0.986106	3267274814
20A040889	18338489	0.699657	4952738	5464930	5528654	27991545	18338489	1529931	962034	1529931	962034	0.001047	0.002168	0.000963	0.001339	0.998661	45.36	31	1220691	1388237	12.11	5	1082553	1740227	0.7368	0.986151	4453243982
20A040890	35261542	0.735046	7591305	8367244	8858969	51704459	35261542	2850713	2636534	2850713	2636534	0.001066	0.002225	0.001056	0.001591	0.998409	71.4	45	1343420	1487078	16.41	6	1842981	2515905	0.8667	0.960388	8588683949
20A040891	20595929	0.73839	4562135	4974477	5299238	29789817	20595929	1357588	1443560	1357588	1443560	0.001479	0.002966	0.001359	0.002406	0.997594	35.35	23	1147765	1343210	12.6	5	1452704	2125696	0.8889	0.982528	4928100388
20A040894	36034012	0.752917	6837219	7576390	8054977	51159230	36034012	2458303	2510964	2458303	2510964	0.001749	0.002543	0.001689	0.002005	0.997995	69.45	44	1366071	1505755	17.98	6	1809796	2513478	0.75	0.994468	8605855528
20A040895	5439920	0.752642	1019927	1110031	1125929	7669759	5439920	398607	266723	398607	266723	0.0009895	0.002085	0.0008849	0.001351	0.998649	14.38	10	756915	1064652	5.496	3	330477	873059	0.8571	0.987903	1333706900
20A040896	8056825	0.703901	1717096	1970609	2011907	12389294	8056825	752649	575362	752649	575362	0.001917	0.002774	0.001731	0.002039	0.997961	21.82	14	851329	1087957	6.914	4	399636	828483	0.6	0.983011	1748810214
20A040897	6201456	0.72128	1297149	1531291	1584194	9475214	6201456	692985	572668	692985	572668	0.003308	0.004154	0.003022	0.003435	0.996565	21.04	11	666667	884191	6.477	3	183034	412581	0.5	0.984392	1190539300
20A040898	23895752	0.741092	5342507	6043476	6296792	34695135	23895752	1978179	1654869	1978179	1654869	0.003363	0.004266	0.002971	0.003339	0.996661	53.66	26	1101989	1267232	10.21	2	888949	1369151	0.75	0.990328	4704344693
20A040899	52162402	0.757576	10292799	11256793	11462206	72911640	52162402	3637236	2510215	3637236	2510215	0.001447	0.002468	0.001364	0.001747	0.998253	113.6	60	1364755	1497593	21.61	5	1673040	2400364	0.8571	0.990667	11071971980
20A040900	22647964	0.758358	4343437	4832657	4904346	31874666	22647964	1795172	1253719	1795172	1253719	0.002829	0.00376	0.002567	0.00286	0.99714	60.06	28	1094039	1259201	12.16	3	764261	1222925	0.8571	0.990927	4515314751
20A040901	35492475	0.755822	7274060	8220512	8419036	50176738	35492475	2745732	2118661	2745732	2118661	0.004104	0.004881	0.00372	0.003898	0.996102	77.49	39	1148017	1293963	14.95	3	1021508	1610099	0.6471	0.991248	6675988627
20A040902	16653854	0.715502	4381159	4868558	5020298	24764266	16653854	1080566	1049505	1080566	1049505	0.00372	0.004842	0.003501	0.003672	0.996328	30.28	16	883973	1085786	10.01	3	764883	1245243	0.7742	0.985596	3376002829
20A040903	3674466	0.699953	1025339	1137959	1180623	5600373	3674466	256279	234780	256279	234780	0.002785	0.004185	0.002572	0.003213	0.996787	9.492	6	355522	623963	4.724	3	179065	461794	0.75	0.965474	771513334
20A040905	36356473	0.713835	9048702	10425135	10677894	54612000	36356473	2921315	2333658	2921315	2333658	0.002634	0.003804	0.002433	0.002994	0.997006	62.2	32	1254786	1450569	11.65	4	1335772	2478317	0.6071	0.985109	7272710011
20A040906	5032204	0.748172	1030839	1164117	1183788	7185276	5032204	404022	283219	404022	283219	0.002312	0.003317	0.002037	0.00278	0.99722	14.2	9	647118	923909	5.389	3	232105	583409	0.4688	0.980759	1050941702
20A040908	14055514	0.710162	3132030	3539584	3743958	21337341	14055514	1076081	1118835	1076081	1118835	0.003555	0.00461	0.003183	0.003834	0.996166	33.06	18	918394	1103012	8.414	3	608082	986864	0.7105	0.978611	2868784652
20A040909	24937998	0.73855	5952992	6463513	6615647	35613579	24937998	1537411	1191404	1537411	1191404	0.001359	0.002394	0.001293	0.001584	0.998416	45.29	27	1160882	1342464	15.08	5	1393524	1993946	0.8333	0.994341	5678596398
20A040910	28333821	0.759869	5658016	6149406	6298276	39410094	28333821	1755700	1469688	1755700	1469688	0.001195	0.002023	0.001142	0.001375	0.998625	55.45	33	1232798	1399647	15.77	5	1352997	1935893	0.8	0.990831	6340992275
20A040911	18263433	0.76739	3507190	3874958	3950886	25371867	18263433	1371016	1042336	1371016	1042336	0.001495	0.00251	0.001417	0.001702	0.998298	45.18	25	1069549	1245825	9.923	3	664454	1048236	0.6	0.962855	3486382651
20A040912	23978705	0.75222	5089737	5755060	5810395	33704221	23978705	1618919	1129674	1618919	1129674	0.001883	0.002485	0.001759	0.001912	0.998088	47.8	30	1169969	1330324	12.66	3	1119385	1655326	0.2073	0.971124	5141142479
20A040913	94836313	0.68773	29971591	32529169	32979630	145796891	94836313	5966217	4898926	5966217	4898926	0.001315	0.002664	0.001234	0.001913	0.998087	147.5	108	1518940	1610647	41.23	9	2677509	3288816	0.8627	0.994913	23488149557
20A040914	1179467	0.733434	239091	270788	278025	1725771	1179467	101459	71086	101459	71086	0.001047	0.002183	0.0009067	0.001431	0.998569	5.636	4	166065	405845	2.731	2	19006	79550	0	0.937241	241404157
20A040915	5570813	0.772046	889911	1002641	1021446	7639404	5570813	404831	249486	404831	249486	0.001261	0.001666	0.001071	0.001217	0.998783	14.9	9	693044	1001090	5.54	3	316297	768393	0.1	0.981401	1311801933
20A040916	28400635	0.713356	7683789	8569498	8918106	42358930	28400635	1859897	1772845	1859897	1772845	0.003002	0.004106	0.002546	0.002887	0.997113	46.34	29	1156624	1319103	14.27	3	1384457	1902242	0.8571	0.983563	6253896648
20A040917	17367938	0.665235	5405120	6031662	6252714	27905809	17367938	1188233	1203755	1188233	1203755	0.001884	0.003918	0.001754	0.003131	0.996869	28.35	16	908298	1130533	9.472	3	837720	1424144	0.8182	0.985116	3734955531
20A040918	25032296	0.713762	6767556	7400875	7573172	37127112	25032296	1597998	1337270	1597998	1337270	0.001869	0.003254	0.001771	0.002534	0.997466	44.83	28	1152263	1329103	15.62	5	1254229	1821171	0.8	0.99433	5514958032
20A040919	37802826	0.733504	8652613	10139138	10355793	54467854	37802826	2348446	1950695	2348446	1950695	0.001596	0.002312	0.00143	0.001759	0.998241	55.67	32	1238395	1400978	22.7	8	1895595	2453074	0.375	0.991347	9102985161
20A040920	63799028	0.734278	15077726	16841453	17089010	92077718	63799028	4392005	3231171	4392005	3231171	0.001495	0.002377	0.001414	0.001634	0.998366	111.8	80	1459025	1561815	32.38	11	2315843	2917054	0.6875	0.991872	14626785718
20A040921	14083433	0.732261	2958139	3253049	3361855	20283622	14083433	750440	788506	750440	788506	0.001816	0.003366	0.001655	0.00227	0.99773	12.69	8	650155	951448	6.09	3	863304	1767235	0.8421	0.951344	3455788018
20A040922	1350501	0.425679	163856	185739	190517	3405169	1350501	118015	80004	118015	80004	0.001369	0.00229	0.001203	0.001648	0.998352	6.573	4	208109	457753	3.285	2	33327	120909	0	0.927949	585986506
20A040924	35498286	0.752833	7056140	7816066	8175720	50323334	35498286	2470830	2302733	2470830	2302733	0.001347	0.002522	0.001318	0.001885	0.998115	70.1	45	1363432	1504099	16.4	4	1776061	2425028	0.8378	0.958001	8682992912
20B011126	40943761	0.580477	12688678	13948823	14131359	74792926	40943761	2787799	2155844	2787799	2155844	0.0021	0.0034	0.00189	0.002344	0.997656	77.4	55	1315360	1443031	25.75	9	1593280	2262160	0.9444	0.99508	11762855890
20B011127	4489284	0.479904	1003374	1119716	1139502	10005386	4489284	360265	264409	360265	264409	0.003151	0.003838	0.002866	0.002956	0.997044	14.63	10	530177	785093	6.711	5	225384	585914	1	0.989867	1541666572
20B011128	7714930	0.360635	1385152	1548034	1558849	22832815	7714930	614746	424035	614746	424035	0.003057	0.003906	0.002845	0.003255	0.996745	30.36	19	799202	989842	10.64	6	309963	627206	0.748	0.988289	3725623119
20B011129	2985901	0.444744	884628	1050596	1071954	7454619	2985901	362977	296014	362977	296014	0.004115	0.004687	0.004072	0.003649	0.996351	9.796	7	358435	637906	5.072	4	115458	401041	1	0.988588	1075204033
20B011130	9399721	0.666968	2785593	3053708	3093402	14852784	9399721	570142	443082	570142	443082	0.003103	0.004318	0.002931	0.003508	0.996492	20.81	16	845941	1067739	10.29	6	660997	1159357	0.9677	0.994985	2228131303
20B011131	21102839	0.705067	5242975	5692376	5801684	31537569	21102839	1236931	1029589	1236931	1029589	0.002153	0.003212	0.001902	0.00238	0.99762	35.85	24	1089164	1281883	16.99	8	1387419	2084805	1	0.993629	5191314378
20B011132	19707383	0.710656	4621053	5080043	5176658	29396530	19707383	1297124	1069754	1297124	1069754	0.002803	0.003915	0.002699	0.003042	0.996958	41.81	26	1078667	1263757	13.44	6	1016506	1717591	1	0.991148	4305466753
20B011134	15526055	0.354278	2259300	2558304	2600714	47084775	15526055	1338881	971175	1338881	971175	0.001562	0.002078	0.001437	0.001758	0.998242	50.91	38	1172813	1312451	17.49	8	585859	958931	0.2308	0.989956	7682405956
20B011136	23812098	0.725746	5592248	6141356	6265084	34746851	23812098	1647567	1163023	1647567	1163023	0.002016	0.003083	0.001819	0.00221	0.99779	48.39	32	1197582	1366842	14.4	6	1218635	1885291	0.9286	0.996671	5247536015
20B011137	24113828	0.627897	6703903	7485100	7576205	41031009	24113828	1904581	1394259	1904581	1394259	0.002429	0.00367	0.002373	0.002723	0.997277	53.81	34	1161303	1323934	13.47	4	945940	1539729	0.875	0.99611	5860561817
20B011138	25519552	0.698775	7679955	8381062	8539061	38594588	25519552	1611514	1287248	1611514	1287248	0.002128	0.00349	0.002077	0.002493	0.997507	45.8	33	1202526	1365561	17.87	7	1362633	1972827	0.9375	0.997159	5880422553
20B011139	20524427	0.586497	6185347	6942852	7228254	37798206	20524427	1691140	1597040	1691140	1597040	0.001989	0.003593	0.001861	0.002424	0.997576	41.97	23	1043523	1235396	9.911	3	810706	1363239	0.9	0.993407	5319072651
20B011140	25528960	0.697898	4498936	4906224	4918599	38763760	25528960	1891670	1156679	1891670	1156679	0.001467	0.002353	0.001363	0.001868	0.998132	70.48	42	1225498	1367946	20.33	8	1010686	1607227	1	0.972802	6176610474
20B011142	30381641	0.716489	7586807	8350135	8485473	45051466	30381641	2166197	1628307	2166197	1628307	0.001777	0.003085	0.001627	0.002195	0.997805	64.45	43	1268208	1413928	17.3	6	1354140	2006937	0.9292	0.994219	6789926120
20B011143	5904093	0.450934	1609565	1769197	1790659	13974456	5904093	456107	338828	456107	338828	0.003014	0.004032	0.002695	0.003081	0.996919	18.19	12	559452	787252	10.17	6	252725	610095	1	0.989388	2037034305
20B011144	11839274	0.46131	3635851	4359256	4463385	28805973	11839274	1583109	1315291	1583109	1315291	0.002215	0.004111	0.002153	0.002912	0.997088	33.63	18	772803	979558	9.992	6	435034	920458	1	0.983365	3465866223
21T000202	4933578	0.79015	585958	659017	671184	6768309	4933578	440794	388006	440794	388006	0.001174	0.001755	0.001053	0.001292	0.998708	19.11	11	810089	1099737	6.281	3	187669	380155	0	0.684735	1219327288
21T000203	8925424	0.628925	2325399	2598002	2745921	15393221	8925424	648470	863045	648470	863045	0.002772	0.004697	0.002503	0.003179	0.996821	19.58	10	640240	874393	7.366	3	405972	746984	0.963	0.882796	2134736695
21T000204	16313774	0.696503	4629178	5124368	5483894	25023630	16313774	942117	1288417	942117	1288417	0.001404	0.00266	0.001412	0.001992	0.998008	25.64	15	923239	1153590	9.889	3	916417	1430909	0.6944	0.99083	3745163438
21T000205	8175738	0.637564	2334873	2662140	2846557	13992992	8175738	645834	845538	645834	845538	0.003163	0.004228	0.002753	0.003264	0.996736	15.11	8	568053	820324	6.172	3	373817	744784	0.6667	0.973547	1850336872
21T000206	12297566	0.659823	3216512	3605648	3862305	20205517	12297566	870860	1198141	870860	1198141	0.003432	0.004503	0.003075	0.003583	0.996417	26.33	16	856382	1059342	9.173	3	574559	949198	0.6667	0.990619	2778774217
21T000207	14616258	0.679529	4475758	5040294	5397547	23277867	14616258	1040416	1363027	1040416	1363027	0.002509	0.004011	0.00237	0.003017	0.996983	27.34	15	852973	1052568	9.449	3	684944	1045246	0.7059	0.973326	3085134677
21T000208	22025632	0.762843	3263300	3530186	3782527	31114684	22025632	1508271	1911681	1508271	1911681	0.001431	0.002106	0.001396	0.001657	0.998343	43.86	24	1221230	1428502	15.2	5	1384425	2061144	0.6667	0.872483	6213229981
21T000209	24543358	0.792567	3427013	3683029	3944778	32891240	24543358	1390617	1659667	1390617	1659667	0.001972	0.003212	0.001848	0.002186	0.997814	47.1	23	1164812	1362438	12.17	3	1197301	1826539	0.7857	0.918013	5905769597
21T000210	61481109	0.699517	17834369	19006558	19473672	91682384	61481109	2760574	2544047	2760574	2544047	0.001786	0.003217	0.001854	0.002304	0.997696	66.42	42	1279539	1429088	35.99	8	2322715	3167000	0.9048	0.996562	16165444896
21T000212	31676494	0.714707	5626738	6316146	6767696	48628272	31676494	3000599	3156327	3000599	3156327	0.002839	0.004885	0.002577	0.003059	0.996941	39.36	21	1094711	1309418	17.84	7	1680895	2620667	0.7333	0.677407	8951525458
21T000213	15985542	0.679363	2763526	3216654	3392434	26467830	15985542	2144829	1846632	2144829	1846632	0.003598	0.004985	0.003228	0.003511	0.996489	38.58	24	862207	962171	18.34	12	893235	1122419	1	0.62536	4557293252
21T000214	28297191	0.793479	3206438	3521755	3643195	38415968	28297191	2273883	2096245	2273883	2096245	0.001204	0.001788	0.001081	0.001318	0.998682	53.83	26	1280708	1478312	19.27	6	1597751	2296798	0.5979	0.779479	7989945910
21T000215	45262108	0.760087	6362613	7063089	7643217	65162469	45262108	4000156	4533961	4000156	4533961	0.0013	0.002379	0.001247	0.001517	0.998483	75.64	39	1391254	1541863	27.68	9	2277623	3002454	0.7949	0.865618	13119625452
21T000216	46178602	0.723688	10614847	11663965	12444791	68433939	46178602	3197335	3495096	3197335	3495096	0.001667	0.003457	0.001522	0.001777	0.998223	72.2	39	1323776	1475422	20.74	4	1762666	2503716	0.8558	0.889985	11208377296
21T000218	53940127	0.723177	12769689	13900364	14305200	78553020	53940127	2918664	2816497	2918664	2816497	0.001637	0.002751	0.001569	0.001997	0.998003	67.96	50	1398461	1541091	24.37	5	2444760	3328624	0.7857	0.987102	14144228493
21T000223	30507217	0.727854	6647324	7216944	7466656	44365695	30507217	1795214	1773809	1795214	1773809	0.001383	0.002359	0.001306	0.001679	0.998321	38.07	24	1209279	1405908	19.65	7	2063511	2743415	0.7143	0.988559	8607951988
21T000224	27130747	0.738969	5376886	6017973	6138756	38733534	27130747	1668873	1315421	1668873	1315421	0.002126	0.00283	0.001983	0.002196	0.997804	41.7	26	1204046	1385955	16.3	5	1683667	2349052	0.4667	0.988556	7266757839
21T000226	19477055	0.529673	5796253	6216044	6392076	38874049	19477055	1040881	1186099	1040881	1186099	0.002179	0.003298	0.002074	0.002447	0.997553	31.12	24	1061313	1250634	17.68	9	1290561	2027287	1	0.993389	7088777703
21T000227	28688280	0.74908	5274085	5905483	6098549	40583897	28688280	1793591	1631009	1793591	1631009	0.002176	0.0031	0.001988	0.002518	0.997482	76.11	41	1089692	1196496	26.75	12	1220531	1594461	0.8462	0.989714	6271520419
21T000229	18133069	0.648626	4113137	4505089	4653452	29559028	18133069	1057696	1021699	1057696	1021699	0.003307	0.004595	0.003265	0.003622	0.996378	42.89	29	992244	1119149	17.75	11	1134193	1560073	1	0.989394	4740524411
21T000232	14564390	0.674451	3173589	3426843	3505676	22659999	14564390	771132	666227	771132	666227	0.001879	0.002903	0.001653	0.002365	0.997635	27.61	17	833728	1051872	16.39	9	1088913	1697820	0.9565	0.991349	4232820715
21T000233	27172925	0.704122	5016706	5414073	5563575	40688147	27172925	1426508	1526518	1426508	1526518	0.00197	0.003149	0.001735	0.002587	0.997413	59.95	30	1047195	1200729	24.86	10	1215803	1761643	1	0.988985	7101366146
21T000235	27860918	0.724323	5487804	5951269	6169477	40476414	27860918	1494283	1419855	1494283	1419855	0.001983	0.003259	0.001823	0.002567	0.997433	48.31	27	1133854	1320702	18.22	7	1553517	2447310	0.9087	0.992482	7047074604
21T000237	19358516	0.641323	4634705	5183094	5354256	32158961	19358516	1350364	1181196	1350364	1181196	0.003415	0.00448	0.003107	0.003323	0.996677	43.05	27	1039042	1215373	11.37	5	910428	1548698	0.8	0.992698	4738749365
21T000239	19653944	0.693838	4435005	5013826	5248873	30269733	19653944	1308116	1388566	1308116	1388566	0.003917	0.004911	0.003526	0.003864	0.996136	42.78	26	1056126	1223283	10.86	3	864141	1372355	0.7647	0.98941	4379788419
21T000240	22771645	0.702632	4543861	5080913	5202847	34363844	22771645	1434904	1312059	1434904	1312059	0.002633	0.003238	0.002496	0.002972	0.997028	71.34	38	939652	1045145	27.97	11	646706	876799	0.3846	0.975749	4814967629
21T007665	26170024	0.764286	4074668	4401320	4760164	36733048	26170024	1402936	2406152	1402936	2406152	0.002534	0.003369	0.002414	0.002776	0.997224	40.14	20	1124078	1338153	14.07	4	1346338	2028666	0.8182	0.950277	6983912191
21T007666	23463082	0.758586	4335294	4897897	5160758	33363353	23463082	1806817	1884991	1806817	1884991	0.003793	0.004954	0.003553	0.003997	0.996003	50.06	23	1046769	1243918	12.92	4	853704	1450775	0.7143	0.902295	4865168096
21T007671	19804063	0.732452	3614027	4000998	4272159	29318897	19804063	1654815	1686415	1654815	1686415	0.002989	0.004354	0.002898	0.003069	0.996931	33.3	18	998147	1229407	13.71	5	1151993	1905154	0.8889	0.910167	5156343290
21T007676	27582758	0.739476	4898605	5289077	5991001	40480626	27582758	1477014	3226381	1477014	3226381	0.003347	0.004211	0.003084	0.003487	0.996513	33.48	15	974267	1224539	14.97	4	1505970	2321226	0.8333	0.952316	7452259960
21T007677	16355942	0.661348	4294587	4757488	5081308	26355180	16355942	948231	1199792	948231	1199792	0.003778	0.005112	0.003207	0.00383	0.99617	25.82	17	865046	1087485	10.43	6	1095894	2006869	1	0.990237	3872518530
21T007679	19763804	0.800722	2602305	2888849	2989893	26443426	19763804	1410307	1409732	1410307	1409732	0.003405	0.003874	0.003173	0.003327	0.996673	62.7	22	955401	1137595	14.65	3	451453	740289	0.5455	0.968761	3811629192
21T007680	7773758	0.470435	1904765	2153919	2344316	17902749	7773758	540998	755647	540998	755647	0.003554	0.004372	0.003205	0.003772	0.996228	15.73	11	679537	947770	7.768	5	586358	1244366	0.9333	0.991851	2816573327
21T007681	36304015	0.747574	6111828	6790234	7271737	52604872	36304015	2749257	3294801	2749257	3294801	0.002349	0.003393	0.002283	0.002591	0.997409	52.75	25	1253439	1452967	19.2	5	1756979	2489022	0.8286	0.935426	9736413761
21T007735	31588292	0.711803	5245409	5759982	6065082	47262038	31588292	1894863	2211102	1894863	2211102	0.002373	0.003106	0.002164	0.002437	0.997563	44.99	19	1067815	1293930	17.65	4	1597513	2272333	0.7273	0.983298	8826143765
21T007737	38542036	0.699435	9193194	9939069	10554056	58502541	38542036	2267971	2485391	2267971	2485391	0.001554	0.002756	0.001477	0.002014	0.997986	48.81	39	1347339	1488410	23.36	10	2549562	3170744	0.8571	0.996089	10957571648
21T007749	36328191	0.72588	8114027	8960937	9384508	53222382	36328191	2162777	2446940	2162777	2446940	0.003689	0.004626	0.003289	0.003797	0.996203	75.11	44	1250947	1388383	18.43	4	1404644	1921874	0.8571	0.993462	8286420732
21T007752	50983190	0.745231	9767194	10927242	11439133	72463113	50983190	2784838	3252250	2784838	3252250	0.003426	0.003908	0.003125	0.0033	0.9967	78.3	43	1326563	1466888	26.5	6	2107185	2662652	0.6071	0.985693	13148831810
21T007762	25111047	0.710334	6096962	6996256	7614310	38186094	25111047	1555690	2471975	1555690	2471975	0.002716	0.004797	0.002411	0.003399	0.996601	48.62	25	873577	1021773	23.33	10	1073356	1488964	0.8785	0.940854	5437066279
21T007764	23788390	0.715338	5144929	6032467	6411496	35575033	23788390	1222848	2096740	1222848	2096740	0.002735	0.004371	0.002566	0.003577	0.996423	28.45	11	599617	822685	15.47	5	990045	1758757	0.7778	0.956547	5390492179
21T007765	16953305	0.673629	4574233	4965387	5886643	27930406	16953305	1063064	2659775	1063064	2659775	0.00121	0.002504	0.001109	0.001699	0.998301	22.23	16	1010193	1234262	10.66	4	1426700	2124287	0.9167	0.996838	4913264553
21T007766	16337581	0.690692	4024291	4727337	4971788	25473184	16337581	1079544	1433567	1079544	1433567	0.0032	0.006209	0.002725	0.003938	0.996062	25.51	13	632650	856704	13.57	6	769811	1368934	0.9589	0.808663	3710903551
21T007767	21812827	0.777605	2887861	3141543	3356049	30047469	21812827	1222352	1882148	1222352	1882148	0.001448	0.002399	0.00139	0.001833	0.998167	37.87	16	932286	1167703	17.04	5	1014945	1546986	0.8	0.888984	5691278539
18A006449	18589600	0.700521	4352214	4858677	5082564	28427134	18589600	1250185	1398203	1250185	1398203	0.003468	0.004528	0.003201	0.003553	0.996447	32.29	14	875900	1106095	10.71	3	861878	1393863	0.8387	0.98609	4303832795
18A006451	20148778	0.739842	4326890	4889654	5065158	29187222	20148778	1496906	1393427	1496906	1393427	0.004036	0.00485	0.003588	0.003946	0.996054	44.39	24	1053824	1228112	12.26	4	852367	1262616	0.75	0.988665	4117689929
21T002985	20358342	0.764357	3585848	3969757	4142212	28318158	20358342	1346772	1226888	1346772	1226888	0.004184	0.004957	0.003622	0.00399	0.99601	46.49	21	1030537	1218457	12.33	3	824993	1249046	0.8	0.978732	4302822531
21T002988	24654351	0.715294	6233368	7052636	7386094	36861169	24654351	1612417	1812014	1612417	1812014	0.003509	0.004334	0.003045	0.003404	0.996596	44.67	19	961173	1155126	14.24	3	929092	1410433	0.6354	0.965239	5251569021
21T002990	21905998	0.738953	4149408	4729606	4827844	31878812	21905998	1790470	1511412	1790470	1511412	0.003521	0.004975	0.00311	0.003285	0.996715	50.43	27	1055806	1226692	17.05	7	824549	1335028	0.6957	0.713587	4804771210

## Sheet: FFPE FT paired set
Supplementary Data 2. Summary of quality control of the RRBS data
sample_ID	aligned_pairs	mapping_ratio	suppressed_non-unique_pairs	suppressed_non-unique_reads_1	suppressed_non-unique_reads_2	total_read_pairs	unique_pairs	unique_reads_1	unique_reads_2	unpaired_read_1	unpaired_read_2	CHG_CGI_methylation	CHG_nonCGI_methylation	CHH_CGI_methylation	CHH_nonCGI_methylation	conversion_rate	COV_CGI_mean	COV_CGI_median	COV_CGI_N_10x	COV_CGI_N_5x	COV_nonCGI_mean	COV_nonCGI_median	COV_nonCGI_N_10x	COV_nonCGI_N_5x	CpG_nonCGI_methylatoin	CCGG_ratio	datasize
FFPE20A042143	21045063	0.726362	4703764	5183206	5446141	31171546	21045063	1664884	1528661	1664884	1528661	0.002568	0.003473	0.002302	0.002756	0.997244	29.99	24	1180870	1360338	12.34	6	1661783	2318010	0.9167	0.938261	5262812115
FFPE20A042153	2822009	0.621251	705493	813575	841722	4925788	2822009	254963	221325	254963	221325	0.005271	0.005673	0.004579	0.005147	0.994853	5.849	4	206658	481203	2.454	1	42770	208442	0.5	0.671935	719308449
FFPE20A042163	30376885	0.752909	5259591	5733724	5990700	43289191	30376885	2503815	1928067	2503815	1928067	0.001136	0.002409	0.001158	0.001794	0.998206	62.05	49	1473243	1587200	14.13	5	2099042	2794618	0.875	0.990275	7955367764
FFPE20A042186	16603320	0.713465	4793008	5240020	5699134	24818759	16603320	1030980	1176998	1030980	1176998	0.002905	0.004138	0.002404	0.003039	0.996961	38.92	30	974347	1113726	17.4	9	886452	1184782	0.9091	0.990645	3390676773
FFPE20A042220	13814930	0.733061	3196660	3576970	3708357	20103268	13814930	961223	882772	961223	882772	0.003657	0.004698	0.00323	0.003687	0.996313	23.16	14	931862	1172082	9.151	4	956973	1540131	0.8333	0.96594	3052680814
FFPE20A042240	6859834	0.609341	1815374	2146082	2214739	12345501	6859834	709856	615728	709856	615728	0.005105	0.005867	0.004468	0.004801	0.995199	8.328	6	449133	770477	3.498	2	317944	766813	0.8	0.664376	1859665102
FFPE20A042245	4747688	0.655011	1422890	1659041	1740913	7934613	4747688	459935	439206	459935	439206	0.008294	0.008513	0.007647	0.007662	0.992338	10.8	7	458458	712658	4.94	2	237774	509425	0.6667	0.870992	957150538
FFPE20A042301	2730375	0.668258	619807	705040	742775	4464231	2730375	276000	229764	276000	229764	0.00583	0.00605	0.005187	0.005579	0.994421	6.905	5	290356	592079	3.188	2	76906	289741	0.6667	0.798738	636204880
FFPE20A042315	4075026	0.759821	850941	942465	1015897	5705336	4075026	256444	263576	256444	263576	0.002568	0.003625	0.00216	0.002832	0.997168	14.12	9	546937	774341	5.75	3	196165	451524	0.6667	0.982729	763674187
FFPE20A042329	16488410	0.758989	2997012	3335159	3464181	23230671	16488410	1188572	1098241	1188572	1098241	0.002898	0.003717	0.002695	0.003126	0.996874	38.92	26	1176436	1348850	8.851	3	899348	1503813	0.75	0.989148	3698322314
FFPE20A042344	9159441	0.759825	1964131	2151736	2323615	12863304	9159441	603070	625770	603070	625770	0.003342	0.004385	0.002664	0.003418	0.996582	28.39	19	833582	998593	10.18	5	488899	771231	0.8333	0.989447	1706463692
FFPE20A042346	9842775	0.675871	2714759	3038130	3198214	15776235	9842775	855194	784656	855194	784656	0.003876	0.004909	0.003683	0.004111	0.995889	18.26	14	891517	1123219	6.962	3	679296	1247879	0.8333	0.896106	2327749579
FFPE20A042365	13440166	0.739441	2935029	3240391	3383988	19426301	13440166	964632	884252	964632	884252	0.003102	0.004142	0.00283	0.003476	0.996524	23.72	17	1018487	1239157	8.696	4	998898	1653551	0.8333	0.948059	3020211599
FFPE20A042444	7240493	0.735015	1477187	1672048	1741453	10576392	7240493	575060	491577	575060	491577	0.002535	0.003509	0.002326	0.003069	0.996931	11.04	8	607874	946007	5.34	3	529463	1221304	0.8	0.893879	1797646532
FFPE20A042475	19647634	0.739812	3497049	3864298	4024041	28424753	19647634	1475400	1287261	1475400	1287261	0.002721	0.003359	0.002278	0.002723	0.997277	40.87	28	1217504	1393247	9.406	3	1109498	1775727	0.8	0.987324	4729204906
FFPE20A042518	21503434	0.713268	5335992	5984412	6297772	32584292	21503434	1872980	1602801	1872980	1602801	0.002264	0.003521	0.002027	0.002789	0.997211	31.89	26	1190849	1365111	11.92	6	1723030	2406361	0.8438	0.944681	5346566553
FFPE20A042525	33135936	0.760948	6132974	6756515	7048152	46425534	33135936	2362986	2020004	2362986	2020004	0.002993	0.003937	0.002681	0.003352	0.996648	68.55	51	1396293	1514369	16.95	6	1802522	2409169	0.8636	0.990697	7728921346
FFPE20A042565	19540324	0.742599	4227412	4737750	4870969	27915180	19540324	1394850	984046	1394850	984046	0.002747	0.003618	0.002484	0.002988	0.997012	31.18	23	1187796	1381956	9.205	3	1491450	2229440	0.7	0.933776	4676367331
FFPE20A042615	9096595	0.705327	2631015	2874474	3229509	13849360	9096595	533138	810330	533138	810330	0.002586	0.003811	0.002158	0.002999	0.997001	21.35	16	787480	968147	11.23	6	610110	903186	0.8571	0.98737	1903370103
FT20A042143	18050233	0.752875	3875426	4201126	4219778	25293202	18050233	1181994	802794	1181994	802794	0.0006703	0.001884	0.0005716	0.001229	0.998771	22.56	21	1226615	1407258	11.95	8	2176923	2940137	0.8824	0.981248	4856228058
FT20A042153	16142849	0.721153	3912168	4289905	4406162	23902057	16142849	1214580	973781	1214580	973781	0.0006494	0.001935	0.0007102	0.001225	0.998775	18.38	18	1158555	1377446	10.99	8	2070146	2879450	0.8667	0.985408	4651369374
FT20A042163	9266050	0.732211	2241954	2425780	2486591	13353365	9266050	525889	496971	525889	496971	0.0005617	0.001844	0.0005037	0.001202	0.998798	12.62	11	819987	1167514	9.298	7	1224078	2038924	0.8667	0.991738	2506237504
FT20A042186	15513075	0.721636	4092857	4405460	4590567	22676364	15513075	831512	870504	831512	870504	0.0005885	0.00181	0.0005088	0.001007	0.998993	25.61	24	1207298	1353179	15.4	11	1706187	2258571	0.9	0.994134	4222096714
FT20A042220	21796711	0.727691	4899457	5470045	5635328	32136815	21796711	1678451	1499443	1678451	1499443	0.001025	0.002014	0.0008474	0.001364	0.998636	30.94	27	1304279	1445701	15.52	11	2250842	3050464	0.8	0.997845	5931864494
FT20A042240	4511791	0.742704	992881	1085748	1157860	6472424	4511791	221951	368660	221951	368660	0.0005551	0.001512	0.0004641	0.001047	0.998953	6.78	6	333174	809966	5.395	4	431311	1226199	0.75	0.980924	1242384944
FT20A042245	10411040	0.742203	2297592	2513577	2534900	14904363	10411040	767457	534600	767457	534600	0.0006702	0.002117	0.0007221	0.001523	0.998477	15.29	14	1063328	1332647	8.05	6	1317351	2353383	0.8333	0.98361	2864674186
FT20A042301	13133884	0.770776	2545795	2719666	2870374	17879601	13133884	613995	680556	613995	680556	0.0004293	0.001493	0.0003956	0.000878	0.999122	20.1	17	1063501	1285303	13.12	9	1572833	2182532	0.8718	0.988517	3439567013
FT20A042315	5179806	0.732442	1230549	1318110	1366312	7414268	5179806	252558	248871	252558	248871	0.0004487	0.00173	0.0004256	0.001071	0.998929	8.069	7	503507	983708	5.661	4	517331	1400109	0.8333	0.983795	1408435055
FT20A042329	15629130	0.732994	3926214	4258843	4257939	22309292	15629130	836687	610190	836687	610190	0.0005245	0.001783	0.0004567	0.001028	0.998972	22.49	21	1179415	1354840	12.14	9	1788955	2426133	0.8571	0.981231	4092267473
FT20A042344	8658666	0.757967	1778328	1909143	1978627	12001863	8658666	443726	432985	443726	432985	0.0004825	0.001588	0.0004113	0.0009908	0.999009	15.03	14	952487	1232342	8.664	7	1049328	1831797	0.8571	0.990339	2264966282
FT20A042346	12559420	0.733265	2946149	3232185	3299348	18241956	12559420	946113	687433	946113	687433	0.0007236	0.00173	0.0006531	0.001006	0.998994	19.31	18	1160931	1369195	9.803	7	1562603	2463361	0.8571	0.991367	3351688496
FT20A042365	12703573	0.766337	2265031	2475231	2497577	17620849	12703573	1023176	576680	1023176	576680	0.0007523	0.001613	0.0008093	0.001077	0.998923	14.02	12	958848	1284054	10.14	8	1885259	2809053	0.8571	0.978587	3682802897
FT20A042444	6820412	0.676031	2068094	2300203	2376953	10857690	6820412	570790	468660	570790	468660	0.0007303	0.001933	0.0007033	0.001378	0.998622	14.38	12	910568	1226093	5.92	4	557597	1327835	0.8	0.995275	1909526771
FT20A042475	17310658	0.755273	3551497	3877114	3873934	24309044	17310658	1342456	756134	1342456	756134	0.000704	0.00164	0.0006764	0.000994	0.999006	20.69	20	1213897	1412270	13.24	11	2356623	3093284	0.8462	0.987936	4935642855
FT20A042518	16496042	0.715166	4087421	4517562	4716499	24738331	16496042	1227793	1164134	1227793	1164134	0.0008172	0.002051	0.000847	0.001484	0.998516	25.4	23	1253462	1414680	13.09	9	1859704	2662755	0.8571	0.99722	4511782821
FT20A042525	16564618	0.728318	3765955	4099711	4252268	24206400	16564618	1096622	1034051	1096622	1034051	0.000837	0.002467	0.0007703	0.001994	0.998006	21.01	20	1198061	1388449	13.1	10	2075637	2822665	0.8857	0.992942	4590313853
FT20A042565	8594838	0.700395	2148301	2360203	2571608	13388006	8594838	592691	971405	592691	971405	0.0007526	0.001945	0.0007461	0.001333	0.998667	11.87	11	831593	1203975	7.585	6	1045038	2079935	0.8	0.993782	2506808388
FT20A042615	15810595	0.711608	3993004	4392679	4559302	23816095	15810595	1225786	1048489	1225786	1048489	0.0007852	0.001902	0.0007862	0.001214	0.998786	26.71	25	1279680	1426903	12.25	8	1722808	2583570	0.8571	0.996501	4310408675

## Sheet: Primary metastatic paired set
Supplementary Data 2. Summary of quality control of the RRBS data
sample_ID	aligned_pairs	mapping_ratio	suppressed_non-unique_pairs	suppressed_non-unique_reads_1	suppressed_non-unique_reads_2	total_read_pairs	unique_pairs	unique_reads_1	unique_reads_2	unpaired_read_1	unpaired_read_2	CHG_CGI_methylation	CHG_nonCGI_methylation	CHH_CGI_methylation	CHH_nonCGI_methylation	conversion_rate	COV_CGI_mean	COV_CGI_median	COV_CGI_N_10x	COV_CGI_N_5x	COV_nonCGI_mean	COV_nonCGI_median	COV_nonCGI_N_10x	COV_nonCGI_N_5x	CpG_nonCGI_methylatoin	CCGG_ratio	datasize
18A006448	18183205	0.747147	3550762	3984549	4123994	26162126	18183205	1438376	1289098	1438376	1289098	0.003332	0.004274	0.003041	0.00341	0.99659	40.14	21	1062955	1260138	11.02	3	814991	1266098	0.675	0.921805	4069067127
18A006449	18589600	0.700521	4352214	4858677	5082564	28427134	18589600	1250185	1398203	1250185	1398203	0.003468	0.004528	0.003201	0.003553	0.996447	32.29	14	875900	1106095	10.71	3	861878	1393863	0.8387	0.98609	4303832795
18A006450	17964961	0.704015	3874063	4418822	4659244	27574018	17964961	1290209	1604914	1290209	1604914	0.004908	0.005115	0.004436	0.004725	0.995275	32.59	16	885089	1111484	13.06	4	885935	1455866	0.5946	0.930492	4460989885
18A006451	20148778	0.739842	4326890	4889654	5065158	29187222	20148778	1496906	1393427	1496906	1393427	0.004036	0.00485	0.003588	0.003946	0.996054	44.39	24	1053824	1228112	12.26	4	852367	1262616	0.75	0.988665	4117689929
18A006452	9588950	0.743533	1612771	1863342	1929152	14104264	9588950	924301	871766	924301	871766	0.004841	0.005667	0.004338	0.00484	0.99516	38.73	23	690425	775060	18.91	12	412569	520817	0.8519	0.748856	1999258836
18A006453	18716147	0.753261	3604545	4159361	4283867	26824114	18716147	1642258	1336576	1642258	1336576	0.003839	0.004227	0.003351	0.003522	0.996478	44.06	21	1020539	1207993	10.63	3	703623	1122510	0.3056	0.873659	3870687939
18A006454	24875237	0.753631	4886020	5457042	5659180	35512361	24875237	1875774	1900193	1875774	1900193	0.005131	0.005731	0.004566	0.004831	0.995169	52.18	22	1028364	1212355	12.8	2	803891	1178531	0.8182	0.957805	5011438154
18A006455	19159970	0.728155	4466879	4991822	5188732	27985423	19159970	1231166	1204364	1231166	1204364	0.002639	0.003708	0.002494	0.002875	0.997125	33.75	18	1004848	1218334	12.77	4	1049356	1548631	0.7619	0.985373	4400935980
21T002983	22305327	0.723343	5160895	5830084	5987696	33357929	22305327	1988945	1658849	1988945	1658849	0.004352	0.005729	0.004008	0.00439	0.99561	50.28	22	1010304	1205193	12.56	4	770746	1332456	0.9016	0.934541	4719134503
21T002984	29147285	0.764885	5344929	5976356	6116943	40604338	29147285	2054338	1766400	2054338	1766400	0.00322	0.003767	0.003029	0.003373	0.996627	66.23	35	1215036	1367153	17.06	4	1062102	1516843	0.5714	0.993318	6233131951
21T002985	20358342	0.764357	3585848	3969757	4142212	28318158	20358342	1346772	1226888	1346772	1226888	0.004184	0.004957	0.003622	0.00399	0.99601	46.49	21	1030537	1218457	12.33	3	824993	1249046	0.8	0.978732	4302822531
21T002986	21498888	0.744389	4449315	4983056	5157689	30730098	21498888	1445678	1306865	1445678	1306865	0.003428	0.004219	0.003184	0.003476	0.996524	46.33	28	1132954	1302485	13.35	4	995987	1450249	0.7353	0.995777	4562448438
21T002987	21487928	0.757769	3903603	4420507	4561879	30176068	21487928	1419642	1337491	1419642	1337491	0.003698	0.004292	0.003364	0.003577	0.996423	46.01	22	1051430	1235567	13.11	3	905312	1334179	0.617	0.989486	4686014800
21T002988	24654351	0.715294	6233368	7052636	7386094	36861169	24654351	1612417	1812014	1612417	1812014	0.003509	0.004334	0.003045	0.003404	0.996596	44.67	19	961173	1155126	14.24	3	929092	1410433	0.6354	0.965239	5251569021
21T002989	19342273	0.718072	4529673	5141955	5385604	29130525	19342273	1592909	1558160	1592909	1558160	0.003973	0.004848	0.00372	0.003867	0.996133	34.35	21	1103493	1303785	10.99	3	1158988	1723289	0.8056	0.971696	4707549238
21T002990	21905998	0.738953	4149408	4729606	4827844	31878812	21905998	1790470	1511412	1790470	1511412	0.003521	0.004975	0.00311	0.003285	0.996715	50.43	27	1055806	1226692	17.05	7	824549	1335028	0.6957	0.713587	4804771210

## Sheet: CUP
Supplementary Data 2. Summary of quality control of the RRBS data
sample_ID	aligned_pairs	CHG_CGI_methylation	CHG_nonCGI_methylation	CHH_CGI_methylation	CHH_nonCGI_methylation	conversion_rate	COV_CGI_mean	COV_CGI_median	COV_CGI_N_10x	COV_CGI_N_5x	COV_nonCGI_mean	COV_nonCGI_median	COV_nonCGI_N_10x	COV_nonCGI_N_5x	CpG_nonCGI_methylation	mapping_ratio	suppressed_non-unique_pairs	suppressed_non-unique_reads_1	suppressed_non-unique_reads_2	total_read_pairs	unique_pairs	unique_reads_1	unique_reads_2	unpaired_read_1	unpaired_read_2	CCGG_ratio	datasize
193144	4302069	0.001392	0.002695	0.001277	0.001971	0.998029	10.83	8	512463	826103	5.369	4	251145	680022	0.875	0.722569	978357	1082934	1109370	6352171	4302069	343863	231759	343863	231759	0.819079	1387890041
193334A2	22912954	0.001243	0.001938	0.001163	0.001349	0.998651	51.83	35	1248937	1414834	15.73	7	1342067	2024415	0.7333	0.782737	3731254	4081198	4137048	30907669	22912954	1532402	1026842	1532402	1026842	0.956974	5818059695
20A040925	3321804	0.001216	0.001845	0.001014	0.001369	0.998631	11.2	8	580494	910002	4.51	3	157901	430906	0.1	0.792157	480091	537415	546966	4488052	3321804	284727	182151	284727	182151	0.951239	769138229
21A000124	16235317	0.001395	0.002529	0.00134	0.00192	0.99808	28.21	21	1173005	1387037	10.82	5	1401440	2188627	0.8696	0.737297	3242961	3516365	3757043	23513399	16235317	1041902	1160178	1041902	1160178	0.974212	4639148440
21A003923	72854968	0.001053	0.001798	0.001076	0.001346	0.998654	161.5	126	1575966	1653493	38.05	15	2685589	3404004	0.6	0.712689	11545517	12781577	12943993	108736004	72854968	5467815	3812076	5467815	3812076	0.960568	20610375419
22A017521	29756128	0.002513	0.003754	0.002189	0.002826	0.997174	37.72	21	925195	1092381	16.91	3	1425838	1841182	0.7308	0.67949	10060566	11133892	11390852	46355172	29756128	1685333	1798158	1685333	1798158	0.953144	6718392777
22M000003	17207394	0.01643	0.01728	0.01461	0.01491	0.98509	12.83	8	285475	444521	14.97	9	1273789	1832126	1	0.657067	4570899	4980911	5083067	27894877	17207394	1029076	1213766	1029076	1213766	0.938138	4456754884
22M000008	35840536	0.005542	0.006985	0.004938	0.005581	0.994419	36.44	23	672144	771671	41.29	18	1753508	2059224	1	0.599954	10304904	11119481	11242631	63937977	35840536	2591287	2447309	2591287	2447309	0.941657	12514159567
22M000009	14135757	0.005635	0.006577	0.004562	0.005663	0.994337	86.5	51	131933	146919	75.52	11	253500	289459	1	0.511092	3406069	3723945	3761904	30060913	14135757	1518370	937923	1518370	937923	0.88066	5508400512
22M000014	33215479	0.01058	0.012	0.009407	0.01044	0.98956	34.52	23	685672	791591	36.48	20	1718534	1987052	0.9908	0.641153	9499817	10304606	10443406	54779501	33215479	1962435	1850692	1962435	1850692	0.937371	10029548616
22M000015	34996937	0.005429	0.007411	0.004853	0.006221	0.993779	125.1	54	379824	424142	89.13	9	429502	501718	1	0.635355	11666799	12533158	12626746	58118065	34996937	2133983	1723389	2133983	1723389	0.951001	8831412265
22M000017	35612300	0.005999	0.008787	0.005363	0.00743	0.99257	151.6	66	226711	252047	100.2	7	407394	481192	1	0.582596	11578764	12556208	12679351	65448453	35612300	2760915	2274550	2760915	2274550	0.92566	10837797347
22M000019	28484689	0.00468	0.00656	0.004552	0.00479	0.99521	52.89	18	262239	304007	62.46	10	690549	821454	1	0.573234	7413633	8121446	8136936	53237915	28484689	2263532	1802641	2263532	1802641	0.942736	10024022970
22M000024	42527711	0.007897	0.009779	0.006718	0.008384	0.991616	230.6	46	259987	293806	127.8	4	214140	259646	0.9983	0.564404	12349696	14007286	14319154	82948603	42527711	4549517	4028123	4549517	4028123	0.780638	11330392286
22M000025	13239109	0.005041	0.007137	0.004099	0.005524	0.994476	92.97	5	86454	112691	68.3	3	127911	170177	1	0.545086	4219219	4726743	4887531	26913381	13239109	1319821	1542191	1319821	1542191	0.886842	4526697702
21A016128	41650727	0.001654	0.002883	0.001782	0.002228	0.997772	28.33	21	1032472	1212431	31.06	15	3106552	3900513	0.6974	0.675301	7865572	8905748	10221147	69076345	41650727	3685775	6307397	3685775	6307397	0.982639	14982441283
21T012031	52970758	0.002092	0.002589	0.001932	0.002037	0.997963	87.8	54	1408320	1533606	24.51	7	2112773	2765555	0.6911	0.636773	12054380	13436056	14632114	91076527	52970758	4749371	5299252	4749371	5299252	0.997169	14341678514
22A005867	14746830	0.0009042	0.002198	0.0009692	0.001633	0.998367	19.32	15	1012524	1248830	8.274	4	1371766	2242486	0.7368	0.447541	3259700	4127122	4643635	36742133	14746830	1289745	2103801	1289745	2103801	0.992501	6342034808
22A017687	28424257	0.001946	0.002959	0.001693	0.002293	0.997707	40.55	28	1185899	1370269	15.14	5	1804955	2419702	0.7778	0.671268	8180280	9362068	10032773	46320706	28424257	2777246	2561463	2777246	2561463	0.994665	7439818271
22M000002	13949595	0.007243	0.009822	0.006484	0.007993	0.992007	36.45	20	357612	420912	34.06	14	629842	744942	1	0.588008	2975478	3527878	3892947	27353558	13949595	2349826	1919185	2349826	1919185	0.974928	5447267260
22M000004	24458336	0.009772	0.01215	0.008909	0.01032	0.98968	25.72	19	662757	780703	19.4	12	1767072	2288520	1	0.606823	7673098	8845476	9301615	44533357	24458336	2788258	2342826	2788258	2342826	0.979983	7073213581
22M000005	21673404	0.005146	0.006438	0.004748	0.005291	0.994709	21.21	16	452459	542580	24.79	15	1548556	1871122	1	0.641911	5664536	6299465	6655585	36642917	21673404	2133781	1562416	2133781	1562416	0.973084	6723388469
22M000006	26905090	0.005943	0.007673	0.005374	0.00618	0.99382	28.32	20	801033	937410	21.82	13	1977507	2542252	1	0.636614	7331303	8259339	8626398	46113861	26905090	2863518	2039760	2863518	2039760	0.984795	8183420959
22M000011	8728873	0.004148	0.005743	0.003492	0.00462	0.99538	25.85	21	261633	304914	22.58	16	544902	645200	1	0.547702	2377559	2791436	2946732	17838640	8728873	1185906	896859	1185906	896859	0.915901	3046630499
22M000016	9287288	0.004539	0.006083	0.004399	0.004774	0.995226	58.1	31	180900	208634	46.37	13	256129	299853	1	0.545603	2287215	2694954	2919093	19414818	9287288	1348106	1262883	1348106	1262883	0.941382	3419082372
22M000018	16989392	0.00386	0.005675	0.003652	0.00478	0.99522	48.17	29	289755	333993	45.65	18	622102	723957	1	0.545532	4018649	4823281	5270637	36205482	16989392	2733139	2790606	2733139	2790606	0.974251	7383571993
22M000020	9154927	0.008202	0.00952	0.006976	0.008785	0.991215	45.3	12	114297	138598	44.02	11	284094	336282	1	0.535053	1881739	2348364	2419450	19905475	9154927	1739659	1251463	1739659	1251463	0.941077	4045997948
22M000021	4302118	0.006721	0.007771	0.006121	0.006864	0.993136	33.5	7	104766	134831	28.09	4	117887	149527	1	0.514019	1242801	1589621	1669542	9946054	4302118	898350	722343	898350	722343	0.94674	1653870436
22T003632	32036425	0.003799	0.004524	0.00328	0.003641	0.996359	43.88	27	1223742	1429273	13.85	5	1972379	2871087	0.8571	0.629071	8615233	9797094	10682904	55597518	32036425	2865118	3011628	2865118	3011628	0.994653	8697155181
22T005880	29532524	0.0008275	0.001813	0.0009103	0.00141	0.99859	34.6	29	1264770	1406788	19.04	11	2522630	3175355	0.75	0.715838	6417987	7144105	7962751	44692495	29532524	2130764	2789351	2130764	2789351	0.9962	8553454233
22M000028	1444915	0.004112	0.00619	0.003458	0.004771	0.995229	18.72	10	46975	56457	15.91	7	82110	103699	1	0.866381	455323	543243	594068	3110837	1444915	222018	230537	222018	230537	0.958753	481691522
22M000029	11934289	0.02273	0.01363	0.02392	0.01475	0.98525	16.78	12	448803	577244	23.09	14	1348656	1668155	1	0.613687	1239095	1668252	2190252	30183464	11934289	2928528	3912597	2928528	3912597	0.935154	8673126836
22M000030	5091284	0.0424	0.02853	0.07784	0.05626	0.94374	23.52	9	50673	62350	38.52	15	295684	348217	1	0.635927	912180	1665099	1667695	15170134	5091284	2532911	1421568	2532911	1421568	0.796069	5279496384
22M000032	11997459	0.006282	0.008828	0.006172	0.007038	0.992962	63.95	24	152167	178512	57.79	14	229186	268260	1	0.821085	3684044	4247471	4364250	26085322	11997459	1652210	1209575	1652210	1209575	0.934556	4087592135
22M000043	6102295	0.006317	0.008459	0.00575	0.006412	0.993588	46.6	24	79158	91397	41.2	10	120216	140800	1	0.83538	2795912	3169343	3360019	15628788	6102295	842225	943948	842225	943948	0.915014	2000846213
22M000044	1923290	0.003254	0.005162	0.002796	0.003726	0.996274	25.29	6	30414	38663	25.05	5	43992	55475	1	0.646741	692844	885091	922004	6026860	1923290	383844	372431	383844	372431	0.828791	856519746
22M000046	1297991	0.004903	0.007572	0.005024	0.005797	0.994203	34.54	24	29701	34155	25.4	7	36108	42668	1	0.191122	464896	648003	759833	14684665	1297991	295117	384404	295117	384404	0.949221	2076678178
22M000048	10640739	0.00333	0.005255	0.003291	0.004032	0.995968	29.35	20	312889	365527	23.92	11	489996	594915	1	1.00295	3819565	4484233	4738984	20440387	10640739	1538093	1319351	1538093	1319351	0.946476	3056788893
22M000049	19395680	0.003073	0.004286	0.002458	0.00321	0.99679	35.41	21	758274	892900	23.68	10	1022022	1328865	0.9804	1.06971	7269107	8420225	9276671	35735875	19395680	2771427	2656132	2771427	2656132	0.989802	5101368192
22M000050	20266454	0.00318	0.005149	0.002922	0.003941	0.996059	54.7	40	428088	473084	40.23	21	659943	755832	1	1.00837	7363482	8470626	9253814	38892323	20266454	2741984	2709029	2741984	2709029	0.957111	5671551233
22M000052	17165192	0.003825	0.005764	0.00387	0.005025	0.994975	71.88	35	313440	355665	42.84	6	307133	372870	1	1.08161	6574543	7414122	8373018	30977799	17165192	1730226	2015223	1730226	2015223	0.990342	3592092495
22M000054	12990297	0.003486	0.004745	0.003403	0.003858	0.996142	45	30	96017	109675	50.18	24	486157	553311	1	0.714236	2168842	2700386	2856859	28938016	12990297	2905679	2555950	2905679	2555950	0.845624	6417269796
22M000055	17202727	0.004957	0.006684	0.0041	0.005153	0.994847	43.54	30	626616	685338	31.42	20	819239	940959	1	0.839256	7311581	8239331	9122688	42006669	17202727	2008547	2109538	2008547	2109538	0.98822	6107903836
22M000056	3872405	0.004805	0.006564	0.004232	0.0058	0.9942	121.3	109	37647	40543	62.69	5	27493	31538	1	0.248194	995350	1598384	1809720	31306238	3872405	1079498	1316905	1079498	1316905	0.750772	4488578272
22M000057	11688045	0.004112	0.005648	0.003537	0.004462	0.995538	153	133	152502	162895	75.01	11	112200	127910	1	0.758065	3421392	4066719	4333074	27801723	11688045	1795176	1737175	1795176	1737175	0.854024	3962565994
22M000058	3487504	0.004349	0.007004	0.003923	0.005817	0.994183	34.49	22	136981	159253	24.13	7	114214	137989	1	0.93967	1383568	1631312	1906778	7709610	3487504	557764	650978	557764	650978	0.908014	1031297830
22M000061	13459142	0.004849	0.005657	0.003435	0.004479	0.995521	51.51	45	207794	228344	38.44	19	435460	497049	1	0.805512	3694605	4727040	4952173	30011477	13459142	2392498	1969978	2392498	1969978	0.866267	5326126195
22M000062	1746016	0.005376	0.007044	0.004451	0.005284	0.994716	25.17	21	73346	85282	19.34	10	84270	100468	1	0.13728	726072	991591	1343531	30408771	1746016	420899	648858	420899	648858	0.982438	4190872418
22M000063	18564193	0.003031	0.005255	0.002934	0.003836	0.996164	57.59	37	583290	634460	32.16	19	608408	702613	1	1.03487	6825504	7748734	8680824	35081373	18564193	2350987	3049727	2350987	3049727	0.977374	4625149117
22M000064	12922857	0.003655	0.005663	0.002749	0.004022	0.995978	165.2	134	69372	74644	86.01	6	149764	172202	1	0.866306	5142981	5906171	6673728	30208026	12922857	1483829	2143374	1483829	2143374	0.917223	4508062742
22M000068	21693378	0.003461	0.00508	0.003386	0.004335	0.995665	69.21	57	403530	434942	47.48	26	662031	742942	1	1.03437	7195868	8295685	9009227	38380095	21693378	1992886	2322005	1992886	2322005	0.982455	5715072670
22M000071	15387639	0.003851	0.005787	0.003249	0.004487	0.995513	122.1	110	361997	377780	63.21	22	231590	257430	1	1.07664	6654373	7709309	8550697	29839416	15387639	1907989	2000331	1907989	2000331	0.963394	3868712782
22M000072	9243968	0.0033	0.005163	0.003139	0.004141	0.995859	22.94	16	623577	791535	14.76	10	721159	1042600	1	0.455158	2669885	2977967	3333776	35261799	9243968	832221	1127696	832221	1127696	0.992167	5590130668
22M000073	18525029	0.003965	0.00504	0.003332	0.004328	0.995672	84.31	67	519402	542758	48.83	29	456151	504226	0.9757	1.07212	7038003	8202231	9211322	34131951	18525029	2021500	2625913	2021500	2625913	0.974268	4687006634
22M000074	4100071	0.004057	0.0078	0.004687	0.007029	0.992971	182.6	117	31763	34466	71.68	3	32126	38853	1	0.435485	1550970	1967442	2435232	20285740	4100071	750383	1213121	750383	1213121	0.880653	2788457908
22M000075	23413594	0.004557	0.006513	0.004222	0.005466	0.994534	72.64	60	403189	437574	48.87	24	617776	698639	1	0.98091	7579350	9759800	11048562	44891868	23413594	2234984	3040533	2234984	3040533	0.982306	6531795157
22M000076	17206284	0.003765	0.005199	0.003516	0.004424	0.995576	112.8	98	256476	274613	63.16	18	298772	339397	1	0.654685	5074355	5965004	6857970	47863457	17206284	2174092	3112660	2174092	3112660	0.920173	6938841626
22M000077	4816462	0.00385	0.005841	0.003465	0.004348	0.995652	122.6	86	40415	44126	73.77	10	46072	52964	1	0.327764	1624804	2009634	2435761	29524914	4816462	822837	1203632	822837	1203632	0.955557	3837309397
22M000078	30667394	0.003264	0.004637	0.002782	0.00361	0.99639	63.39	35	928228	1023875	29.84	14	1230380	1497716	0.9615	1.04877	10069823	11536407	13489647	54801523	30667394	3340807	5106692	3340807	5106692	0.974837	7635025863
22M000079	1697751	0.00438	0.006094	0.003793	0.004402	0.995598	51.67	42	24276	26846	32.01	5	38215	44280	1	0.455711	654518	836685	928676	7773537	1697751	271525	343555	271525	343555	0.936932	1029311792
22M000080	11189416	0.004534	0.006643	0.003997	0.005172	0.994828	89.98	60	114170	126608	53.29	7	195193	227646	1	0.936633	3600111	4280903	4593369	22196413	11189416	1581172	1545292	1581172	1545292	0.915578	3352892062
22M000081	11842460	0.003817	0.006051	0.003437	0.004853	0.995147	39.65	29	441683	493223	24.62	14	525054	624074	1	0.969437	3792159	4364925	4908580	22480782	11842460	1316798	1727884	1316798	1727884	0.945935	3258266376
22M000082	22611990	0.003629	0.00537	0.003394	0.004591	0.995409	135.5	92	249833	272431	73.6	10	273887	317759	1	0.917591	7230542	8449561	10273992	46903199	22611990	2943087	4724215	2943087	4724215	0.903913	6766960007
22M000102	18271714	0.003161	0.005106	0.002832	0.003721	0.996279	56.14	39	670801	714418	35.75	24	709968	793285	1	1.13934	7459591	8344853	9107674	31894607	18271714	1817812	1944485	1817812	1944485	0.991464	4177561141
22M000192	10687363	0.001311	0.00237	0.001126	0.001903	0.998097	19.03	10	731927	999590	7.733	3	633224	1129027	0.8	0.329117	2422915	2781268	3182990	52447699	10687363	956633	1381386	956633	1381386	0.992983	8723723764
22M000194	16242494	0.0012	0.00211	0.001173	0.001491	0.998509	23.25	14	918745	1167615	11.03	5	1174371	1819681	0.8125	0.811669	3495236	4392182	5099303	32274751	16242494	1179653	2246209	1179653	2246209	0.997463	5414454396
22M000196	10652345	0.00231	0.003279	0.002151	0.002625	0.997375	19.88	13	858352	1105899	7.731	3	736875	1270219	0.7857	0.526199	2364875	2627129	3071814	32327111	10652345	862388	1425193	862388	1425193	0.99742	5293075220
22M000200	12276508	0.001092	0.002439	0.001193	0.001992	0.998008	23.44	11	739055	985374	10.07	4	692106	1183932	0.8333	0.489495	2334269	3129192	3430300	39255206	12276508	1134159	1515210	1134159	1515210	0.99053	6376637090
