# Supplementary material for: DNA methylation profiling to determine the primary sites of metastatic cancers using formalin-fixed paraffin-embedded tissues
Source: Nat Commun. 2023 Sep 14;14:5686. doi: 10.1038/s41467-023-41015-0 (PMC10502058; doi:10.1038/s41467-023-41015-0)
Supplement: Supplementary file 7 — Supplementary Data 3 [file 41467_2023_41015_MOESM7_ESM.xlsx]

## Sheet: Sheet1
Supplementary Data 3. Comparison of the primary sites predicted by BELIVE and clinicopathological analyses
No.	Sample ID	Positive Immunohistochemistry	Clinicopathologic diagnosis	BELIVE prediction			Result*
				TOP1	TOP2	TOP3
1	193334A2	CK(+）、CK19（+）、CDX-2(+）	Colorectum	Colorectum	Stomach	Cervix	1
2	193144	CK(+）、Bcl-2(+)、CK19（+）、CD56（+）、P40（+）、P63(+)	Lung	Esophagus	Colorectum	Breast	2
3	21A003923	CK5/6(+)、CK(+)、P40(+)、P63(+)	Head and neck	Head and neck	Thyriod	Esophagus	1
4	20A040925	CK(+）、P16(+）、GATA-3(+）、P40(+）、P63(+）、CK7(+）	Cervix	Esophagus	Cervix	Colorectum	1
5	21A000124	CK7(+)、Napsin-A(+)、TTF-1(+)	Lung	Lung	Stomach	Liver and bile duct	1
6	21A016128	CDX-2(+)、CK7(+)、Napsin-A(+)、TTF-1(+)、Villin(+)	Lung	Lung	Stomach	Colorectum	1
7	21T012031	CK(+)、MUC5AC(+)、MUC-6(+)、CK7（+）、CK20(+)	Stomach	Stomach	Head and neck	Cervix	1
8	22T003632	CK(+)	Head and neck	Lung	Ovary	Breast	2
9	22A005867	CK(+)、P53(+)	Lung	Lung	Breast	Thyriod	1
10	22T005880	unknown	Lung	Lung	Esophagus	Colorectum	1
11	22A017521	unknown	Colorectum	Colorectum	Ovary	Cervix	1
12	22A017687	CD34(+)、Desmin(+)	Liver	Liver and bile duct	Lung	Colorectum	1
13	22M000002	CK(+)、CK7(+)、INI-1(+)、SMARCA4(+)、AB/PAS(+)	Lung	Lung	Colorectum	Cervix	1
14	22M000003	CK5/6(+)、P63(+)	Head and neck	Lung	Head and neck	Cervix	1
15	22M000004	TG(+)、TTF‐1(+)	Thyroid	Liver and bile duct	Lung	Stomach	2
16	22M000005	Bcl-2(+)、Bcl‐6(+)、CD20(+)、CD3(+)、CK19(+)、 Villin(+)	Stomach	Stomach	Lung	Liver and bile duct	1
17	22M000006	CAM5.2(+)、P53(+)	Lung	Lung	Liver and bile duct	Breast	1
18	22M000008	SATB2（+），Villin（+）	Colorectum	Stomach	Cervix	Colorectum	1
19	22M000009	unknown	Ovary	Liver and bile duct	Stomach	Head and neck	2
20	22M000011	CA IX（+）、CK（+）、Hepatocyte（+）、P40（+）、PAS（+）、CK5/6（+）、P63（+）	Head and neck	Head and neck	Esophagus	Lung	1
21	22M000014	CK5/6(+)、P63(+)	Esophagus	Esophagus	Stomach	Lung	1
22	22M000015	Bcl-2（+）、Bcl-6（+）、CD10（+）、CD20(+）、CD21（+）、CD3（+）、CK（+）、CK5/6（+）、EBER（+）、MUM-1（+）、P63（+）、Pax5（+）	Head and neck	Lung	Head and neck	Thyriod	1
23	22M000016	CK19（+）、CD34（+）	Bile duct	Liver and bile duct	Head and neck	Stomach	1
24	22M000017	CK7（+）、CD45（+）、P53 （+）、WT-1（+）、Pax-8（+）、ER（+）	Ovary	Ovary	Colorectum	Lung	1
25	22M000018	CK(+)、Syn（+）、CgA（+）、CD56（+）、TTF-1（+）、CD45（+）	Lung	Lung	Colorectum	Cervix	1
26	22M000019	CK19（+）、CK7（+）、CK20（+）、c-erbB-2（2+）、Galectin-3（+）、TTF-1（+）、P53（+）、E-cadherin（+）、MUC-1（+）、CK8/18（+）	Lung	Lung	Colorectum	Liver and bile duct	1
27	22M000020	CK5/6（+）、CK7（+）、P40（+）、P63（+）	Head and neck	Head and neck	Thyroid	Colorectum	1
28	22M000021	CK(+）、P40 (+)、 CK5/6（+）	Head and neck	Head and neck	Colorectum	Stomach	1
29	22M000024	CDX-2(+)、CK(+)、CK18(+)、P63 (+)	Stomach	Stomach	Thyriod	Head and neck	1
30	22M000025	CK(+)、Hepatocyte (+)、GPC-3(+)、HSP70 (+)、Arg-1(+)、CK7 (+)、CK20 (+)、SATB2 (+)、Villin (+)、P53 (+)	Bile duct	Liver and bile duct	Lung	Breast	1
31	22M000028	CD34(+)、CK19（+）、CK7（+)、GPC-3(+）	Bile duct	Liver and bile duct	Stomach	Colorectum	1
32	22M000029	CAM5.2（+）、CK7（+）、Villin（+）、CK(+)	Stomach	Stomach	Colorectum	Cervix	1
33	22M000030	CK (+)、Hepatocyte (+)、GS (+)、CK19(+)、GPC-3(+)	Liver	Liver and bile duct	Lung	Colorectum	1
34	22M000032	CK(+)、CK19(+)、CK7(+)、CK8/18(+)、TTF-1(+)、CK5/6(+)、Vimentin (+)	Lung	Lung	Liver and bile duct	Breast	1
35	22M000043	CK(+)、P63(+)、 P40(+)、EBER(+)	Head and neck	Stomach	Lung	Head and neck	1
36	22M000044	CK(+)、P40(+)、P63(+)、CK19(+）	Lung	Lung	Esophagus	Thyroid	1
37	22M000046	CK20（+）、Villin（+）、CDX-2（+）、CK8/18（+）、EMA（2+）、Glut-1（++）、IMP3（+）、CK5/6（+）、CD45（+）、P63（+）	Colorectum	Colorectum	Head and neck	Cervix	1
38	22M000048	CK7（+）、CK5/6（+）、P40（+）、P53（+）、 AB/PAS（+）	Lung	Lung	Breast	Colorectum	1
39	22M000049	CK(+)、Vimentin(+)、CK7(+)、CD34(+)、SATB2(+)	Lung	Lung	Stomach	Colorectum	1
40	22M000050	CK(+)、CK20(+)、CDX-2(+)、CEA(+)	Colorectum	Colorectum	Liver and bile duct	Cervix	1
41	22M000052	CK5/6 (+)、P40 (+)、P53 (+)	Cervix	Cervix	Lung	Head and neck	1
42	22M000054	CK（+）、CK19（+）、CK7（+）	Stomach	Stomach	Lung	Esophagus	1
43	22M000055	unknown	Head and neck	Head and neck	Lung	Liver and bile duct	1
44	22M000056	unknown	Head and neck	Lung	Head and neck	Breast	1
45	22M000057	unknown	Head and neck	Head and neck	Esophagus	Thyroid	1
46	22M000058	ER（+）、PR（+）、P16（+）、Pax-8（+）、P16（+）、CK7（+）、CA125（+）、P53 (+)、c-erbB-2 (1+)	Ovary	Ovary	Lung	Head and neck	1
47	22M000061	unknown	Head and neck	Head and neck	Thyroid	Esophagus	1
48	22M000062	CK7 (+)、CK19 (+)、CK20 (+)、CD10(+)、CD34(+)、Villin(+)、SATB2 (+)、CDX-2(+)	Colorectum	Lung	Colorectum	Stomach	1
49	22M000063	CK20(+)、 SATB2(+)	Colorectum	Lung	Stomach	Liver and bile duct	2
50	22M000064	CK7(+)、CK19(+)	Bile duct	Liver and bile duct	Lung	Thyroid	1
51	22M000102	CK(+)、CEA(+)、CK20(+)、CDX-2(+)	Stomach	Stomach	Liver and bile duct	Cervix	1
52	22M000068	CK(+)、CK7 (+)、P40(+)、CK5/6(+)	Head and neck	Head and neck	Lung	Colorectum	1
53	22M000071	CK(+)、CK5/6(+)、p63(+)、CK(HMW）(+)	Head and neck	Head and neck	Liver and bile duct	Lung	1
54	22M000073	P63(+)、P40(+)、CK5/6(+)、CK(+)	Head and neck	Head and neck	Cervix	Esophagus	1
55	22M000072	TTF-1(+)、TG(+)、CK7(+)	Thyroid	Thyroid	Lung	Stomach	1
56	22M000078	CK(HMW）(+)、P504s(+)、CDX-2(+)、CK20(+)、TTF-1(+）	Lung	Lung	Colorectum	Breast	1
57	22M000077	CK（+）、CA125（+）、WT-1（+）、CK7（+）、ER（+）、GATA-3（+）、Pax-8（+）	Ovary	Ovary	Thyroid	Lung	1
58	22M000074	CK7(+)、ER(5%,2+)、PR(50%，2+)、WT-1(+）、CR(+)、Pax-8（+）、P16（+）	Ovary	Ovary	Stomach	Colorectum	1
59	22M000076	CK5/6(+)、CK7（+）、TTF-1（+）	Lung	Lung	Liver and bile duct	Ovary	1
60	22M000075	unknown	Stomach	Stomach	Liver and bile duct	Lung	1
61	22M000079	CK(+)、TTF-1(+)、Napsin-A(+)、Galectin-3(+)、Pax-8(+)	Thyroid	Ovary	Thyroid	Cervix	1
62	22M000080	CK(+)、EMA（+）、Vimentin（+）、TFE3（+）	Lung	Lung	Head and neck	Ovary	1
63	22M000200	CK5/6(+)、EBER(+)、EGFR(+)、P63(+)	Head and neck	Head and neck	Esophagus	Ovary	1
64	22M000196	unknown	Head and neck	Head and neck	Lung	Esophagus	1
65	22M000194	MUC5AC(+)、MUC-6(+)	Stomach	Stomach	Head and neck	Lung	1
66	22M000192	Bcl-2(+)、Bcl-6(+)、CD10(+)、CK(+)、Pax5(+)、CD56(+)、Syn(+)	Lung	Lung	Colorectum	Breast	1
67	22M000081	Syn(+)、CgA(+)、CD56(+)、TTF-1(+)、CK(+)、CEA(+)、CK19(+)、CD34(+)、CD117(+)、SATB2(+)	Lung	Lung	Breast	Colorectum	1
68	22M000082	CK7(+)、CK(+)	Lung	Lung	Breast	Esophagus	1
*Result: 1-In line with the clinicopathologic diagnosis; 2-not in line with clinicopathologic suggestion.
