# Supplementary material for: DNA methylation profiling to determine the primary sites of metastatic cancers using formalin-fixed paraffin-embedded tissues
Source: Nat Commun. 2023 Sep 14;14:5686. doi: 10.1038/s41467-023-41015-0 (PMC10502058; doi:10.1038/s41467-023-41015-0)
Supplement: Supplementary file 8 — Supplementary Data 4 [file 41467_2023_41015_MOESM8_ESM.xlsx]

## Sheet: Supplementary Data 4. Summary o
Supplementary Data 4. Summary of antibodies used in IHC assays
Antibody	Manufacturer	Catalog Number	Clone Number	Dilution factor
Arg-1	Roche	760-4801	Clone SP156	Diluent, ready to use
Bcl‐2	DAKO	IR614	Clone 124	Diluent, ready to use
Bcl-6	DAKO	IR625	Clone PG-B6p	Diluent, ready to use
CA IX	Leica	CAIX-L-CE	Clone TH22	1:100
CA125	DAKO	IR701	Cone M11	Diluent, ready to use
CAM5.2	Roche	06478425001	Clone Cam 5.2	Diluent, ready to use
CD10	DAKO	IR648	Clone 56C6	Diluent, ready to use
CD117	Lecia	PA0007	Clone EP10	Diluent, ready to use
CD20	DAKO	IR604	Clone L26	Diluent, ready to use
CD21	DAKO	IR608	Clone 1F8	Diluent, ready to use
CD3	DAKO	IR503	Polyclonal	Diluent, ready to use
CD34	DAKO	IR632	Clone QBEnd 10	Diluent, ready to use
CD45	DAKO	IR751	Clone 2B11 + PD7/26	Diluent, ready to use
CD56	DAKO	IR628	Clone 123C3	Diluent, ready to use
CDX-2	Leica	PA0375	Clone EP25	Diluent, ready to use
CEA	Leica	PA0848	Clone 12-140-10	Diluent, ready to use
c-ERBB2	Roche	790-4493	Clone 4B5	Diluent, ready to use
CgA	Roche	760-2519	Clone LK2H10	Diluent, ready to use
CK	DAKO	IR053	Clone AE1/AE3	Diluent, ready to use
CK(HMW）	Leica	PA0134	34BETAE12	Diluent, ready to use
CK18	DAKO	IR618	Clone DC 10	Diluent, ready to use
CK19	DAKO	IR615	Clone RCK108	Diluent, ready to use
CK20	DAKO	IR777	Clone Ks20.8	Diluent, ready to use
CK5/6	DAKO	IR780	Clone D5/16 B4	Diluent, ready to use
CK7	DAKO	IR619	Clone OV-TL 12/30	Diluent, ready to use
CK8/18	Leica	PA0567	Clone TS1	1:100
CR	DAKO	IR627	Clone DAK-Calret 1	Diluent, ready to use
Desmin	DAKO	IR606	Clone D33	Diluent, ready to use
E-cadherin	Leica	PA0387	Clone 36B5	1:25
EGFR	Leica	EGFR-L-CE	Clone EGFR.113	0.0555556
EMA	Lecia	PA0035	Clone GP1.4	1:200
ER	Roche	790-4324	Clone SP1	Diluent, ready to use
Galectin-3	Leica	PA0238	Clone 9C4	Diluent, ready to use
GATA-3	Roche	760-4897	Clone L50-823	Diluent, ready to use
Glut-1	Thermo Fisher	PA1-46152	Polyclonal	1:200
GPC-3	Roche	790-4546	Clone G33	Diluent, ready to use
GS	Roche	760-4898	Clone GS-6	Diluent, ready to use
Hepatocyte	DAKO	IR624	Clone OCH1E5	Diluent, ready to use
HSP70	Thermo Fisher	MA5-31961	Clone SA0379	1:200
IMP3	DAKO	M3626	Clone 69.1	Diluent, ready to use
INI-1	Roche	760-4615	Clone MRQ-27	Diluent, ready to use
MUC-1	Leica	PA0051	Clone Ma695	Diluent, ready to use
MUC5AC	DAKO	IR661	Clone CLH2	Diluent, ready to use
MUC-6	Leica	PA0053	Clone CLH5	Diluent, ready to use
MUM-1	Leica	PA0129	Clone EAU32	1:100
Napsin-A	Leica	PA0064	Clone IP64	1:400
P16	Leica	PA0016	Clone 6H12	Diluent, ready to use
P40	Roche	7394420001	Clone BC28	Diluent, ready to use
P504s	leica	PA0210	Cone EPMU1	Diluent, ready to use
P53	DAKO	IR616	Clone DO-7	Diluent, ready to use
P63	DAKO	IR662	Clone DAK-p63	Diluent, ready to use
Pax5	DAKO	IR650	Clone DAK-Pax5	Diluent, ready to use
Pax8	Roche	741-4860	Clone MRQ-50	Diluent, ready to use
PR	Roche	790-2223	clone 1E2	Diluent, ready to use
SATB2	Roche	8313415001	Clone EP281	Diluent, ready to use
SMARCA4	Thermofiser	PA5-141072	Polyclone	1:200
Syn	DAKO	IR660	Clone DAK-SYNAP	Diluent, ready to use
TFE3	Thermofiser	MA5-46523	Clone MA5-46523	1:200
TG	DAKO	IR509	Clone 1D4	Diluent, ready to use
TTF-1	Leica	PA0364	Clone SPT24	1:200
Villin	Roche	05269407001	Clone CWWB1	Diluent, ready to use
Vimentin	DAKO	IR630	Clone V9	Diluent, ready to use
WT-1	Leica	PA0562	Clone WT49	1:100
