# Supplementary material for: DNA methylation profiling to determine the primary sites of metastatic cancers using formalin-fixed paraffin-embedded tissues
Source: Nat Commun. 2023 Sep 14;14:5686. doi: 10.1038/s41467-023-41015-0 (PMC10502058; doi:10.1038/s41467-023-41015-0)
Supplement: Supplementary file 9 — Source Data [file 41467_2023_41015_MOESM9_ESM.xlsx]

## Sheet: Figure 2a
insertsize	FFPE20A042143	FFPE20A042153	FFPE20A042163	FFPE20A042186	FFPE20A042220	FFPE20A042240	FFPE20A042245	FFPE20A042301	FFPE20A042315	FFPE20A042329	FFPE20A042344	FFPE20A042346	FFPE20A042365	FFPE20A042444	FFPE20A042475	FFPE20A042518	FFPE20A042525	FFPE20A042565	FFPE20A042615	FF20A042143	FF20A042153	FF20A042163	FF20A042186	FF20A042220	FF20A042240	FF20A042245	FF20A042301	FF20A042315	FF20A042329	FF20A042344	FF20A042346	FF20A042365	FF20A042444	FF20A042475	FF20A042518	FF20A042525	FF20A042565	FF20A042615
28	0.00638842	0.00863719	0.00436638	0.00576231	0.00733662	0.00984578	0.01466	0.0111396	0.00599751	0.00619158	0.00645752	0.00943393	0.00727028	0.00646951	0.00525735	0.0077479	0.00561347	0.00521794	0.00523207	0.00232063	0.00222129	0.0020834	0.00233684	0.00383025	0.00175553	0.002613	0.00185704	0.00178501	0.00233644	0.00212414	0.00356252	0.00136163	0.00446156	0.00160817	0.00376038	0.00270767	0.00295033	0.0039889
29	0.00684662	0.00938165	0.00464337	0.00624991	0.00787843	0.0103546	0.0155911	0.0119201	0.00653968	0.00657506	0.0071724	0.00981758	0.00787795	0.00708125	0.00576684	0.0079265	0.00598417	0.00558988	0.00574547	0.00253804	0.0023962	0.00229	0.0025116	0.00399621	0.00185911	0.00284925	0.00210042	0.00191001	0.00255064	0.0023642	0.00374591	0.00149331	0.00466992	0.0017746	0.00397843	0.00295854	0.0031905	0.00428
30	0.00717501	0.0100518	0.00499012	0.00680349	0.00844599	0.0107941	0.0162343	0.0122077	0.0073635	0.0069912	0.00799008	0.0104372	0.00844905	0.00733002	0.0061027	0.00825886	0.00625194	0.00607622	0.00627307	0.00278026	0.00263315	0.00253582	0.00268959	0.00431383	0.00209333	0.0030701	0.0022137	0.00216407	0.00291426	0.00258126	0.00406368	0.00161899	0.00496921	0.00192485	0.00425769	0.00315307	0.0033965	0.00453311
31	0.00761311	0.0119597	0.00548708	0.00785946	0.00909469	0.0114658	0.017447	0.0131671	0.00824138	0.00751947	0.00890627	0.0115465	0.00933431	0.00766503	0.00666693	0.00907857	0.00680384	0.00662365	0.00729401	0.00316128	0.00372849	0.00301083	0.00344098	0.00525803	0.00240141	0.00359871	0.00245967	0.00263279	0.00350226	0.00309212	0.00484305	0.00193062	0.00632397	0.00240045	0.00510251	0.00381252	0.00434472	0.00568933
32	0.00824182	0.0119465	0.00577156	0.00841213	0.00983872	0.0124482	0.0188616	0.0141225	0.00920259	0.00787133	0.00985909	0.0118205	0.00997302	0.00837798	0.00716861	0.00930408	0.00721106	0.00740014	0.00789268	0.00353341	0.00329533	0.00322348	0.00335701	0.00515587	0.002672	0.00380243	0.00284855	0.0027661	0.00368173	0.00323683	0.00491024	0.00212222	0.0059333	0.00245324	0.00513722	0.00399604	0.00428394	0.00544465
33	0.00951458	0.0136645	0.00657987	0.0102996	0.0112773	0.0138603	0.0208565	0.0153196	0.0104862	0.00873997	0.0110435	0.0134476	0.0112601	0.0094622	0.00798468	0.0108852	0.00806507	0.00829191	0.00962598	0.00435696	0.00464457	0.00409192	0.00459339	0.00638514	0.00333717	0.00473396	0.00346262	0.00367667	0.00472286	0.00401526	0.00593269	0.00260128	0.00764459	0.00320766	0.00646896	0.00508723	0.0055345	0.00672175
34	0.010153	0.0133899	0.00663385	0.0103116	0.011704	0.013671	0.020079	0.0164769	0.0126999	0.00907109	0.0123331	0.0130971	0.0115753	0.0103966	0.00897684	0.0101272	0.00812171	0.00829345	0.00953839	0.00410785	0.00403178	0.00380449	0.00379786	0.00578195	0.0031431	0.00433113	0.00333761	0.00327229	0.00430151	0.00379832	0.00540782	0.00248228	0.00650407	0.00281547	0.00568206	0.00453517	0.00491488	0.0059491
35	0.00875878	0.0130129	0.00631228	0.00976423	0.0107873	0.0128912	0.0198279	0.0151153	0.0111154	0.00865155	0.0116968	0.0125737	0.0109945	0.00904011	0.00805681	0.00980555	0.00787573	0.00819456	0.00933425	0.00409341	0.00381594	0.00380536	0.00395403	0.00589184	0.00327995	0.00446403	0.00346612	0.00322322	0.0043017	0.00391147	0.00553303	0.00253788	0.00672038	0.00288924	0.00588357	0.00462327	0.00497157	0.00610848
36	0.0103552	0.0153476	0.00728195	0.0124509	0.0123106	0.0145638	0.0222236	0.0166415	0.0126741	0.00959462	0.0131646	0.0149792	0.0124327	0.0101203	0.0090809	0.0117158	0.00873885	0.00949069	0.0114253	0.00541434	0.00603587	0.00500941	0.00602647	0.00798363	0.00408019	0.00571717	0.00425821	0.00465215	0.0061378	0.00495585	0.0072204	0.00334777	0.00955717	0.00419714	0.00793929	0.00640506	0.00681225	0.00854332
37	0.0092146	0.0135343	0.00663342	0.0111178	0.0113765	0.0133545	0.0201719	0.0153298	0.0121673	0.00904129	0.0128929	0.0131048	0.0114112	0.00918893	0.00847448	0.0107645	0.00821027	0.00865249	0.0106741	0.00466741	0.00428308	0.00441532	0.0043901	0.0064147	0.00370757	0.00491998	0.00385005	0.00378138	0.00482775	0.00436177	0.00591473	0.00281824	0.00734132	0.00330108	0.00651321	0.00516717	0.00552272	0.00668884
38	0.00968509	0.015104	0.00707755	0.0121598	0.0123651	0.0137147	0.0213387	0.0161588	0.0136955	0.00981805	0.0140857	0.0134247	0.0121722	0.00964729	0.00928453	0.0104521	0.00889618	0.00950214	0.0115896	0.00498797	0.00485501	0.00483771	0.00500287	0.00717179	0.0039602	0.00544069	0.00421776	0.0041079	0.00551885	0.00479762	0.00650304	0.00314483	0.00774568	0.00365274	0.006938	0.00574409	0.00606478	0.0073323
39	0.00898881	0.0144349	0.00668553	0.0115936	0.0111451	0.0127699	0.0194448	0.0154345	0.0131624	0.00938975	0.0137068	0.0130101	0.0114339	0.00896287	0.00885951	0.00979705	0.00833212	0.00896597	0.0111377	0.00487027	0.00484463	0.00466353	0.0049433	0.00695196	0.00381603	0.00526112	0.00403676	0.00415098	0.00542447	0.0046817	0.00629452	0.00303166	0.00818696	0.00364603	0.00682949	0.0054559	0.00589307	0.0071891
40	0.00948732	0.0145398	0.00708504	0.0125296	0.0117855	0.0136366	0.0201606	0.0159113	0.0141588	0.00965367	0.0147425	0.0134269	0.0120429	0.00942524	0.00920343	0.0101794	0.00876684	0.00957268	0.0123283	0.0052917	0.00486575	0.005126	0.00506469	0.00696163	0.00427626	0.0054737	0.0044667	0.00440485	0.00556049	0.00503503	0.00660072	0.00332887	0.00806984	0.00382733	0.00720935	0.00587252	0.00625934	0.00746231
41	0.0106479	0.0159213	0.00775911	0.0146403	0.0131546	0.0152082	0.0218032	0.017274	0.0157489	0.0103714	0.016225	0.0147359	0.0132415	0.0106701	0.00995139	0.0114534	0.00953014	0.0104651	0.0145762	0.00630084	0.00598581	0.00622988	0.00605822	0.00822865	0.00530252	0.0064008	0.00527357	0.00537956	0.00686554	0.00595458	0.00758351	0.00408096	0.00925435	0.00470304	0.00828001	0.00710328	0.00763985	0.00847647
42	0.00937248	0.0141888	0.00710586	0.0127742	0.0117353	0.0132407	0.0194707	0.0157401	0.0144994	0.0098012	0.0150541	0.013121	0.0119143	0.00923365	0.00939237	0.00997705	0.00890844	0.00946993	0.012545	0.00549434	0.00505463	0.00534459	0.00529921	0.00717727	0.00456238	0.00579117	0.00475526	0.00457738	0.00591021	0.00524873	0.00669266	0.00363372	0.00813414	0.00404967	0.00729853	0.00597967	0.00645344	0.00747519
43	0.00910566	0.0144253	0.00710537	0.0127599	0.0118203	0.0130716	0.0187825	0.0153148	0.015	0.0101732	0.0153628	0.0127494	0.011798	0.00925981	0.00953178	0.00964171	0.00906937	0.0095061	0.0126816	0.00554192	0.00501227	0.00539776	0.00527043	0.00709703	0.00454175	0.00572814	0.00471557	0.00461409	0.00591501	0.00537217	0.00662882	0.00361514	0.0080148	0.00402643	0.00717306	0.00599588	0.00629924	0.00739008
44	0.0104127	0.0155532	0.00786764	0.0152733	0.0129015	0.0144414	0.0203996	0.0166492	0.0162756	0.0108416	0.0168064	0.0143962	0.0130228	0.0102721	0.0102747	0.0111567	0.00986614	0.010476	0.0144382	0.00656428	0.00635171	0.006269	0.00674933	0.00870261	0.00543094	0.00662194	0.00559595	0.00568521	0.00701125	0.00636928	0.00767464	0.00437368	0.00956453	0.00508638	0.00882594	0.00739999	0.00764032	0.00900603
45	0.0106754	0.0151897	0.0080584	0.0157117	0.0135176	0.0147445	0.0208798	0.0164483	0.0165877	0.0107428	0.0169341	0.0145173	0.0132217	0.010557	0.0104542	0.0113983	0.00993694	0.0112472	0.015546	0.00721194	0.00654487	0.00723058	0.00666027	0.00842763	0.00609101	0.00730895	0.00627582	0.00614098	0.00773335	0.00664252	0.00820622	0.00492857	0.00953024	0.00542202	0.00875105	0.00773038	0.00828257	0.00880302
46	0.0117864	0.0169048	0.00896253	0.0178134	0.0150558	0.0161931	0.0230562	0.0172534	0.0183177	0.0120372	0.0188011	0.0158343	0.0143239	0.0114827	0.0114416	0.0124145	0.011083	0.0124012	0.0179578	0.00819127	0.00786915	0.00839551	0.00779752	0.00946146	0.0069629	0.0081785	0.00687107	0.00740492	0.00876263	0.00755456	0.00927862	0.00570318	0.0106223	0.00638075	0.00979064	0.00900745	0.0092414	0.00998962
47	0.0103074	0.0157858	0.00812915	0.0160005	0.0130883	0.0137905	0.0197104	0.0156931	0.016979	0.0111985	0.0175224	0.0141283	0.0130661	0.0104805	0.0107971	0.0109104	0.010163	0.0107441	0.015736	0.00715004	0.00722791	0.00701123	0.00747981	0.00912713	0.00599431	0.00726208	0.00613025	0.00650555	0.00804879	0.00713258	0.00830078	0.00499205	0.0104777	0.0057579	0.00915778	0.00791922	0.00818517	0.00973607
48	0.00936838	0.014463	0.00762219	0.014361	0.0117133	0.0130075	0.0175202	0.0149489	0.0159386	0.0104715	0.0162921	0.0128842	0.0118351	0.00928888	0.0102011	0.00995346	0.00950524	0.0101812	0.0144209	0.00656366	0.00592482	0.00648878	0.00635424	0.00782572	0.00552787	0.0065924	0.00577793	0.00580268	0.00702579	0.00635992	0.00752541	0.00453071	0.00901038	0.0050547	0.00809266	0.00689152	0.00731557	0.0083483
49	0.00921059	0.0140223	0.00747713	0.0142902	0.011811	0.0125325	0.0171077	0.0141534	0.015712	0.0103877	0.0160629	0.0123442	0.0115649	0.00904551	0.00980254	0.00955009	0.00928864	0.00982872	0.0141024	0.00661652	0.00628736	0.00640072	0.00669202	0.00824545	0.00561814	0.00654217	0.00571036	0.0059242	0.00717284	0.00644615	0.00746236	0.00457001	0.00896683	0.00517344	0.00812524	0.00696021	0.00733715	0.00839073
50	0.00915974	0.0135994	0.00766381	0.0144752	0.0115084	0.0124697	0.0164712	0.0142588	0.0160922	0.0105575	0.0164991	0.0125828	0.0114644	0.00924348	0.010023	0.00947137	0.0095069	0.0100518	0.0143622	0.00657338	0.00592053	0.00645345	0.00649912	0.00780809	0.00582131	0.00646018	0.00597561	0.00580828	0.00699657	0.00644198	0.0074338	0.00466672	0.00892695	0.00516471	0.00789978	0.00680602	0.00722634	0.00815975
51	0.00930552	0.0137883	0.00800683	0.0146658	0.0116206	0.0124299	0.0166044	0.0141269	0.0168384	0.0110446	0.0167716	0.0124692	0.0116025	0.0092857	0.0104209	0.00968179	0.00981797	0.0102598	0.0146122	0.00672322	0.00599773	0.00674206	0.00656805	0.00782766	0.00597723	0.00661348	0.00614678	0.00606273	0.00720661	0.00663038	0.00753467	0.00477114	0.00909381	0.00530374	0.0080292	0.00694153	0.00743385	0.00819983
52	0.00884889	0.012729	0.00742509	0.0146335	0.0111478	0.0119238	0.0150797	0.0131785	0.0155579	0.0102038	0.0156019	0.0117962	0.0110211	0.00879467	0.00984555	0.00938182	0.00910964	0.00964085	0.0142207	0.00665038	0.00645133	0.00652887	0.00732654	0.00830784	0.00602159	0.00644083	0.00597546	0.00609287	0.00713337	0.00676457	0.00725176	0.0048458	0.00894829	0.00559777	0.00848346	0.00739576	0.0079107	0.00846176
53	0.00965378	0.0140814	0.00825442	0.0155662	0.0118052	0.0126924	0.0160029	0.014488	0.0170596	0.011485	0.0173689	0.0129942	0.0120402	0.00947272	0.010956	0.0101201	0.0102535	0.0104268	0.0152808	0.00730427	0.00687438	0.00728439	0.00763431	0.0085104	0.00663996	0.00733936	0.00670721	0.00684926	0.00816777	0.00744256	0.00814804	0.00537707	0.00984969	0.0060129	0.00881889	0.00756821	0.00787396	0.00905201
54	0.00873142	0.0131448	0.00779636	0.0141971	0.0109952	0.0117828	0.015	0.0131194	0.015889	0.0109131	0.015889	0.0117485	0.0109452	0.00867201	0.0102801	0.00897813	0.00966339	0.00986308	0.0141295	0.00658298	0.00590885	0.00671354	0.00668286	0.00755143	0.00601671	0.00660703	0.00618335	0.00612301	0.00727677	0.00669788	0.00737219	0.00492203	0.00854747	0.00531773	0.00779377	0.00680082	0.00715402	0.0079088
55	0.00935241	0.0137925	0.00803418	0.0157423	0.0117423	0.0120565	0.0155213	0.0136299	0.0164781	0.0114063	0.0168688	0.0123406	0.0115366	0.00921122	0.0107553	0.00972328	0.0102139	0.0101679	0.0156332	0.00727878	0.00704444	0.00760099	0.00803669	0.0085343	0.00668787	0.00743338	0.00682308	0.00710081	0.00845175	0.00755803	0.00829288	0.00554379	0.00965429	0.00615587	0.00888205	0.00773304	0.00833949	0.00897623
56	0.00899124	0.0135496	0.00810879	0.0148163	0.0112812	0.0117312	0.0149364	0.0133934	0.015915	0.011538	0.0162144	0.0118776	0.0110043	0.00886292	0.0107719	0.00920064	0.0102276	0.0098525	0.0151149	0.00695168	0.00641102	0.00743512	0.00727723	0.00788695	0.00652906	0.00715247	0.00670081	0.00664041	0.00778071	0.00708912	0.00798827	0.00525602	0.00889958	0.00579236	0.00816141	0.00700665	0.00746231	0.00827613
57	0.00867471	0.0132427	0.00785309	0.0143295	0.0107999	0.011264	0.0140371	0.012654	0.0154358	0.0108849	0.0157773	0.0114986	0.0106535	0.00867367	0.0103003	0.00899223	0.00973098	0.00987588	0.0143141	0.00696767	0.00654394	0.00737861	0.0072791	0.00787595	0.00654392	0.00698532	0.00657291	0.00688462	0.00779692	0.00719268	0.00788277	0.00535864	0.00910455	0.00584034	0.00810925	0.00715661	0.00754653	0.00820795
58	0.00855505	0.0132579	0.00784348	0.0143904	0.0104366	0.0109089	0.0131814	0.0123025	0.0153857	0.0109435	0.0158409	0.0114458	0.0107885	0.0084418	0.0105003	0.00874257	0.00961416	0.00932486	0.0140342	0.00701141	0.00719965	0.00705845	0.00811794	0.00840456	0.00651953	0.00688687	0.00665229	0.00695379	0.00816495	0.00768678	0.00800838	0.00534738	0.00973845	0.00609222	0.00833271	0.0073524	0.00789449	0.00901789
59	0.00852922	0.0125352	0.00777623	0.0137577	0.0103161	0.010804	0.0129856	0.0120799	0.0154294	0.0109453	0.0154801	0.0107853	0.0103151	0.00839583	0.0102689	0.00857757	0.0097282	0.00942395	0.0136952	0.00670135	0.00611084	0.00694456	0.00710292	0.00736446	0.00652773	0.00667766	0.00666684	0.00655386	0.00737864	0.00705514	0.00741416	0.00521862	0.00857822	0.0056317	0.00776027	0.00677046	0.0071721	0.00789592
60	0.00819607	0.0120806	0.00754828	0.0132709	0.0100165	0.0102684	0.0122035	0.0112094	0.0144303	0.0105072	0.0144152	0.010444	0.00972228	0.00810858	0.00982453	0.00822382	0.00930966	0.00896787	0.0132176	0.00669396	0.00603519	0.00690825	0.00715164	0.00738007	0.00645232	0.00657315	0.00656926	0.00665548	0.00742068	0.00707929	0.00723245	0.00513301	0.00824935	0.00560996	0.00767079	0.00680275	0.00706059	0.00767858
61	0.00910466	0.0133654	0.00845888	0.015105	0.0113565	0.011325	0.0133021	0.0122335	0.015421	0.0116573	0.0156948	0.0115544	0.0109467	0.00912151	0.010898	0.00926156	0.0103278	0.0100581	0.0151676	0.00779399	0.0076863	0.00821571	0.00897845	0.00852021	0.00797607	0.00763248	0.00775541	0.00808074	0.00891827	0.00832178	0.00839974	0.00619271	0.00953186	0.0068308	0.00887269	0.00811054	0.00845987	0.00898878
62	0.0101225	0.0140959	0.00930054	0.0159535	0.0125651	0.0122444	0.0142899	0.013173	0.0168458	0.0125971	0.0167191	0.0122669	0.0119402	0.010277	0.0120628	0.00995528	0.0115122	0.0109338	0.016066	0.00872291	0.00787158	0.00920754	0.00873619	0.00893778	0.00848798	0.00857479	0.0086437	0.00873648	0.00972354	0.00913512	0.00906307	0.00685761	0.00955496	0.00729583	0.00912398	0.00879013	0.00885623	0.00908937
63	0.0158411	0.0178428	0.0136377	0.026164	0.0203441	0.0177686	0.0208688	0.0171094	0.0234705	0.016896	0.0233219	0.0178462	0.0172942	0.0153694	0.0160467	0.0155812	0.0159855	0.0165934	0.0267146	0.0141098	0.0138806	0.0158988	0.0144342	0.0140888	0.0143434	0.0142633	0.0134727	0.0150254	0.0164626	0.0141727	0.0142904	0.0114103	0.0143419	0.0125263	0.0141132	0.0146247	0.0152459	0.0138175
64	0.0468523	0.0401331	0.0385196	0.0779952	0.061956	0.0470452	0.0582597	0.0401387	0.059374	0.0410773	0.0575708	0.0484741	0.0446539	0.043725	0.038526	0.0468317	0.0421038	0.0509479	0.0894746	0.0441513	0.0441892	0.0582259	0.0413427	0.0365474	0.0517421	0.0445475	0.0423771	0.050938	0.0495426	0.0404045	0.044494	0.0377274	0.0374044	0.0398685	0.0405349	0.0448813	0.0520014	0.0370539
65	0.0113404	0.0134852	0.0101054	0.0175997	0.0140942	0.0126084	0.01446	0.0136483	0.0167354	0.01284	0.0165282	0.0129355	0.0125131	0.0120032	0.0121833	0.010955	0.0119312	0.0120885	0.0190165	0.00985274	0.00930859	0.0115401	0.0100066	0.00940336	0.0110741	0.00962103	0.0101556	0.0105051	0.0108828	0.0100608	0.0101928	0.00820901	0.0102171	0.0087416	0.0100319	0.00995086	0.0108943	0.0098156
66	0.00842815	0.0114902	0.00813565	0.0130779	0.010153	0.0100623	0.0108964	0.0108146	0.013666	0.0111406	0.013681	0.00996951	0.00968683	0.00830461	0.0103124	0.00828773	0.00992895	0.00921651	0.0136297	0.0072221	0.00662003	0.00783547	0.00780281	0.00742652	0.00748368	0.00704777	0.00753632	0.00757146	0.00803713	0.00784837	0.00763514	0.00586486	0.00834823	0.00628461	0.00775972	0.00720819	0.00756905	0.00786002
67	0.00736821	0.0103498	0.00740694	0.0114648	0.00898547	0.00884259	0.00958658	0.00952972	0.0121973	0.0102088	0.0122776	0.00888191	0.00867691	0.007411	0.00957198	0.00731791	0.00909569	0.00817329	0.0117877	0.00633166	0.00579537	0.00677437	0.00693132	0.00669369	0.00673356	0.00628061	0.00672176	0.00661278	0.00700125	0.00705907	0.00680414	0.00522374	0.00728615	0.00557493	0.00693885	0.00639043	0.00670738	0.00702002
68	0.0075614	0.0100062	0.00748046	0.0114414	0.00884438	0.00890579	0.00948181	0.00929208	0.0121821	0.0101643	0.0120638	0.00892309	0.00857558	0.00738456	0.00944598	0.00745914	0.00907031	0.00819538	0.0115679	0.0064855	0.00591438	0.00691182	0.00728149	0.00680772	0.00691854	0.00642698	0.00684928	0.0068796	0.0072034	0.00720967	0.0069292	0.0054077	0.00750951	0.00574784	0.00723841	0.00656125	0.00680653	0.00711788
69	0.00741391	0.00981097	0.00747288	0.0113467	0.00883296	0.0086366	0.00911364	0.00943165	0.01185	0.0102167	0.0118172	0.00873356	0.00847493	0.00732213	0.00957728	0.00732136	0.0091235	0.00798096	0.011274	0.00643614	0.00588829	0.00680074	0.00712454	0.00683562	0.00681674	0.0063829	0.00708848	0.0068027	0.00717329	0.00726873	0.00683247	0.00539471	0.0073787	0.00569836	0.00698997	0.0064885	0.00660683	0.00693897
70	0.00732546	0.00963383	0.0074246	0.0109991	0.00860979	0.00853653	0.00862818	0.0090368	0.011645	0.0099356	0.0114455	0.00861954	0.00841047	0.00719712	0.0092956	0.00727254	0.00895161	0.00791037	0.0108813	0.00646379	0.00590444	0.00674757	0.00724955	0.00681067	0.00684091	0.00627868	0.00689217	0.0069791	0.00724127	0.00733635	0.00684109	0.00547897	0.00747537	0.00570049	0.00704389	0.00645579	0.00656111	0.00717813
71	0.00759409	0.00982911	0.00772063	0.0114727	0.00877562	0.00888429	0.00890898	0.00929061	0.0118689	0.0105062	0.0118653	0.00890837	0.00862464	0.00741613	0.00973363	0.00753262	0.00936249	0.00817566	0.0114381	0.00669835	0.00616171	0.0070967	0.00757732	0.00682352	0.00717183	0.0066434	0.00727595	0.00727605	0.00744432	0.00753318	0.00719869	0.0056994	0.00769035	0.00599394	0.00720899	0.00656705	0.00689658	0.00728233
72	0.00760167	0.00956127	0.00776561	0.0110447	0.00842577	0.00868488	0.00832278	0.00909043	0.0114064	0.0100002	0.0114189	0.00872569	0.00841368	0.00741723	0.00948062	0.0076305	0.00909835	0.00820062	0.0111071	0.00687756	0.00625699	0.00718735	0.00776673	0.00692922	0.0073801	0.00645893	0.00744971	0.00734754	0.0074422	0.00763743	0.00716342	0.00577138	0.00798287	0.0061502	0.00744892	0.00664173	0.00692341	0.00749219
73	0.0074719	0.00933719	0.00771832	0.0110301	0.00826102	0.00859271	0.00826446	0.00890494	0.0111808	0.010122	0.0111738	0.00896661	0.00829912	0.00728794	0.00941242	0.00770898	0.00920471	0.00811344	0.0108955	0.00676908	0.00649301	0.00729476	0.00850844	0.0070939	0.00757795	0.00660222	0.00739044	0.00770728	0.00760918	0.0077396	0.0073607	0.0057765	0.00845506	0.00624917	0.0076914	0.00683002	0.0071791	0.00782927
74	0.00729577	0.00893064	0.00761074	0.0104851	0.00849089	0.00828562	0.00788334	0.00851927	0.010833	0.0100822	0.010769	0.00833929	0.00816317	0.00720695	0.0094167	0.00717822	0.00915363	0.00791479	0.0104021	0.00656788	0.00639401	0.00701025	0.00807605	0.00726171	0.00722684	0.00659952	0.00728242	0.00726214	0.00774335	0.00772077	0.0070841	0.00564167	0.00789812	0.00619466	0.00726279	0.00675777	0.00687512	0.00744557
75	0.00669198	0.00838679	0.00712685	0.00962975	0.00744213	0.00788183	0.00720425	0.00792019	0.0100072	0.00941541	0.00993596	0.00774006	0.00747189	0.00675648	0.00883666	0.00676804	0.0085237	0.00717836	0.00973725	0.00609182	0.00559053	0.00648489	0.00721573	0.00616793	0.00677437	0.00587913	0.00694245	0.00665297	0.00660162	0.00701411	0.00640241	0.00523279	0.00699642	0.0055447	0.00670731	0.00598439	0.00622225	0.00663747
76	0.0071651	0.0087094	0.00740335	0.0102946	0.00789895	0.00804978	0.00731899	0.00825701	0.0103877	0.00977998	0.010111	0.0081374	0.00791774	0.0071088	0.00914476	0.00724979	0.0087993	0.00758821	0.0100743	0.00662357	0.00614339	0.00684461	0.00815356	0.00710246	0.00747991	0.00628032	0.00735152	0.00730774	0.00727068	0.00766263	0.00683423	0.00567593	0.0082136	0.00608788	0.00753724	0.00667795	0.00699468	0.00753373
77	0.00673645	0.00832596	0.00708148	0.00939379	0.00742102	0.00744351	0.00680405	0.00774279	0.00963441	0.00921564	0.00960738	0.00752408	0.00735247	0.00662012	0.00868189	0.00655519	0.00843223	0.00713706	0.00950127	0.00600127	0.00552016	0.00643508	0.00713745	0.00620504	0.00682272	0.00592262	0.00690139	0.00673411	0.00667505	0.00712229	0.00634487	0.00527666	0.00688106	0.00553759	0.00648166	0.00601087	0.006196	0.00655071
78	0.0073115	0.00865853	0.00763899	0.0101743	0.00799165	0.00766677	0.00691921	0.007846	0.0101891	0.00965927	0.0102136	0.00795687	0.00791123	0.00734317	0.00922352	0.00708637	0.00878363	0.00774829	0.0100877	0.00667098	0.00613717	0.0070578	0.00754383	0.00662762	0.00736214	0.00615445	0.0076042	0.00750364	0.00711876	0.00780803	0.00668979	0.00578571	0.00723582	0.00613708	0.00684615	0.00662885	0.00660135	0.00688633
79	0.00645595	0.00835691	0.00694585	0.00869819	0.00714619	0.00703694	0.00614914	0.00717163	0.00900229	0.00895409	0.00890922	0.00704868	0.0070932	0.006445	0.0084071	0.00624022	0.0081556	0.00680633	0.00869945	0.00583872	0.00534662	0.00624598	0.00684491	0.00595763	0.00656477	0.00577067	0.00670348	0.00663558	0.00650641	0.00699238	0.00606604	0.00518334	0.0063687	0.00531455	0.00609615	0.00583062	0.00592947	0.00612611
80	0.00745589	0.00864039	0.00755494	0.00985979	0.00809687	0.00753495	0.00652792	0.00754261	0.00954175	0.0094654	0.00944643	0.00767232	0.00782837	0.00717885	0.00896296	0.00707694	0.00886514	0.0076233	0.0096804	0.00687267	0.00654096	0.00706709	0.00806386	0.00723735	0.00766689	0.00647134	0.00772989	0.00781161	0.00765307	0.00814495	0.00686703	0.00598748	0.00704939	0.00632363	0.0070259	0.00688481	0.00673713	0.00694639
81	0.0074283	0.00816804	0.00745944	0.00984385	0.00781046	0.00759552	0.00641636	0.00751579	0.00941297	0.00906623	0.00915371	0.00768561	0.00771082	0.0072997	0.00856523	0.00706063	0.00847665	0.00748691	0.0100939	0.0069605	0.00657202	0.00734112	0.00800061	0.00682407	0.00801666	0.00641264	0.00811062	0.00795632	0.00740049	0.0080563	0.00693845	0.0062272	0.00689798	0.00643763	0.00696821	0.00687302	0.00696494	0.00688868
82	0.00692754	0.00782053	0.00719275	0.00882664	0.00744678	0.00715032	0.00600535	0.00717934	0.0087602	0.00902658	0.00868802	0.00720827	0.00734775	0.00688855	0.00856181	0.00660602	0.00828876	0.0070842	0.00892133	0.00642876	0.00594314	0.00675773	0.00746187	0.00638652	0.00738653	0.00617947	0.00744735	0.00732783	0.00706225	0.00762992	0.00649794	0.00581792	0.00684677	0.00595914	0.00659613	0.00636993	0.00633108	0.00658616
83	0.00668913	0.00735814	0.00709996	0.00896154	0.00705749	0.007094	0.00564056	0.00669193	0.00838614	0.00859949	0.00841291	0.00716791	0.00698036	0.00668671	0.00824035	0.00660831	0.00802731	0.00699527	0.00910576	0.00638679	0.00649686	0.00696671	0.00830909	0.00658186	0.00788846	0.00600404	0.0075447	0.00782823	0.00705764	0.00765304	0.00662905	0.00596708	0.00751716	0.00642607	0.00701994	0.00656923	0.00695397	0.00695584
84	0.00547588	0.00631205	0.00601387	0.00678381	0.00579225	0.0059173	0.00464441	0.00574391	0.00685279	0.00746456	0.00682108	0.00585585	0.00580158	0.00540369	0.00705282	0.00530819	0.00683997	0.00559836	0.00672477	0.00507652	0.00472507	0.00541494	0.00614508	0.00509183	0.00595439	0.00498946	0.00613794	0.00590353	0.00564815	0.0060593	0.00524893	0.00459694	0.0054567	0.00473714	0.00536609	0.00506607	0.00496201	0.00535117
85	0.00594418	0.00669904	0.00645223	0.00726816	0.00620155	0.00626681	0.00496741	0.00617733	0.00723742	0.0078571	0.0071817	0.00627178	0.00625191	0.0059058	0.00743372	0.00589226	0.00738564	0.00610627	0.00729346	0.00561581	0.00530761	0.00611416	0.00685665	0.00560051	0.0065925	0.00560525	0.00674454	0.00667615	0.00635584	0.00685414	0.00584929	0.00515569	0.00598465	0.00530351	0.00594217	0.00563616	0.00546078	0.00589291
86	0.00633905	0.00673461	0.00683577	0.00753308	0.00675362	0.00648495	0.00505691	0.00630589	0.00743649	0.00829416	0.00729662	0.00648287	0.0066582	0.0062242	0.00782538	0.00617019	0.00775437	0.00647816	0.00765603	0.00610476	0.00577966	0.00663141	0.007379	0.00595353	0.0070463	0.00605475	0.00724685	0.00720804	0.00708	0.00738963	0.00641526	0.00562151	0.00647391	0.00584762	0.00630696	0.00608906	0.00594172	0.00629525
87	0.00572197	0.00635118	0.0062605	0.00677029	0.00607305	0.00607369	0.00462659	0.00576558	0.00681224	0.00774296	0.00666166	0.00590908	0.00601448	0.00569731	0.00726069	0.00543228	0.00719433	0.00588507	0.00687559	0.00544676	0.00509451	0.00586012	0.00653798	0.00539113	0.00645565	0.00530953	0.00645949	0.00635466	0.00608897	0.00663408	0.00559775	0.00499031	0.00561297	0.00508944	0.00553879	0.00537343	0.00533772	0.00562198
88	0.00607133	0.00632059	0.0066821	0.00727884	0.00643942	0.00633426	0.00473136	0.00595915	0.00716983	0.00799423	0.00685411	0.00614755	0.00617833	0.00607579	0.00763067	0.00584606	0.00752845	0.00622931	0.00740539	0.00578242	0.00550308	0.00655048	0.00706601	0.00570525	0.00696312	0.00581446	0.00705108	0.00705348	0.00651993	0.00710334	0.0060172	0.00533982	0.00602203	0.00554001	0.00590607	0.0058568	0.00568323	0.00591834
89	0.00534988	0.0057458	0.00592111	0.00613034	0.00551887	0.00568585	0.00417486	0.00545852	0.00595475	0.0072831	0.006063	0.00544871	0.00556557	0.00530582	0.00697176	0.00516664	0.00682905	0.00545194	0.00612048	0.00510933	0.00474662	0.00544951	0.00619342	0.00498042	0.00619104	0.00502208	0.00626028	0.00601694	0.00575739	0.00628225	0.00528141	0.00472547	0.00528528	0.0048704	0.00522932	0.00501437	0.00498242	0.00525109
90	0.00546087	0.00576536	0.00607881	0.00618659	0.00565058	0.00575505	0.0041861	0.00532592	0.00602725	0.00746675	0.00611789	0.00542112	0.00558689	0.00539912	0.0070011	0.00514655	0.0068501	0.00554262	0.00614615	0.00523774	0.00497414	0.00552353	0.00638438	0.00511439	0.00621943	0.00524178	0.00635855	0.0062739	0.00589111	0.00644395	0.00534038	0.00480202	0.00542212	0.00490248	0.00529527	0.00509068	0.00518433	0.00541142
91	0.00531552	0.00556617	0.00613194	0.00582636	0.00548824	0.00559763	0.00399756	0.00526201	0.00583186	0.00740587	0.00572021	0.00533846	0.00547359	0.00532866	0.00696019	0.00514155	0.00686457	0.00533307	0.00603775	0.0050628	0.00474451	0.00561711	0.00625828	0.00501601	0.00617108	0.0050879	0.00611281	0.00608572	0.00563725	0.00623498	0.00523552	0.00469916	0.00536738	0.00480935	0.00520901	0.00498849	0.0049704	0.00528598
92	0.0055832	0.00543386	0.00611868	0.00591847	0.00570297	0.00569302	0.00400095	0.00521536	0.00577902	0.00722198	0.00571387	0.00553494	0.00557799	0.00548827	0.00688285	0.00528072	0.00688505	0.00552304	0.00603962	0.0053118	0.00505662	0.00583473	0.00653875	0.00533312	0.0066373	0.005397	0.00661367	0.00643523	0.00595647	0.00650093	0.0055608	0.00507072	0.00541153	0.00508985	0.0054225	0.00523411	0.0051953	0.00543533
93	0.00592593	0.00555052	0.00661075	0.00622535	0.00620876	0.00592622	0.00417443	0.00528295	0.00604838	0.00769035	0.00576624	0.00571527	0.00599422	0.00592075	0.00747718	0.00564573	0.00745526	0.00610853	0.00641651	0.0058974	0.00556941	0.00665778	0.00681251	0.00549771	0.00711949	0.00588528	0.00699981	0.00710487	0.00665891	0.00711304	0.00588129	0.00556087	0.00561768	0.00553689	0.00562438	0.0058311	0.0056396	0.00561462
94	0.00536327	0.0053115	0.00598279	0.00566567	0.00539422	0.00543743	0.00368028	0.00505118	0.00529338	0.00692631	0.00534352	0.00529995	0.00540001	0.00537877	0.00672936	0.00522634	0.00676554	0.00559877	0.00568355	0.00521759	0.00501911	0.00578146	0.00641207	0.00498429	0.00637758	0.00536573	0.00647952	0.00647097	0.00591661	0.00650625	0.00545514	0.00498551	0.00545376	0.00500619	0.00524549	0.00520714	0.00508705	0.00528147
95	0.00547145	0.00536699	0.00613438	0.00592897	0.00566746	0.00544006	0.00364316	0.00498176	0.0056377	0.0071861	0.00521439	0.00525469	0.00551929	0.00547346	0.00673798	0.00534206	0.0068239	0.00542641	0.00588593	0.00543988	0.00562873	0.00605646	0.00737797	0.00564526	0.00687418	0.00560467	0.00651715	0.00681738	0.00656741	0.00686512	0.0056604	0.00501039	0.00574716	0.00543671	0.00569033	0.00556039	0.00550593	0.00570442
96	0.00499309	0.00505647	0.0057091	0.00496807	0.00511575	0.00510459	0.00333225	0.00467249	0.00485198	0.00675598	0.0047254	0.00481525	0.00504936	0.00496485	0.00641703	0.00467199	0.00634452	0.00502889	0.00495335	0.00490341	0.00481327	0.00531909	0.00612037	0.00481045	0.00587387	0.00486205	0.00599039	0.00592227	0.00560599	0.00609397	0.00505006	0.00460443	0.00493404	0.00478114	0.0048162	0.00478859	0.00468532	0.00493088
97	0.00454203	0.00465561	0.00521432	0.00448639	0.00460902	0.00476371	0.00296683	0.00440031	0.00454575	0.00607038	0.0044937	0.00438624	0.00460845	0.00459066	0.00588636	0.00427157	0.00572391	0.00467072	0.00458956	0.0044077	0.00421116	0.00475202	0.00544629	0.004309	0.00551212	0.00445671	0.00550034	0.00541589	0.00493917	0.00557964	0.00456262	0.00424941	0.0044311	0.00427212	0.00451129	0.00437922	0.00427018	0.004543
98	0.00463425	0.00482172	0.00528939	0.00458803	0.004616	0.00477644	0.00304573	0.00425853	0.00444499	0.00617321	0.00434324	0.00445664	0.00462027	0.00464589	0.00589197	0.00442457	0.00590786	0.00488608	0.00460598	0.0045546	0.00439035	0.00503458	0.0057207	0.00439827	0.00559419	0.00474406	0.00575272	0.00561431	0.00528062	0.0057418	0.0047634	0.00435982	0.00464358	0.00447567	0.00455032	0.00448335	0.00438857	0.00465989
99	0.00486761	0.00469972	0.00564607	0.00480365	0.00482069	0.00476444	0.00295474	0.00433677	0.00473204	0.00645496	0.00447916	0.00467865	0.00491835	0.0049272	0.00615662	0.00469894	0.00619073	0.00496406	0.00477873	0.00503688	0.00495662	0.00539873	0.00646027	0.00516945	0.00616953	0.00525804	0.00577115	0.00634713	0.00596159	0.00640615	0.00514838	0.00466491	0.00547495	0.00503961	0.00531235	0.00514728	0.00508822	0.00531769
100	0.00480781	0.00433691	0.0052451	0.00465371	0.00458348	0.00471953	0.00281816	0.00396689	0.0041798	0.00565954	0.00411286	0.00446205	0.00462834	0.00474238	0.00556693	0.00458336	0.00560675	0.00471727	0.00468916	0.00481842	0.00472786	0.00524345	0.00589888	0.00452588	0.0060593	0.00481114	0.00598506	0.00595492	0.0053527	0.00600001	0.0048958	0.00475177	0.00469876	0.00472934	0.00473226	0.00477027	0.00464228	0.00472198
101	0.00502578	0.00462716	0.00557948	0.00461133	0.00489564	0.00486422	0.00294308	0.00426992	0.0044032	0.00603067	0.00419071	0.00459232	0.00491565	0.00507906	0.00582954	0.00478406	0.00591543	0.00490426	0.00472397	0.00506747	0.00486619	0.00553261	0.00613792	0.00478522	0.00624184	0.0050215	0.00622654	0.00620049	0.00555876	0.00620944	0.00502604	0.00488581	0.00481059	0.00485144	0.00497121	0.00499726	0.00478202	0.00494274
102	0.00526138	0.00449128	0.00575754	0.00463705	0.00511117	0.00485266	0.0028574	0.00418654	0.00439632	0.00611605	0.00419618	0.00462808	0.00510029	0.00544453	0.00613351	0.0048945	0.00601694	0.00510194	0.00473356	0.00533456	0.00511619	0.00580966	0.00621123	0.00494	0.00653306	0.00517326	0.00660978	0.00645803	0.0059195	0.00656739	0.00528987	0.00518003	0.00494287	0.00511389	0.00502465	0.00522764	0.00498452	0.00504288
103	0.00494119	0.00430099	0.00544211	0.00430518	0.00480133	0.00467008	0.00270342	0.00394559	0.00397704	0.00583723	0.00385273	0.00433526	0.00473416	0.00497966	0.00578837	0.00456416	0.0057597	0.00474932	0.00410118	0.00505187	0.00479054	0.00538846	0.00596535	0.00465834	0.00602847	0.00507077	0.00618533	0.00612127	0.00561713	0.00628318	0.00493825	0.00483273	0.00464005	0.00487572	0.00477499	0.00502943	0.00464764	0.00466439
104	0.00465517	0.00398514	0.005298	0.00389182	0.00441808	0.00447857	0.00245953	0.00381299	0.00369047	0.00562147	0.00357029	0.00422093	0.00456403	0.00478918	0.00558351	0.00441616	0.00562473	0.00453921	0.00394342	0.00476445	0.00457526	0.00510471	0.00583673	0.00451088	0.00592089	0.00481489	0.0060978	0.00577737	0.00527658	0.00602405	0.0047978	0.00462758	0.00461224	0.00461794	0.00461251	0.00470677	0.00446474	0.00469033
105	0.00426969	0.00382152	0.00486341	0.00365056	0.00399306	0.00415978	0.00223833	0.0036231	0.00353932	0.0051849	0.00341481	0.00386671	0.00412492	0.00425689	0.00520318	0.00398481	0.00506559	0.00414565	0.00361721	0.00428717	0.0041347	0.00460247	0.00523165	0.00400961	0.00530585	0.00430727	0.00546081	0.00522751	0.00475035	0.00535877	0.00435178	0.00423011	0.00411136	0.00421784	0.00415392	0.00417823	0.00407153	0.00420313
106	0.00409074	0.00360811	0.00469505	0.00344448	0.00382796	0.003987	0.00218955	0.00337516	0.00328938	0.00501365	0.00314735	0.00368924	0.00390611	0.00418795	0.00495618	0.00384966	0.00498895	0.00401989	0.00338805	0.00408664	0.00392483	0.004474	0.00509315	0.00394718	0.0051914	0.00416811	0.00527448	0.00504455	0.00458517	0.00522816	0.00421364	0.00404119	0.0041271	0.00407672	0.00408274	0.00406056	0.00390683	0.00414041
107	0.00415512	0.0036515	0.00485499	0.00357317	0.00385568	0.00400221	0.00216092	0.00347838	0.00338769	0.00511946	0.00328283	0.0038003	0.00399727	0.00423405	0.00514569	0.00396641	0.00508344	0.00410029	0.0035576	0.00427129	0.00414476	0.00472739	0.00535517	0.00395372	0.00525018	0.00437511	0.00545273	0.00528992	0.00487202	0.00546498	0.00439216	0.00422925	0.00424202	0.00423732	0.00423349	0.00418246	0.00404552	0.00429776
108	0.00404742	0.00348113	0.00455682	0.00317394	0.00373096	0.00397544	0.00204894	0.00328811	0.00307015	0.00474425	0.00294802	0.00357165	0.00380254	0.00402293	0.00473607	0.00377108	0.00477319	0.003921	0.00319008	0.00409913	0.003957	0.00440798	0.00511877	0.00390368	0.00518253	0.00410681	0.00518886	0.00498833	0.00450398	0.0050949	0.00416144	0.00403119	0.00402116	0.00408152	0.00402645	0.00405004	0.00392421	0.00401344
109	0.00474833	0.00361095	0.00513608	0.00387957	0.00422984	0.00427799	0.00226038	0.00364403	0.00351008	0.00511429	0.00342541	0.00409271	0.00439847	0.00479568	0.00511478	0.00440214	0.00526546	0.00458524	0.00407496	0.00494094	0.00484053	0.00553812	0.0058901	0.00446737	0.00633011	0.00472107	0.00633326	0.00608804	0.00539134	0.00613061	0.0048444	0.00495172	0.00442669	0.00492208	0.00456552	0.00477825	0.00476756	0.00452778
110	0.00385066	0.00325526	0.0044078	0.00296455	0.00349404	0.0037794	0.00193293	0.00308977	0.00272165	0.00444998	0.00261299	0.0034143	0.00364131	0.00390111	0.00444991	0.0036917	0.00447638	0.00370554	0.00297767	0.00403634	0.00395029	0.00436616	0.00498518	0.00371727	0.00500132	0.00400856	0.00506591	0.0049435	0.00440544	0.00501561	0.00403216	0.00408647	0.00383046	0.00403313	0.00392846	0.00394084	0.00372871	0.00394983
111	0.00412872	0.00333103	0.00461163	0.00304151	0.00373103	0.00391209	0.001878	0.00318968	0.00275213	0.00454151	0.00270834	0.00350248	0.00381189	0.00419986	0.0045834	0.0039338	0.00464684	0.00403304	0.0029379	0.00433297	0.00414246	0.00455655	0.00503139	0.00393554	0.00523022	0.00423297	0.00526305	0.00516105	0.0046807	0.00527509	0.00419361	0.00417136	0.00397363	0.00421651	0.00400967	0.00416964	0.00394205	0.00400469
112	0.00507877	0.00356543	0.00541729	0.00336142	0.00441874	0.00441142	0.00212232	0.00358122	0.00309547	0.00513448	0.00292506	0.00420183	0.00449845	0.00507643	0.00529056	0.00475832	0.00526211	0.00472045	0.0033084	0.00547946	0.00531339	0.00584672	0.00629713	0.00482182	0.00666347	0.00507607	0.00662388	0.00647503	0.00582031	0.00634767	0.00523361	0.00543503	0.0050138	0.00552504	0.00498659	0.00523199	0.00496982	0.00508772
113	0.0065666	0.00396415	0.00748225	0.00394947	0.00555933	0.00455611	0.00216261	0.00425963	0.00470673	0.00663928	0.00354055	0.00473076	0.00530212	0.00673752	0.0074381	0.00526101	0.00650857	0.00533728	0.00364728	0.00592099	0.00653506	0.00634918	0.00717004	0.00528105	0.00716252	0.00557878	0.00674538	0.00741149	0.00636987	0.00708045	0.0054711	0.00579957	0.00518698	0.00597648	0.00527679	0.00569548	0.00544154	0.00522446
114	0.00521368	0.00351919	0.00587485	0.00374973	0.00479391	0.00434836	0.00217428	0.00357167	0.00325546	0.00538862	0.00301133	0.00421072	0.00454579	0.0052683	0.00561427	0.00488245	0.00560343	0.00509984	0.00375943	0.00538148	0.00557724	0.00639672	0.00657405	0.00483664	0.00708467	0.00554356	0.00664635	0.00709908	0.00603771	0.00649862	0.00541013	0.00562915	0.0048175	0.00575067	0.0050489	0.0053418	0.00536094	0.00497629
115	0.00363445	0.0030728	0.00420073	0.00250712	0.00322131	0.0036328	0.00157111	0.00287563	0.00233358	0.00410846	0.00221115	0.00311045	0.00335056	0.00378981	0.00417435	0.00345638	0.00418967	0.00350719	0.00251991	0.00381394	0.00374315	0.00407809	0.00464747	0.00350862	0.00486758	0.00381715	0.00484964	0.00480304	0.00418105	0.00472261	0.00376227	0.00387226	0.00352367	0.00387704	0.00366811	0.00370707	0.00358768	0.00364554
116	0.00374858	0.00292554	0.00427214	0.00251871	0.00325304	0.0036132	0.00157175	0.00276948	0.00224412	0.00408669	0.00218513	0.00318504	0.003389	0.00378012	0.00410059	0.00364204	0.00421049	0.00361559	0.00253831	0.00399015	0.00390849	0.00425465	0.00479171	0.00361262	0.00489242	0.00391406	0.0049115	0.00490351	0.00430946	0.00478803	0.00391645	0.00403693	0.00360857	0.00402261	0.0038126	0.00385872	0.00370538	0.00375564
117	0.00382349	0.00288001	0.00436754	0.00239395	0.00332253	0.00362286	0.00150049	0.00275736	0.0022252	0.00400672	0.0020737	0.00313906	0.00341442	0.00399649	0.00415598	0.00364989	0.00427896	0.00374761	0.00241118	0.00409147	0.00397396	0.00441241	0.00482197	0.00368527	0.00497426	0.00397652	0.00512228	0.00492805	0.00432144	0.00496822	0.00397279	0.00415152	0.00373761	0.0041095	0.00375728	0.00400221	0.00380838	0.00381443
118	0.00401721	0.0029483	0.00446752	0.00244157	0.00338518	0.00362037	0.0014937	0.00282568	0.00229008	0.00407806	0.0021029	0.00327515	0.00356683	0.00415874	0.00426004	0.00378346	0.00432661	0.00379354	0.00241646	0.00428867	0.00414402	0.00456228	0.00506172	0.00375106	0.00520094	0.00403935	0.00545296	0.00515081	0.00458747	0.0052255	0.00410949	0.00440896	0.00376395	0.00430345	0.00396445	0.00421378	0.00387148	0.00391736
119	0.00354986	0.00274912	0.00395261	0.00222029	0.00297966	0.00344773	0.00137939	0.00256195	0.00190865	0.0036871	0.00192062	0.0029149	0.00321364	0.00366508	0.00390843	0.00335118	0.00390124	0.00336032	0.00220362	0.00378896	0.00365029	0.00404502	0.00457913	0.00346355	0.0047447	0.0037597	0.00486358	0.00462491	0.00413812	0.00469846	0.00369084	0.00388975	0.00348541	0.00382241	0.0035793	0.00370949	0.00344351	0.00361313
120	0.00343492	0.00263459	0.00389067	0.0021729	0.0028457	0.00314533	0.0012409	0.00243156	0.00193666	0.00353604	0.0018373	0.00280619	0.00307918	0.00352443	0.00361022	0.00327708	0.00383298	0.00345222	0.00211801	0.00388706	0.00374725	0.00408262	0.00470097	0.00341051	0.00464844	0.00383813	0.00482892	0.00462588	0.00420406	0.00472527	0.00371183	0.00387549	0.00341066	0.00384334	0.00352082	0.00367605	0.00342881	0.00360723
121	0.00327561	0.00237956	0.00376198	0.00201783	0.0027992	0.00298206	0.00122054	0.00232798	0.00183467	0.0034	0.00175562	0.00269013	0.00300934	0.00344178	0.00359619	0.00310296	0.00369123	0.00336844	0.00198768	0.00360725	0.00330762	0.00382459	0.00428704	0.00327512	0.00428159	0.00364442	0.00448582	0.00432757	0.00402753	0.00440037	0.0035456	0.00376776	0.00321893	0.00368592	0.0033601	0.00343551	0.0032024	0.0033077
122	0.00346141	0.0024322	0.00393024	0.00204149	0.00297558	0.00306179	0.0012233	0.00238344	0.00185261	0.00352029	0.00171243	0.00274877	0.00307073	0.0035733	0.00372382	0.00330492	0.00375819	0.00337198	0.00200906	0.00385524	0.00336936	0.00406588	0.00446851	0.00358569	0.00465731	0.00375008	0.00484949	0.00464114	0.00411813	0.00471221	0.00371758	0.00394141	0.00339521	0.00386126	0.00357693	0.00366662	0.00340665	0.00353849
123	0.00347395	0.00239663	0.00401534	0.002013	0.00294793	0.00302492	0.00119785	0.00244809	0.00187227	0.00356286	0.00177126	0.00269677	0.00313228	0.00348996	0.00377835	0.00324835	0.003804	0.00325547	0.00197568	0.00382116	0.00365967	0.00406512	0.00453143	0.00352985	0.00456105	0.00387903	0.00473751	0.00467823	0.00419637	0.00474157	0.00373473	0.00390487	0.00352646	0.00390271	0.00361869	0.00364684	0.0034056	0.00361637
124	0.003419	0.0023351	0.00394459	0.00191848	0.0028577	0.00302273	0.00112955	0.00234818	0.0017661	0.00344865	0.0016196	0.00266857	0.00303618	0.00349522	0.00363052	0.0031729	0.00371114	0.003264	0.00188545	0.00377647	0.00367147	0.00397392	0.00447897	0.00339353	0.00448409	0.0037572	0.00462469	0.00445682	0.00405246	0.00460865	0.00371031	0.00393692	0.00336313	0.00382999	0.00350708	0.00364902	0.00335999	0.00349549
125	0.00344149	0.00232905	0.00395997	0.00191522	0.00286011	0.00303824	0.00111535	0.00231365	0.00160438	0.00334752	0.0016067	0.00272497	0.00303267	0.00365843	0.00363057	0.00322158	0.00370935	0.00324216	0.00191045	0.0038457	0.00376756	0.00414551	0.00466147	0.00364991	0.00463114	0.00389895	0.00482648	0.00463418	0.004161	0.00471325	0.00383225	0.00408387	0.00368229	0.00404203	0.00376561	0.00384076	0.00350755	0.00370978
126	0.00362716	0.00239058	0.00401036	0.00202133	0.00290595	0.00318103	0.00116328	0.00235002	0.0016238	0.00344962	0.00155848	0.00279005	0.00315568	0.00379479	0.00360456	0.00347769	0.00376091	0.00333335	0.00184567	0.00415504	0.00432246	0.00420105	0.0056399	0.00425117	0.0050439	0.00401125	0.00494296	0.00519583	0.00448777	0.0049992	0.00393783	0.00420263	0.00405383	0.00453787	0.00433537	0.00436223	0.00401309	0.00415487
127	0.00370898	0.00253073	0.00422782	0.00219089	0.00310059	0.00327407	0.0012023	0.00227949	0.00175184	0.00351615	0.00160877	0.00285554	0.0032081	0.00391108	0.00364491	0.00363396	0.00394901	0.00350555	0.00202404	0.00448431	0.00519302	0.00483414	0.00625789	0.00460751	0.00547796	0.00464735	0.00520371	0.00588846	0.00511589	0.00541748	0.00450181	0.00475216	0.00427631	0.0051258	0.00454029	0.00469891	0.00430611	0.00433042
128	0.00431829	0.00249338	0.0046994	0.00212395	0.00347104	0.00351415	0.00121587	0.00246829	0.00167516	0.00362111	0.0016547	0.00317206	0.00362703	0.00447243	0.0039375	0.00407414	0.00421064	0.00399641	0.00200212	0.00511094	0.00500457	0.00519645	0.00552012	0.00443896	0.00573835	0.00474397	0.00596121	0.00585794	0.00522597	0.00572088	0.0046425	0.0052346	0.00419553	0.0051295	0.00442838	0.00496944	0.00438461	0.00436416
129	0.00855534	0.00329368	0.00811602	0.00369848	0.0066754	0.00524768	0.00207948	0.00361318	0.00275704	0.00538558	0.00246133	0.00552615	0.00674921	0.00867409	0.00585657	0.00811875	0.00676968	0.00742593	0.00318115	0.0107118	0.0105803	0.010864	0.010174	0.00876849	0.011115	0.00919356	0.0116445	0.0120372	0.0105239	0.0112062	0.00890186	0.0110299	0.00747964	0.0105677	0.00828329	0.0104003	0.00849766	0.00796708
130	0.0181174	0.00480429	0.0160311	0.00819966	0.013586	0.00864698	0.00375875	0.00633527	0.00534352	0.0091631	0.00471119	0.011101	0.0134882	0.0181901	0.0101255	0.0172344	0.0130659	0.015847	0.00658926	0.0234615	0.0242746	0.0237451	0.0232146	0.0191457	0.0235571	0.0190565	0.0253583	0.0266536	0.0229677	0.0237169	0.0198723	0.024608	0.0163042	0.0241026	0.0186044	0.023364	0.0183739	0.017403
131	0.0158766	0.00469723	0.0148838	0.00612207	0.0120287	0.00769559	0.00308114	0.00589671	0.00499969	0.00908763	0.00400078	0.00934453	0.0118864	0.0165698	0.0106146	0.014094	0.0113076	0.0133763	0.00508445	0.0190564	0.0195198	0.0197276	0.0173429	0.0156521	0.0189038	0.0154978	0.0208089	0.0209209	0.0183236	0.019372	0.0155341	0.0199742	0.0127006	0.0192761	0.0142264	0.0185813	0.014956	0.0136604
132	0.00746518	0.00298316	0.00704389	0.00306734	0.00573535	0.00438713	0.00160738	0.00310924	0.00228983	0.00467851	0.00205719	0.00463533	0.00589409	0.00787809	0.00517456	0.00701275	0.00595022	0.00658707	0.00274224	0.00925965	0.00939766	0.00945672	0.00888359	0.00790813	0.00961028	0.00790857	0.0102563	0.010269	0.0090336	0.0097737	0.00807446	0.0098662	0.00677114	0.00953956	0.00750679	0.00921038	0.00763798	0.00728455
133	0.00548879	0.00221096	0.00554912	0.00229532	0.00428819	0.00340852	0.0012672	0.0026277	0.00172972	0.00389842	0.0016325	0.00357726	0.00445837	0.00576847	0.00427774	0.00508572	0.00477077	0.00494947	0.00200895	0.00673621	0.00674115	0.00674833	0.00682096	0.00583098	0.00695225	0.00611576	0.00752825	0.00754267	0.00671638	0.00730352	0.00601201	0.00719617	0.00521009	0.00696856	0.00568255	0.00672989	0.00555025	0.00543558
134	0.00462562	0.00223835	0.00477322	0.00188486	0.00356789	0.00319931	0.00105427	0.00222293	0.00146356	0.00341308	0.00136363	0.003089	0.00373045	0.0046686	0.00371913	0.0042924	0.00409927	0.00415366	0.00174608	0.00557973	0.00556277	0.00572332	0.00572199	0.00478697	0.00592178	0.00510157	0.00644364	0.00621923	0.00562123	0.0060682	0.00508469	0.00591117	0.00421112	0.00577224	0.0047184	0.00552859	0.00465231	0.00459006
135	0.00386634	0.00215334	0.00430606	0.00158353	0.00300258	0.00291286	0.00093868	0.00196178	0.00132937	0.00316217	0.00120311	0.00270525	0.00322074	0.00398154	0.00338078	0.00365517	0.00370796	0.00360526	0.00151924	0.00470166	0.00475699	0.00490838	0.00496847	0.00414552	0.00506098	0.00453774	0.0055056	0.00540603	0.00484204	0.00526595	0.00436494	0.00503386	0.00369759	0.00487427	0.00406475	0.00470496	0.00404085	0.00401122
136	0.00341414	0.00207224	0.00381385	0.00136538	0.00264545	0.00279377	0.000837092	0.00198712	0.00111358	0.00284375	0.0010673	0.00234581	0.00280429	0.00359157	0.00311608	0.00314548	0.0032563	0.0031631	0.00130232	0.00396256	0.0040442	0.00413795	0.00434351	0.00352091	0.00451092	0.00387576	0.00468007	0.00449585	0.00408988	0.00443285	0.00375684	0.00425114	0.00336916	0.00415205	0.00360246	0.00391635	0.00357147	0.00353094
137	0.00321856	0.00207224	0.00363081	0.00126699	0.00247249	0.00276933	0.000837516	0.00193606	0.00101773	0.00276525	0.00101384	0.00229943	0.00267125	0.00343389	0.00307221	0.00301247	0.00322677	0.00304756	0.00123489	0.00373616	0.00376004	0.00394831	0.00408304	0.00341581	0.00430199	0.0037418	0.00443257	0.00432409	0.00390099	0.00424758	0.00358997	0.00406599	0.00316713	0.00396642	0.00344022	0.00372213	0.00343744	0.0033514
138	0.00298601	0.00209892	0.00339672	0.00113866	0.00231641	0.00275705	0.000792979	0.00186811	0.000850362	0.00257922	0.000896947	0.0021758	0.00246957	0.00323648	0.00286358	0.00280775	0.00297159	0.00288055	0.00113739	0.00350632	0.00352955	0.00367007	0.00386013	0.00312503	0.00411967	0.00345272	0.0041853	0.00402173	0.00364854	0.00397758	0.00332071	0.00387006	0.00298571	0.00363788	0.00316473	0.00345365	0.00324824	0.00312689
139	0.00337473	0.0022508	0.00379131	0.00145339	0.00242541	0.00294007	0.000808249	0.0020907	0.001031	0.0026522	0.00105932	0.00248098	0.00270072	0.00354602	0.00302717	0.00339887	0.00319333	0.00319243	0.00150316	0.00410796	0.00429364	0.00445833	0.00513465	0.00368242	0.00527191	0.00395785	0.00518116	0.00499779	0.00423552	0.00475116	0.00403344	0.00473279	0.00409297	0.00445919	0.00411909	0.00411843	0.00427123	0.00411073
140	0.00294245	0.00210034	0.00341071	0.00110903	0.00221242	0.0026757	0.000734232	0.00194304	0.000850608	0.00254608	0.000895088	0.00213882	0.00244384	0.00313667	0.00288164	0.00274566	0.00294369	0.00281387	0.00110544	0.0034357	0.00353737	0.00358676	0.00393035	0.00310155	0.00412389	0.00348592	0.00423909	0.00395623	0.00358216	0.00394372	0.00333611	0.00382344	0.00307429	0.00363904	0.00317573	0.00340298	0.0031947	0.00327497
141	0.00260596	0.00196447	0.00301014	0.000992769	0.00192828	0.00254886	0.000659154	0.00179428	0.000807844	0.00225436	0.000749114	0.00191926	0.00216267	0.00288223	0.00260154	0.00250722	0.00261759	0.00251987	0.000947571	0.00306412	0.00309042	0.00319755	0.00348028	0.00271363	0.00363283	0.00306173	0.00377144	0.00357272	0.00320425	0.00354774	0.00297827	0.00346897	0.00266655	0.00324206	0.00285501	0.00302863	0.00290145	0.00282799
142	0.00250712	0.00193886	0.00292408	0.000864259	0.00182066	0.00243328	0.000612708	0.00173956	0.000716418	0.00216223	0.0006998	0.00181933	0.00204212	0.00279169	0.00248442	0.0023331	0.00242782	0.0024648	0.000867036	0.00285404	0.00293558	0.00296869	0.00325234	0.00255697	0.00337532	0.00282923	0.00354892	0.00327693	0.0029882	0.00328583	0.00277517	0.00323523	0.00256517	0.0030292	0.00268961	0.0028436	0.00276591	0.00270673
143	0.00257637	0.00188017	0.00301687	0.000925647	0.00184933	0.0023632	0.000598499	0.00170797	0.000789166	0.00217367	0.000745178	0.00188145	0.00214644	0.0028335	0.00256251	0.00243658	0.00254742	0.0024837	0.00091485	0.00301765	0.00306893	0.00315044	0.0034444	0.00266313	0.0036641	0.00298301	0.00365016	0.00354316	0.00309033	0.0034666	0.00289201	0.003374	0.00262035	0.00325015	0.0028296	0.00301399	0.00283275	0.00277763
144	0.00251165	0.00185563	0.00290715	0.000849048	0.00182888	0.0023335	0.000575169	0.001629	0.00070118	0.0020726	0.000704939	0.00182751	0.00200779	0.0027413	0.00244657	0.00236692	0.00241899	0.00240623	0.00084324	0.00289429	0.00295992	0.00307448	0.00335372	0.00268458	0.00342589	0.00291786	0.00353445	0.00341275	0.00302011	0.00341621	0.00284588	0.00331328	0.0026405	0.00316187	0.00278079	0.00289717	0.00276078	0.00278549
145	0.00251089	0.00182113	0.00290263	0.000826594	0.0018315	0.0022308	0.00056605	0.00164112	0.000684959	0.00208616	0.000658578	0.00174332	0.00204533	0.00276857	0.0024885	0.00234693	0.00241629	0.00241132	0.000780223	0.0028687	0.00287172	0.00304217	0.00313088	0.00252216	0.00335381	0.00286686	0.00343176	0.00334068	0.00298986	0.00327404	0.00271141	0.00321846	0.00242141	0.00303567	0.00259363	0.00284964	0.0027133	0.00259942
146	0.00261592	0.00188159	0.00300156	0.000802992	0.00182713	0.00219744	0.000564989	0.0016481	0.000692332	0.00211334	0.00063977	0.00178797	0.00206209	0.0027766	0.00247228	0.00246634	0.0024647	0.00242601	0.000821977	0.00302864	0.00303539	0.00321257	0.00330313	0.0026995	0.00361774	0.00300996	0.00353696	0.00343632	0.00312166	0.00343863	0.00285314	0.00333612	0.00271467	0.00319413	0.00277611	0.00299283	0.00286681	0.00274941
147	0.00248149	0.00176671	0.00287478	0.000778365	0.00175284	0.00214083	0.00053445	0.0015908	0.000639983	0.00200467	0.000602922	0.00177418	0.00200959	0.00266391	0.0024128	0.00231586	0.00234655	0.00235208	0.000732629	0.00285526	0.00293837	0.00298868	0.00322104	0.00258394	0.00349775	0.00289698	0.00354047	0.0032692	0.00303036	0.00327751	0.00279217	0.00322665	0.00258915	0.00306261	0.00274401	0.00289354	0.00275448	0.00269632
148	0.00249464	0.00176884	0.00283241	0.00073756	0.00170772	0.00209547	0.000501152	0.00161835	0.000614423	0.00196143	0.00059658	0.00175497	0.00201273	0.00265339	0.002327	0.00234169	0.00229869	0.0023507	0.000718417	0.00292649	0.00297887	0.00308485	0.00332133	0.00265696	0.00353324	0.00288428	0.00362845	0.00339671	0.00304567	0.0033516	0.00279265	0.00328012	0.00262241	0.00315823	0.00274481	0.00291888	0.0028548	0.00274402
149	0.00259176	0.00184033	0.00298235	0.000748425	0.0018438	0.00206343	0.000525118	0.00160622	0.000594516	0.00203246	0.000563777	0.00174802	0.00205812	0.00280401	0.00235602	0.00241808	0.00243635	0.00243931	0.000761714	0.00304325	0.00307284	0.00319906	0.00326434	0.00268108	0.00351084	0.00304816	0.00364148	0.0034541	0.00320643	0.00343297	0.00288131	0.00340439	0.00259357	0.00327148	0.00276037	0.00302343	0.00290064	0.0027366
150	0.00240629	0.00173967	0.00284323	0.000703395	0.00169776	0.00195897	0.0004581	0.00152689	0.000562075	0.00194963	0.000571321	0.00165872	0.00189278	0.00263664	0.00228655	0.00228245	0.00229457	0.00230652	0.00070046	0.00280874	0.00290148	0.00299862	0.0031172	0.00251843	0.00346603	0.00289477	0.00347884	0.00326302	0.00293226	0.00320111	0.00273008	0.00324114	0.00250189	0.00309927	0.002658	0.00281669	0.00275553	0.0026017
151	0.00229449	0.0016785	0.0026557	0.000628728	0.00154153	0.00182803	0.000446223	0.00146518	0.000563303	0.00180296	0.000487455	0.00155145	0.00182264	0.00245861	0.00218463	0.00214104	0.00216184	0.00219797	0.000628849	0.0026775	0.00274893	0.00280401	0.00297341	0.00244983	0.00317481	0.00273637	0.00324902	0.00306865	0.00282308	0.00308553	0.00262179	0.00304741	0.00236961	0.002886	0.00252986	0.00264877	0.00263457	0.00249814
152	0.00222534	0.00166071	0.00262478	0.000600539	0.00154553	0.00181384	0.000430529	0.00140678	0.00050137	0.00176714	0.000475864	0.00151834	0.00173357	0.00240504	0.00212275	0.00214053	0.00213083	0.0021224	0.000593595	0.00259394	0.00267589	0.00274513	0.00293418	0.00237544	0.00306325	0.00264543	0.003235	0.0029251	0.00273773	0.00293297	0.00256034	0.00297952	0.00239948	0.00284276	0.00248318	0.00257935	0.00247126	0.00249775
153	0.0022293	0.00165573	0.00263055	0.000595227	0.00150435	0.00176015	0.000405715	0.0014189	0.000504073	0.00173187	0.000465586	0.00151313	0.00174546	0.00235188	0.00214749	0.00209647	0.00207712	0.00211377	0.000606595	0.00262292	0.00268154	0.00279775	0.00294941	0.00237111	0.00316661	0.00271529	0.00317154	0.00307484	0.00276407	0.00301792	0.0025874	0.0030452	0.00230752	0.00291994	0.00244178	0.00262773	0.00255723	0.00249509
154	0.00229458	0.00160629	0.00272443	0.000619432	0.00156692	0.00174903	0.000430317	0.00143579	0.000511938	0.00179268	0.000445576	0.00151722	0.00181269	0.00242041	0.00217427	0.00216781	0.00209863	0.00221795	0.000606815	0.0027268	0.00283787	0.00290937	0.00308713	0.00244831	0.00325688	0.00282278	0.00324688	0.00317395	0.0028712	0.00306091	0.00272394	0.00316105	0.0023958	0.00302903	0.00259618	0.00276088	0.00267481	0.00253898
155	0.00211206	0.00160665	0.00247576	0.000515308	0.00145407	0.00161195	0.000391505	0.0012639	0.000399867	0.00158379	0.000408071	0.0013893	0.00164728	0.0022421	0.00194411	0.00198066	0.00194953	0.00200352	0.0005319	0.00251972	0.0025952	0.00265004	0.00271831	0.00229109	0.00301312	0.00258336	0.00293745	0.00284319	0.00258498	0.00277971	0.00243593	0.00290361	0.00217715	0.00275726	0.00233066	0.00246023	0.00241504	0.00231066
156	0.00211397	0.00155223	0.00251641	0.000512773	0.00136595	0.00159146	0.000383022	0.00123268	0.00040724	0.00161894	0.000406212	0.00140626	0.00163531	0.00225636	0.00195676	0.00197589	0.00192881	0.00200938	0.000514713	0.00252532	0.0025803	0.00268072	0.00283182	0.00226798	0.00296366	0.00260742	0.00298598	0.00284995	0.00260978	0.00285056	0.00249067	0.00293755	0.00224351	0.00281021	0.00240403	0.00248986	0.00242134	0.00241436
157	0.00204044	0.00153551	0.00248902	0.000493759	0.00140357	0.00151846	0.000363723	0.00126279	0.000387087	0.00158744	0.000376143	0.00136325	0.00164369	0.00231658	0.00192993	0.00198682	0.00195667	0.00197265	0.000476595	0.00262925	0.00281999	0.00267489	0.00293753	0.00260365	0.00298651	0.00268267	0.00299535	0.00292916	0.0028036	0.00296417	0.00250089	0.00300575	0.00231885	0.00297041	0.00247485	0.00270954	0.00252364	0.00246611
158	0.00312316	0.00166178	0.00377346	0.000492552	0.00189255	0.00158371	0.00037369	0.00151697	0.000413876	0.00219787	0.000360725	0.00160856	0.00204825	0.00326694	0.003054	0.00221336	0.00244673	0.00233225	0.000475493	0.00290329	0.00313657	0.00280574	0.00278045	0.00250922	0.00305904	0.00276716	0.00303656	0.00294249	0.00279591	0.00286685	0.00255907	0.00330493	0.00227985	0.00306244	0.00244774	0.00273342	0.00260517	0.00244055
159	0.00213075	0.00145334	0.00248846	0.000474805	0.00141921	0.00145204	0.000342514	0.00119815	0.000376273	0.00154067	0.000369254	0.00138072	0.00160615	0.00230827	0.00192034	0.002005	0.00189353	0.00208818	0.000463925	0.0025915	0.00267465	0.00283632	0.00283092	0.00232719	0.00303597	0.00263119	0.00305903	0.00294075	0.00263188	0.00286917	0.0025064	0.00308844	0.00223777	0.00293375	0.00241363	0.00256635	0.00252165	0.00239191
160	0.00198764	0.00148465	0.00229568	0.000419273	0.00125258	0.00137669	0.00034718	0.00111881	0.000337933	0.00140585	0.000336341	0.00128274	0.00148351	0.00208345	0.00176808	0.00185863	0.001722	0.00195816	0.00042801	0.00236194	0.00247297	0.00243566	0.00256265	0.00215086	0.00280641	0.00242381	0.0028241	0.00268495	0.00245485	0.00264321	0.00228119	0.00278871	0.0020634	0.00266881	0.00217705	0.00235714	0.00228696	0.00217139
161	0.00205879	0.00147077	0.00239102	0.00044227	0.00127383	0.00136938	0.000306672	0.00109898	0.000332034	0.0014469	0.000329125	0.00126588	0.00150758	0.00213827	0.00180128	0.00189736	0.00177879	0.00197912	0.000438917	0.00251705	0.00257402	0.00261135	0.00273689	0.0022387	0.0028592	0.00257374	0.00290965	0.00274059	0.00257877	0.00278676	0.00247104	0.00290731	0.00215051	0.00277553	0.00232373	0.002417	0.0023762	0.00235658
162	0.00199545	0.00137189	0.00235901	0.000414685	0.00126866	0.00129316	0.000297553	0.00111918	0.000325644	0.00144526	0.000344324	0.00126649	0.00151237	0.00211336	0.0017817	0.00188797	0.00178944	0.00197717	0.000417874	0.00244593	0.0025126	0.0025476	0.00264964	0.00224137	0.00276582	0.00257229	0.00288253	0.00274697	0.0025375	0.00274538	0.0023997	0.00293298	0.00210667	0.00274003	0.00228124	0.00243568	0.00235765	0.00230737
163	0.00192816	0.0013381	0.00234515	0.000360842	0.00125607	0.00122381	0.000287585	0.00107143	0.000290745	0.00139472	0.000278717	0.00121091	0.00147326	0.00205674	0.00169518	0.00183947	0.00175483	0.00196587	0.000359704	0.00234373	0.00241285	0.00236953	0.00246817	0.00210165	0.00252273	0.00243112	0.00264387	0.00250315	0.00236162	0.00251977	0.00222269	0.00274437	0.00194451	0.00260204	0.00213553	0.00232424	0.0021905	0.0021133
164	0.00358689	0.00163083	0.0050781	0.00042724	0.00216273	0.001414	0.000303279	0.00156472	0.000487606	0.00274427	0.000366958	0.00169315	0.00225158	0.00379687	0.00371933	0.00228736	0.00261656	0.00255999	0.000397823	0.00291922	0.00343874	0.0027448	0.00272947	0.00254638	0.00289912	0.00275754	0.00296015	0.00289458	0.00273389	0.00284235	0.00242715	0.00323649	0.00217523	0.00302261	0.00221121	0.0026998	0.00260389	0.00234555
165	0.00197711	0.00128297	0.00235337	0.000341285	0.0012397	0.00123566	0.000271679	0.00102037	0.000275999	0.00138943	0.000251491	0.00119477	0.001504	0.00220874	0.001734	0.00184204	0.00172185	0.00195626	0.000348687	0.00242217	0.0025157	0.00252945	0.00252102	0.00215537	0.00269041	0.0025056	0.00277664	0.00259473	0.00246042	0.00260402	0.00229747	0.00291361	0.00199866	0.00274685	0.00221389	0.00240865	0.00236442	0.00223437
166	0.00209534	0.0012442	0.00240656	0.000358971	0.00127252	0.00121825	0.000293735	0.000980337	0.000295906	0.00135593	0.000268002	0.00123635	0.00151798	0.0021463	0.00172064	0.00202009	0.00175199	0.00207652	0.000366976	0.00263791	0.00274396	0.00266419	0.0026599	0.00233469	0.00293771	0.00264312	0.00299512	0.0028455	0.00259562	0.00271255	0.00245524	0.00320326	0.00216258	0.00299353	0.00237984	0.00259441	0.00255793	0.00228961
167	0.00215562	0.00118729	0.00251311	0.000365732	0.00133371	0.00123712	0.000269558	0.00100605	0.00029861	0.00140026	0.000257067	0.0013091	0.00161594	0.00222009	0.00173875	0.00211506	0.00184055	0.00214264	0.000370501	0.00281357	0.00294123	0.00290397	0.00281117	0.00239514	0.00319877	0.00278092	0.00310268	0.0030161	0.00280431	0.00292557	0.00261764	0.00340164	0.00225513	0.00318477	0.00250123	0.00271414	0.00267178	0.00245374
168	0.00215705	0.00118444	0.00248886	0.000398146	0.00137512	0.00119894	0.000301582	0.00104535	0.000278211	0.00134942	0.000257067	0.00129623	0.00159269	0.00229125	0.00172487	0.00212478	0.00181876	0.00215307	0.00036962	0.00285976	0.00320234	0.00299927	0.00327757	0.00272629	0.00320609	0.00291603	0.00303915	0.00319404	0.00302619	0.00302728	0.00268555	0.0033936	0.00246687	0.003373	0.00264098	0.00294972	0.00284558	0.00262269
169	0.00191701	0.00112398	0.00228041	0.000308328	0.00120834	0.00107678	0.000249834	0.000862432	0.00023471	0.00126793	0.000237713	0.00113092	0.00144709	0.00204981	0.00160709	0.00190768	0.00162555	0.00194352	0.00029206	0.00246442	0.00271576	0.00260573	0.00271598	0.00234454	0.00285055	0.00253486	0.00266832	0.00274349	0.00262029	0.00259894	0.00232085	0.00296236	0.00208386	0.00289063	0.00230671	0.00249893	0.00239789	0.00225333
170	0.00189976	0.0011101	0.00226948	0.000290702	0.00116497	0.00104678	0.000219718	0.000855086	0.000206938	0.00124428	0.000199662	0.00110241	0.00137477	0.00197354	0.00157016	0.0017992	0.00163084	0.00188136	0.000281814	0.00242595	0.00250471	0.00249012	0.00247533	0.00214884	0.00264538	0.00253438	0.00269422	0.00255048	0.00245671	0.002543	0.00230513	0.00291274	0.00198924	0.00272512	0.00216161	0.00238725	0.00230563	0.00217133
171	0.00196757	0.00106315	0.00226529	0.000268549	0.00120717	0.00102967	0.000239442	0.000859493	0.000210624	0.00122396	0.000201411	0.00110844	0.00144081	0.00199319	0.00160673	0.00188512	0.00160854	0.00190165	0.000279942	0.00254642	0.00257874	0.00266992	0.00249817	0.00225012	0.00286541	0.00260376	0.00284025	0.0026154	0.00251162	0.00262182	0.00235676	0.00303827	0.00201411	0.00284403	0.00225972	0.00245394	0.00239043	0.0021816
172	0.00179702	0.000985614	0.00215626	0.000261306	0.00109126	0.000968806	0.000220142	0.000811009	0.000186785	0.00117094	0.000187087	0.00103488	0.00132998	0.00178969	0.00150655	0.0017295	0.00156319	0.00179731	0.000248323	0.00231419	0.00235508	0.00230956	0.00231799	0.00208185	0.00246373	0.00237386	0.00247902	0.00237254	0.00226622	0.00237113	0.00219285	0.00279729	0.0019039	0.0026232	0.0021134	0.00226958	0.00219948	0.00207036
173	0.00179687	0.000983835	0.00215732	0.000262936	0.00106957	0.000941448	0.000220566	0.000846638	0.000200056	0.00115604	0.000199443	0.001022	0.00130515	0.00185725	0.00154883	0.00172343	0.00152068	0.00177353	0.000261433	0.00237426	0.00237297	0.00235883	0.00232928	0.00207384	0.00254912	0.00242563	0.00268439	0.00246199	0.00233651	0.00250578	0.00221471	0.00284249	0.00190302	0.0026465	0.0020835	0.00228929	0.00218466	0.00206795
174	0.00171457	0.000917322	0.00209046	0.000258831	0.00103268	0.000883367	0.000208902	0.000755913	0.000181378	0.00113238	0.000177902	0.000966218	0.00127255	0.00175038	0.0014486	0.00169082	0.00148927	0.00170998	0.000243365	0.00230275	0.00250253	0.00227757	0.00262408	0.00229202	0.00253094	0.00241822	0.00244695	0.00248885	0.002339	0.00240615	0.00215981	0.00270775	0.00207871	0.00275703	0.00227242	0.00234432	0.00232965	0.00226684
175	0.0016327	0.000915899	0.00194451	0.000213077	0.00093736	0.000815336	0.000174969	0.000736079	0.000161716	0.00103879	0.000148817	0.000916768	0.00117907	0.00162371	0.0013352	0.00158664	0.001334	0.00162352	0.000221882	0.00207702	0.00226533	0.00205282	0.00227456	0.00196372	0.00220401	0.00220661	0.00215154	0.00214939	0.00209687	0.00214425	0.00201999	0.00252685	0.00187226	0.00247104	0.00201687	0.00208364	0.00205892	0.00197745
176	0.00157833	0.000807058	0.00189894	0.000215431	0.000895884	0.000783443	0.000169242	0.000703022	0.00015803	0.000988196	0.000156143	0.000881622	0.0011197	0.00157277	0.00128541	0.00152805	0.00128595	0.00156932	0.000209763	0.00200457	0.00207365	0.00197664	0.00202397	0.00181796	0.00208623	0.00206197	0.00216533	0.00201936	0.00191324	0.00204912	0.00190404	0.00243716	0.00167553	0.00226304	0.0018339	0.00196736	0.00190646	0.00184738
177	0.00153606	0.00074339	0.00184545	0.000192614	0.000902215	0.000773641	0.000152064	0.000670699	0.000150657	0.000960587	0.000145865	0.000861596	0.00108776	0.00156681	0.00128128	0.00151628	0.00125107	0.00153942	0.00018817	0.0019722	0.00200123	0.00190695	0.00194775	0.00179024	0.00209311	0.00206707	0.00217241	0.00200101	0.00191477	0.00197827	0.00185424	0.00244598	0.00157974	0.0022642	0.00180418	0.00196047	0.00183764	0.00177768
178	0.00158338	0.000748369	0.00191917	0.000197202	0.000884024	0.000734286	0.000159699	0.000636172	0.000149182	0.000961013	0.000139741	0.000844228	0.00108253	0.00158522	0.0012595	0.00153922	0.00127772	0.00158438	0.000185856	0.00203649	0.00209993	0.00199371	0.00204023	0.00181248	0.00204054	0.00211259	0.00221012	0.00206805	0.00194739	0.00202913	0.00193324	0.00248803	0.00173174	0.00234143	0.00184539	0.00198055	0.00193038	0.00185569
179	0.0015667	0.00074588	0.00190927	0.000218509	0.00090367	0.000742332	0.000166273	0.000664822	0.000168106	0.000946418	0.00014663	0.000857305	0.00111723	0.00158813	0.00123558	0.00151922	0.00127494	0.00155283	0.000202823	0.00203261	0.0021131	0.00202872	0.00202481	0.00181317	0.00211595	0.0021431	0.00221568	0.00205936	0.00197821	0.00202936	0.00192886	0.00251126	0.00167818	0.00233438	0.00183652	0.0019797	0.00192583	0.00187458
180	0.00157223	0.000749081	0.00193999	0.000187302	0.000911456	0.0007179	0.000151427	0.000625153	0.000142055	0.000964358	0.000134165	0.000860166	0.00111491	0.00157014	0.00127215	0.00152333	0.00129654	0.00156028	0.00018134	0.00212132	0.00215334	0.00203445	0.00202197	0.00185677	0.00213614	0.00212404	0.00220867	0.00209742	0.00198295	0.00209755	0.00193939	0.00256859	0.00169216	0.00244052	0.00187645	0.00203847	0.00192209	0.00184497
181	0.00149603	0.000669051	0.00182407	0.000156759	0.000851061	0.000665231	0.000146337	0.000572996	0.000125342	0.000869673	0.000124215	0.000775467	0.00102943	0.00147683	0.00117559	0.00144032	0.00120087	0.00147372	0.00016878	0.00195366	0.00203328	0.00186805	0.0018825	0.00176543	0.00204631	0.00202839	0.00205175	0.00195638	0.00183225	0.00189055	0.00181522	0.00242117	0.00160093	0.00225963	0.00175883	0.00189771	0.00179798	0.00174489
182	0.00149836	0.000683634	0.00185825	0.000163097	0.000878057	0.000673424	0.00014867	0.000561609	0.000131978	0.000929573	0.00012662	0.000819707	0.00106264	0.00148251	0.00120655	0.00145625	0.00128752	0.00148029	0.00016845	0.00196687	0.00211875	0.00203575	0.0019331	0.00175429	0.00198731	0.00224125	0.00202676	0.00206728	0.00208572	0.00191447	0.00195966	0.00255528	0.00164934	0.00235149	0.00179469	0.00191833	0.00184324	0.00179924
183	0.00144656	0.000616764	0.0017488	0.000149878	0.000790229	0.00062295	0.000117918	0.000540305	0.000108384	0.000816645	9.63319e-05	0.000780269	0.00100857	0.00141813	0.00110377	0.00138453	0.00112674	0.00141742	0.000136831	0.00195138	0.00201589	0.00187593	0.00189573	0.0017815	0.00201459	0.00199172	0.00204817	0.00190885	0.00182552	0.00189448	0.00180412	0.00244306	0.00158107	0.00222679	0.00176418	0.00189505	0.00180696	0.00175523
184	0.00139219	0.000581907	0.00171801	0.000157423	0.000780333	0.000644018	0.000135945	0.000527082	0.000101749	0.000845044	0.000114264	0.000736745	0.000963927	0.00134822	0.00107724	0.00135132	0.00112723	0.0013795	0.000147958	0.00183291	0.00188732	0.00175329	0.00172213	0.00163882	0.00186709	0.00191512	0.00190716	0.00179641	0.00174203	0.00178144	0.00171059	0.00227863	0.00150705	0.00212586	0.00162212	0.00180894	0.00171936	0.0016334
185	0.00142407	0.000602893	0.00178358	0.000157182	0.000802527	0.000586521	0.000123432	0.000484108	0.000112317	0.000853315	9.99402e-05	0.000764433	0.000996008	0.0014209	0.00111024	0.00139635	0.00116438	0.00141002	0.000145865	0.00193589	0.00200937	0.00191613	0.00184249	0.00172395	0.00198332	0.00203281	0.0019937	0.00191233	0.00182674	0.00191077	0.00180899	0.00245456	0.00151794	0.0022694	0.00175786	0.00190678	0.00181221	0.00171762
186	0.00151452	0.000584397	0.00184588	0.000139013	0.000840219	0.000593836	0.000141247	0.000507983	0.000109613	0.000853619	0.000109672	0.000766476	0.00100812	0.00147918	0.00110795	0.00145914	0.00117182	0.00146982	0.000150602	0.00205137	0.00213471	0.002078	0.00195143	0.0017826	0.00220489	0.00210499	0.00211619	0.00198092	0.00191529	0.00196856	0.00189414	0.00254394	0.00165773	0.00236444	0.00182241	0.00202311	0.00197062	0.00180431
187	0.00139824	0.000529976	0.00171827	0.000135995	0.000764398	0.000572477	0.000123644	0.000467579	8.94601e-05	0.000802537	9.63319e-05	0.000733476	0.000970508	0.00140401	0.00104536	0.00140514	0.00108587	0.00141901	0.000123721	0.00192035	0.00199502	0.00192564	0.00185598	0.00175636	0.00196579	0.00201905	0.00200947	0.00188432	0.00182328	0.0018657	0.00182583	0.00248409	0.00158931	0.00230692	0.00174923	0.00190012	0.00185642	0.00175415
188	0.00140163	0.0005033	0.0017585	0.000132192	0.000770801	0.000545703	0.000130643	0.000487414	0.000104452	0.00080728	9.4145e-05	0.000725711	0.000986286	0.00139031	0.00104567	0.00140621	0.00112481	0.00143591	0.000122729	0.00195227	0.00201763	0.00188847	0.00179506	0.00174444	0.00197245	0.00202511	0.00199073	0.00184548	0.00179194	0.00179993	0.00178617	0.00240061	0.00163448	0.00228969	0.0017646	0.00189879	0.00186039	0.00176322
189	0.00133572	0.000506501	0.00171867	0.000119335	0.000754647	0.000503422	0.000113677	0.000420564	8.35616e-05	0.000765745	8.57255e-05	0.000698329	0.000916964	0.00129728	0.000997511	0.00134982	0.0010688	0.00139882	0.000118102	0.00186611	0.00194732	0.00187723	0.00171407	0.00166438	0.00186554	0.00198402	0.00189513	0.00176859	0.00178323	0.00173475	0.00174866	0.00237447	0.001515	0.00221407	0.00166224	0.00180078	0.00178935	0.00165185
190	0.00131375	0.000451369	0.00158796	9.95365e-05	0.000713317	0.000508397	9.67099e-05	0.00041432	7.8892e-05	0.000696724	6.87772e-05	0.000661242	0.000874937	0.00127596	0.000958029	0.00128923	0.00101201	0.00128169	0.000101687	0.00181925	0.00198179	0.00167409	0.00157254	0.00194258	0.00176795	0.0018672	0.00179625	0.00168396	0.00160709	0.001661	0.00164308	0.00229075	0.00165567	0.00216864	0.00168041	0.00182678	0.00178982	0.00171495
191	0.00130389	0.000434296	0.00163403	0.000111911	0.000718192	0.000511908	0.000111768	0.000408076	7.86462e-05	0.000709129	8.99899e-05	0.000667372	0.000907692	0.00129105	0.000976648	0.00128974	0.00105361	0.0013176	0.000109619	0.00183779	0.0019321	0.00179705	0.00169471	0.00165498	0.00183915	0.00191512	0.00186763	0.0017937	0.0016893	0.00171637	0.00171474	0.00236573	0.00148263	0.0021628	0.00166892	0.00180967	0.00178072	0.00165261
192	0.00129497	0.00044141	0.00160644	9.52508e-05	0.000729907	0.000475333	0.00010689	0.000394853	6.75866e-05	0.00068742	6.36381e-05	0.00066257	0.000869254	0.00125367	0.00092829	0.00126643	0.00100787	0.0012857	9.23223e-05	0.00186744	0.00194328	0.00185659	0.00167586	0.00163155	0.00176773	0.00194736	0.00182352	0.00173304	0.001705	0.0016617	0.00174938	0.00239502	0.00152015	0.00224593	0.00165507	0.00183415	0.00179717	0.00165261
193	0.00141464	0.000460617	0.00174075	0.000169254	0.000786955	0.000552872	0.00016797	0.000434522	0.000101749	0.000774198	0.000109016	0.000762185	0.00094067	0.00133258	0.000991135	0.00142705	0.00111053	0.00134555	0.000142009	0.0020255	0.00224136	0.00200744	0.00206959	0.00184581	0.00202701	0.00213694	0.00195035	0.00203984	0.00192259	0.00192996	0.00190843	0.00256095	0.00178839	0.00246873	0.00188934	0.00202475	0.00206673	0.0019082
194	0.00133596	0.000402284	0.00164452	9.38625e-05	0.000737038	0.000482355	0.000102224	0.000356653	7.49597e-05	0.00071588	6.30914e-05	0.000676158	0.000890043	0.00126018	0.000930381	0.00133025	0.00104324	0.00130368	9.12206e-05	0.00196338	0.00214496	0.00195092	0.00176705	0.00179609	0.00197666	0.00203195	0.0018789	0.00185321	0.00180143	0.00180398	0.00182168	0.00247685	0.00168848	0.0023897	0.00180175	0.00190756	0.00199663	0.00178402
195	0.00145371	0.000388412	0.00178061	8.8611e-05	0.000796705	0.000497278	0	0.000368774	6.68493e-05	0.000720015	6.44035e-05	0.000718661	0.000941044	0.00136428	0.000974097	0.00145167	0.00109034	0.00141526	9.76105e-05	0.00217096	0.0022934	0.00211355	0.0018796	0.00186036	0.00217695	0.00217341	0.00207407	0.00200159	0.00190318	0.00186604	0.00194146	0.00276146	0.00171894	0.00259996	0.00186265	0.00211351	0.00216133	0.00185549
196	0.00182837	0.000391258	0.00215214	0.000116076	0.000964138	0.000559895	0	0.000401464	7.07816e-05	0.000858362	7.58846e-05	0.000891226	0.00116703	0.00175481	0.00110933	0.00188437	0.00136168	0.00180296	0.000111492	0.00283733	0.00310042	0.00303363	0.00233322	0.00230026	0.00296876	0.00287177	0.00267259	0.00273422	0.0025598	0.00239078	0.00253568	0.00374815	0.00221025	0.0034337	0.00235911	0.00277097	0.00299804	0.00236724
197	0.00350602	0.000525708	0.00398079	0.000177524	0.00187086	0.000947593	0	0.000608991	0.000106664	0.00144739	9.20675e-05	0.00170082	0.00211376	0.00315425	0.0018021	0.00377738	0.00244129	0.00347873	0.000193238	0.00592083	0.00689885	0.00690868	0.00512084	0.00478812	0.00661468	0.00573093	0.00558551	0.00606138	0.00527216	0.00479924	0.00520089	0.00806938	0.0045319	0.00769391	0.00510756	0.00594986	0.00680081	0.00489943
198	0.00500529	0.000678299	0.00562465	0.00024356	0.00265433	0.00133822	0	0.000812846	0.000150165	0.00198332	0.000126073	0.00240293	0.00292222	0.00458955	0.00248401	0.00550866	0.00351608	0.00505211	0.000263857	0.0085503	0.00993809	0.0103165	0.00728749	0.00665584	0.0100348	0.00820025	0.00824568	0.00881202	0.00758009	0.00692534	0.00777631	0.0118619	0.00667344	0.0109953	0.00750782	0.00851881	0.0101294	0.00692781
199	0.0045132	0.000557009	0.00507457	0.00020366	0.00243101	0.00113939	0	0.000753342	0.000115266	0.0017734	0.00011	0.00215414	0.00267686	0.00416303	0.00227084	0.00474052	0.00308541	0.0044509	0.000211085	0.00772515	0.00883611	0.00933559	0.00617148	0.00599193	0.00879229	0.00749256	0.00739288	0.00774669	0.0068419	0.00610669	0.0069296	0.0107237	0.00573333	0.0099947	0.00646975	0.0077068	0.00907355	0.00622631
200	0.00239899	0.0004439	0.00280215	0.000104969	0.00127768	0.000666841	0	0.000437093	6.56204e-05	0.00101574	6.30914e-05	0.00112009	0.00146593	0.00230426	0.00131235	0.00251147	0.00166043	0.00235121	0.000107856	0.00393891	0.0044383	0.00435914	0.00308377	0.00313728	0.00401077	0.00388529	0.00355014	0.00360151	0.00337706	0.00307004	0.00351216	0.00540266	0.00297585	0.00504909	0.00333742	0.00390468	0.00438904	0.00319709
201	0.001777	0.000330079	0.00211812	9.08444e-05	0.000929793	0.00051498	0	0.000368407	6.31627e-05	0.000790009	5.55466e-05	0.000877943	0.00109307	0.00161194	0.00104684	0.00185349	0.00128792	0.00172524	8.65935e-05	0.00281474	0.00315849	0.00306086	0.00228521	0.00234022	0.00286607	0.00287542	0.00254872	0.00259646	0.00242172	0.00230929	0.00260296	0.00385966	0.002231	0.00358822	0.00246561	0.00279238	0.0030917	0.00239856
202	0.00154802	0.000313006	0.00188855	8.8611e-05	0.000801435	0.000454704	0	0.00035702	5.67727e-05	0.000719954	5.31411e-05	0.000733884	0.000958991	0.00147392	0.000955173	0.00157795	0.00112641	0.00152252	8.22969e-05	0.00245904	0.00266657	0.0025503	0.00200764	0.00207402	0.00239985	0.00251503	0.00225003	0.00220542	0.00212545	0.00202439	0.00224775	0.00329209	0.00193657	0.00303625	0.0021979	0.00242528	0.00256703	0.00209288
203	0.00134196	0.000292021	0.00168448	7.30981e-05	0.000718774	0.000395159	0	0.000290538	5.16116e-05	0.000657257	4.8986e-05	0.000650616	0.000870675	0.00129299	0.000865292	0.00135492	0.00101337	0.00128837	7.05087e-05	0.00213293	0.00226775	0.00215342	0.001692	0.00182735	0.00198176	0.00219593	0.0019192	0.00184278	0.00182725	0.00171174	0.00193875	0.00284312	0.00158989	0.00263771	0.0018598	0.00208243	0.00211503	0.00176493
204	0.00114315	0.000249694	0.00142739	5.8913e-05	0.000607516	0.000349075	0	0.000240585	4.52216e-05	0.000559289	4.13319e-05	0.000526684	0.000737714	0.00104297	0.000744142	0.00115646	0.000856584	0.00111761	6.89663e-05	0.0017508	0.00186098	0.00168911	0.00138332	0.00150932	0.00161513	0.00183303	0.00153153	0.00147608	0.00147504	0.00141493	0.00157684	0.00228532	0.00137183	0.00212828	0.0015048	0.00171558	0.00174549	0.00148417
205	0.00110678	0.000246492	0.00138007	5.62571e-05	0.000557745	0.000326691	0	0.000232871	3.68654e-05	0.000529247	3.78329e-05	0.000499507	0.000694341	0.00103024	0.000706241	0.00113707	0.000800671	0.001052	5.11188e-05	0.00170472	0.00180645	0.00160461	0.00140391	0.00150297	0.00154859	0.00181927	0.00148545	0.00147144	0.00144294	0.00142823	0.00154859	0.00224342	0.0014117	0.00209608	0.00151902	0.00167289	0.00172601	0.00147859
206	0.00107538	0.000209501	0.00134958	5.61364e-05	0.000533223	0.000305623	0	0.000239483	3.834e-05	0.000516902	3.73956e-05	0.000498996	0.000661363	0.00100684	0.00069762	0.00107218	0.000804302	0.000991949	5.37629e-05	0.00164637	0.00173844	0.00155101	0.00134944	0.00150172	0.00147562	0.00174181	0.00154593	0.00140015	0.00137707	0.00138639	0.00151635	0.00213821	0.0013989	0.00198983	0.00150802	0.00162337	0.0016706	0.00146203
207	0.00103402	0.000253606	0.00131655	5.54121e-05	0.000533005	0.000318498	0	0.000233239	4.12893e-05	0.000492578	3.43339e-05	0.000475906	0.000661961	0.000979154	0.000674308	0.00103228	0.000766149	0.000972736	5.7068e-05	0.00163266	0.00173322	0.00151298	0.00131898	0.00145624	0.0014408	0.00170485	0.00144104	0.00137233	0.00137732	0.00133079	0.00149967	0.00214238	0.00136182	0.00199613	0.00147787	0.0016103	0.00159968	0.00143495
208	0.000913211	0.000216615	0.00116168	4.52713e-05	0.000464969	0.000271974	0	0.00021267	2.67889e-05	0.00045153	2.7992e-05	0.000420224	0.000592415	0.000859823	0.000618146	0.000943143	0.000693049	0.000861669	4.41781e-05	0.00141697	0.00147651	0.00127796	0.00115925	0.00136135	0.00125227	0.00151556	0.00123475	0.00117449	0.00118094	0.0011684	0.00135076	0.00185423	0.0011439	0.00170691	0.00131672	0.00141481	0.00136068	0.00127114
209	0.000901916	0.000183535	0.00119036	4.33397e-05	0.000466133	0.00024959	0	0.000227362	3.90773e-05	0.000444171	2.78827e-05	0.000426762	0.000589125	0.000840719	0.000620084	0.000920345	0.000677982	0.000871584	4.86951e-05	0.00142791	0.00149726	0.00127558	0.00119507	0.0013044	0.00124384	0.00151258	0.0012848	0.00116444	0.00117511	0.00116204	0.00132993	0.00190699	0.00116318	0.00174627	0.00131812	0.00139752	0.00138494	0.00131471
210	0.000870178	0.000197052	0.00114294	4.01406e-05	0.000441466	0.000261733	0	0.000186224	3.26873e-05	0.000438698	3.35685e-05	0.000414502	0.000581273	0.000796281	0.000611514	0.000870403	0.000670751	0.000852473	3.94408e-05	0.00139726	0.00145105	0.00122458	0.00114686	0.00128382	0.001221	0.00151123	0.00126362	0.00112754	0.00112314	0.00115083	0.00129394	0.00182068	0.001118	0.00170361	0.00128432	0.00137539	0.00132522	0.00125985
211	0.000843253	0.00017571	0.00108236	3.91144e-05	0.000415198	0.000244323	0	0.000182918	2.62973e-05	0.00040738	2.59145e-05	0.000393966	0.000547172	0.000782437	0.000551016	0.000828871	0.000618861	0.000796683	3.77882e-05	0.00132176	0.00138384	0.00117509	0.00107845	0.00120238	0.00113583	0.00137237	0.0011556	0.00109643	0.00109758	0.00109975	0.00126194	0.00175091	0.000997638	0.00161233	0.00119545	0.00129442	0.00124205	0.00118045
212	0.000832578	0.000158637	0.00111215	3.99595e-05	0.000428514	0.000223987	0	0.000187693	3.39162e-05	0.000413887	2.43837e-05	0.000376802	0.000562129	0.000760564	0.00058254	0.000841625	0.000625154	0.000793909	3.80086e-05	0.00135507	0.00136701	0.00119757	0.00110195	0.00125054	0.00118041	0.00142616	0.0011799	0.00110029	0.00110046	0.00110899	0.00125116	0.00174736	0.00112448	0.0016395	0.00122353	0.00133457	0.00128182	0.00121679
213	0.000802413	0.000139786	0.00105681	3.28368e-05	0.000411632	0.000224865	0	0.000170797	2.48227e-05	0.000379102	2.62425e-05	0.000353711	0.000525262	0.000733431	0.000532907	0.000777388	0.00059154	0.000732673	3.08475e-05	0.00127246	0.00130024	0.00106164	0.000974488	0.00114649	0.00102204	0.00132522	0.00104438	0.000974519	0.00100743	0.000979196	0.0011526	0.00170161	0.000980864	0.00151261	0.00111211	0.00123589	0.00117894	0.00111005
214	0.000790404	0.000164684	0.00105243	3.41647e-05	0.000397152	0.000227937	0	0.000166389	1.96616e-05	0.000377096	2.25248e-05	0.0003532	0.000512025	0.00072291	0.000514288	0.00077323	0.000604036	0.000743615	3.70171e-05	0.00128223	0.00135956	0.00112593	0.00102483	0.00121223	0.00103203	0.00139575	0.00113046	0.00102398	0.00103357	0.00102393	0.00120863	0.00170184	0.00106474	0.00157562	0.00113022	0.00126038	0.00123575	0.00114823
215	0.000850926	0.000151523	0.00110331	3.65792e-05	0.000417963	0.000215209	0	0.00015537	1.917e-05	0.000390778	2.75546e-05	0.000373839	0.000542237	0.000801818	0.000548874	0.000835505	0.000615594	0.000775671	3.73476e-05	0.00139532	0.00154347	0.00120999	0.00115816	0.00144767	0.00115579	0.00148131	0.00113062	0.00110686	0.00116505	0.00112899	0.00134381	0.00179438	0.00120894	0.00180119	0.00133459	0.00138869	0.00137841	0.00132904
216	0.000758142	0.000136585	0.00101992	3.54927e-05	0.000373285	0.000210235	0	0.000171164	2.72804e-05	0.000366697	2.4821e-05	0.0003532	0.00050006	0.000726925	0.000519287	0.000771735	0.000568878	0.000727125	3.40425e-05	0.00127807	0.00133459	0.00110378	0.00100211	0.00117715	0.00109369	0.00135389	0.00108361	0.00100215	0.00100627	0.00103629	0.00118197	0.00168184	0.00106356	0.00158227	0.00115077	0.00127374	0.00123248	0.00115831
217	0.000751565	0.000137296	0.00100068	2.89133e-05	0.000367173	0.000202188	0	0.000131862	1.94158e-05	0.000347298	1.93538e-05	0.000331234	0.000483833	0.000677919	0.000487151	0.000731183	0.00054673	0.000697431	2.51187e-05	0.00122322	0.00127714	0.00104737	0.000926861	0.00112407	0.00100452	0.00131627	0.00107257	0.000935492	0.000973918	0.000968447	0.00112787	0.00164427	0.000938634	0.00150873	0.00107412	0.001203	0.00117218	0.00108303
218	0.000720923	0.000130538	0.00099481	2.66799e-05	0.000369501	0.000194581	0	0.000146187	2.2365e-05	0.000350034	1.95725e-05	0.000325921	0.00048301	0.000677919	0.000475775	0.000726979	0.00055263	0.000692911	2.76526e-05	0.00122893	0.00126552	0.00109005	0.000924925	0.00109217	0.000989218	0.00130972	0.00100264	0.000926025	0.000993268	0.000966367	0.00115165	0.00165199	0.00099293	0.00151162	0.00108792	0.00121987	0.00117486	0.00108145
219	0.000683657	0.000125558	0.000907859	2.75853e-05	0.000335374	0.000181706	0	0.000128924	1.64665e-05	0.000313243	1.60735e-05	0.000307531	0.000440759	0.000643863	0.000463329	0.000671198	0.000502496	0.000637942	2.09323e-05	0.00115349	0.00117763	0.000961037	0.0008742	0.0010651	0.00090427	0.00119174	0.000944287	0.000872701	0.00089421	0.000900486	0.0010479	0.00151559	0.000888163	0.00138652	0.00101084	0.00112814	0.00108178	0.000999571
220	0.000697334	0.000115955	0.000899609	2.63781e-05	0.00033552	0.000174245	0	0.000134801	1.76954e-05	0.000304304	1.62922e-05	0.000301094	0.000440086	0.000644279	0.0004417	0.000696192	0.000494992	0.00063486	2.89747e-05	0.00117619	0.00120093	0.000990428	0.000866713	0.00107863	0.000939757	0.00124072	0.00095899	0.00086478	0.000912535	0.000912391	0.00105692	0.00156182	0.000887133	0.00144161	0.00104008	0.00114199	0.00109052	0.00102697
221	0.000734743	0.000120934	0.000998803	4.171e-05	0.000354803	0.000173952	0	0.000131862	2.556e-05	0.000335561	2.23061e-05	0.000316726	0.000454893	0.000661168	0.000477306	0.000736883	0.000549363	0.0006682	3.12882e-05	0.00126535	0.00145471	0.00106239	0.0012467	0.00127821	0.00106463	0.00140663	0.00102123	0.00106668	0.00103344	0.00102462	0.0012103	0.00164018	0.00107577	0.00160822	0.00117357	0.00125488	0.00124286	0.00115749
222	0.000703529	0.000131249	0.000941122	2.06437e-05	0.00035211	0.000181121	0	0.000116803	1.40089e-05	0.00031902	1.27932e-05	0.000314376	0.000461249	0.000677503	0.000440884	0.000693435	0.000528365	0.000659519	1.91695e-05	0.00122893	0.00124366	0.00103776	0.00093112	0.00116997	0.000976132	0.00127951	0.00100264	0.000881202	0.000920288	0.000923949	0.00111574	0.00156946	0.00101647	0.00149364	0.00110646	0.00118691	0.00112318	0.0011207
223	0.00069395	9.0345e-05	0.000902777	2.51105e-05	0.000326352	0.000168246	0	0.000115701	1.79412e-05	0.000303695	0	0.000287812	0.000441058	0.000627251	0.000422622	0.000671571	0.000494326	0.000617701	2.29153e-05	0.00117403	0.00122012	0.00100253	0.000878394	0.00112683	0.000930442	0.00123947	0.000937736	0.000856858	0.000919519	0.000884074	0.0010313	0.00158852	0.000962177	0.00145133	0.00100646	0.00116877	0.00112773	0.00103585
224	0.000647439	0.000105995	0.00088641	1.90139e-05	0.000306923	0.000156103	0	0.000102111	0	0.000288796	0	0.000272282	0.000428271	0.00060704	0.000402473	0.000657322	0.000481226	0.00059705	2.10424e-05	0.00115821	0.00120894	0.000963306	0.00086097	0.00107057	0.00088209	0.0012669	0.000945582	0.000839084	0.000896453	0.000842927	0.00105636	0.00153882	0.000894932	0.0014474	0.00103485	0.00114688	0.00107326	0.00102963
225	0.000642721	0.000110619	0.000880074	0	0.000304959	0.000158005	0	0.000105416	0	0.000288128	0	0.000265028	0.000418026	0.000603163	0.000407319	0.000645456	0.000469637	0.000605526	0	0.00116198	0.00117515	0.000938886	0.000816892	0.00109392	0.000867895	0.00122947	0.0008998	0.000820536	0.000876077	0.000852752	0.00103386	0.00154158	0.000892283	0.00140693	0.00101631	0.00109125	0.00109076	0.00101251
226	0.00063929	9.88815e-05	0.000845327	0	0.000306778	0.000141912	0	0.000105784	0	0.000272742	0	0.000260839	0.000398508	0.000589458	0.000374826	0.000623265	0.000450546	0.000586313	0	0.00113544	0.00112745	0.000913493	0.000752421	0.0010476	0.000759214	0.00117115	0.00086354	0.000770883	0.000840709	0.000777624	0.000975521	0.00146606	0.000870359	0.0013616	0.000965733	0.0010632	0.00100514	0.00093837
227	0.000659258	0.000105284	0.000885849	0	0.000315291	0.000150544	0	0.000116803	0	0.00029354	0	0.000268093	0.00041668	0.000607732	0.000406044	0.000646811	0.000475537	0.000623661	0	0.00125064	0.00125956	0.000944613	0.000831671	0.00111095	0.000899168	0.00128711	0.00093507	0.000796386	0.000891199	0.000866852	0.00109906	0.00159852	0.000927303	0.00148428	0.00106172	0.00116581	0.00112144	0.00106686
228	0.00067384	9.95929e-05	0.000904526	0	0.000317401	0.00015625	0	0.000101743	0	0.000285817	0	0.000285666	0.000424233	0.000626421	0.000427979	0.0006797	0.000489455	0.00060979	0	0.00129717	0.00145391	0.00104413	0.00107465	0.00132742	0.00101872	0.0014149	0.000999973	0.000983407	0.00106279	0.000978503	0.00119626	0.00170232	0.00109372	0.00164875	0.00120122	0.00130567	0.00122677	0.00123588
229	0.000604169	9.31905e-05	0.000852355	0	0.000297973	0.000140888	0	8.99897e-05	0	0.000260215	0	0.000262372	0.000403069	0.000590843	0.000387374	0.000639663	0.000456748	0.000589087	0	0.00116459	0.00120695	0.000963738	0.000807728	0.0011017	0.00084882	0.00124044	0.000881594	0.000805273	0.00087172	0.000812183	0.00106538	0.00154331	0.000929069	0.00145844	0.00107442	0.00114731	0.00108644	0.00104974
230	0.000580913	7.96743e-05	0.000818994	0	0.00028815	0.000135036	0	9.0357e-05	0	0.000252796	0	0.0002637	0.000378915	0.000543913	0.000357329	0.000594346	0.000433451	0.000561962	0	0.00114166	0.0011618	0.000938129	0.000843287	0.00105022	0.000902495	0.00123813	0.00088944	0.000795999	0.000831546	0.000816922	0.00106418	0.00154489	0.000945108	0.00137051	0.0010078	0.00109494	0.00108434	0.00102957
231	0.000541359	8.46539e-05	0.000725838	0	0.000259262	0.000128745	0	9.07243e-05	0	0.000222876	0	0.000230086	0.000337636	0.000505151	0.000326876	0.000542676	0.00038731	0.000503398	0	0.000999426	0.00105354	0.000770105	0.000701696	0.000970901	0.000746793	0.00109811	0.000733659	0.000653608	0.000716214	0.000713131	0.00090274	0.00137045	0.000788105	0.00124385	0.000920872	0.000983198	0.00096023	0.00088757
232	0.000562042	7.00707e-05	0.00077395	0	0.000272942	0.000125234	0	9.69685e-05	0	0.000242093	0	0.000234479	0.000367474	0.000525916	0.00035233	0.000562251	0.000406614	0.00051732	0	0.00106255	0.0010959	0.000851037	0.00070802	0.00100304	0.000755665	0.0011393	0.000782793	0.000730503	0.000774136	0.000741332	0.000963151	0.00140416	0.000821654	0.00131033	0.000934184	0.001032	0.000984843	0.000937863
233	0.000578292	7.07821e-05	0.000779956	0	0.000273815	0.00012538	0	8.81532e-05	0	0.000247323	0	0.000232845	0.000366128	0.000556234	0.000350034	0.00059145	0.000424435	0.000553691	0	0.00110635	0.00117652	0.000852766	0.000730092	0.00105119	0.000780063	0.00115999	0.000804884	0.000751562	0.000796562	0.000778087	0.000989646	0.00150008	0.000871094	0.00137294	0.000968469	0.00109071	0.00103103	0.000994688
234	0.000592207	7.75402e-05	0.000818268	0	0.000302121	0.000169417	0	0.000115701	0	0.000252796	0	0.000253074	0.000393498	0.000600948	0.000362736	0.000613501	0.000451816	0.000573984	0	0.00112834	0.00113888	0.000871568	0.000805534	0.00105432	0.00077718	0.00124736	0.000833222	0.000773008	0.000835647	0.00084547	0.00102731	0.0015137	0.000955114	0.0013819	0.00100488	0.00110577	0.0010518	0.000993166
235	0.000576433	8.82108e-05	0.000807279	0	0.000270322	0.000128306	0	8.41128e-05	0	0.000240877	0	0.000228247	0.00036179	0.000548897	0.000336568	0.000608922	0.0004074	0.000537561	0	0.00113206	0.0011744	0.000936184	0.00079353	0.00107555	0.000865012	0.0012464	0.000848	0.000766439	0.000812388	0.000800047	0.00103817	0.00152134	0.000914061	0.00141415	0.00102245	0.0011045	0.0011163	0.0010082
236	0.000550605	6.4024e-05	0.00076448	0	0.000257516	0.000124356	0	7.41956e-05	0	0.000226342	0	0.000207506	0.000357304	0.000531177	0.000328202	0.000562812	0.000400502	0.000516446	0	0.00108659	0.001099	0.000844878	0.000698921	0.0010459	0.000775405	0.00118847	0.00075156	0.000696113	0.000756644	0.000727231	0.000974323	0.00143952	0.00082548	0.0013231	0.000955521	0.0010358	0.0010147	0.000942112
237	0.000549794	6.82923e-05	0.000736827	0	0.000256715	0.00011192	0	7.93379e-05	0	0.000227255	0	0.000211695	0.000351171	0.000516641	0.000317898	0.000554916	0.000385465	0.000521121	0	0.00109986	0.00110378	0.000776048	0.000664523	0.00102338	0.000701103	0.00115883	0.000753388	0.000648005	0.000718136	0.000703653	0.00094312	0.00145676	0.000813855	0.00134866	0.000924276	0.00103967	0.000997324	0.000923086
238	0.000533068	7.4339e-05	0.000793915	0	0.000266684	0.000120406	0	7.63994e-05	0	0.00023887	0	0.000219767	0.000344067	0.000506397	0.000328406	0.000549871	0.000405797	0.000533862	0	0.00107176	0.00113987	0.000798631	0.000653294	0.00101234	0.000659405	0.00116788	0.000685667	0.000670996	0.000734731	0.000666321	0.000980309	0.00143212	0.00086359	0.00134409	0.000931084	0.00102655	0.000976561	0.000919344
239	0.000518676	6.36683e-05	0.000702145	0	0.000224262	0.000106215	0	7.63994e-05	0	0.000196423	0	0.000191466	0.000331953	0.000480925	0.000290454	0.000510301	0.000348854	0.000488962	0	0.000980883	0.0010118	0.000717914	0.000633998	0.000947421	0.000647428	0.00104701	0.000705702	0.000582702	0.00068642	0.000657536	0.000873292	0.00133202	0.000766475	0.00124124	0.000863367	0.000949458	0.000937601	0.000864485
240	0.000485984	4.51725e-05	0.000653109	0	0.000205853	0.000102265	0	5.43611e-05	0	0.000193686	0	0.00018932	0.000294562	0.00044327	0.000282445	0.00049437	0.000339021	0.000445655	0	0.000957288	0.00098689	0.000727423	0.00058921	0.000906493	0.000659183	0.00104451	0.000639276	0.000601829	0.000638685	0.000600555	0.000864913	0.00128312	0.000730572	0.00117395	0.000853823	0.000908944	0.000874845	0.000819203
241	0.000475596	5.65545e-05	0.000670071	0	0.000222661	9.26086e-05	0	7.49302e-05	0	0.000186997	0	0.000189422	0.000304359	0.000457391	0.000282649	0.000476524	0.000331185	0.000461684	0	0.000947461	0.000978132	0.00069814	0.000603344	0.000904007	0.000623917	0.00099793	0.000652149	0.000580191	0.000643747	0.000619973	0.00084177	0.00131178	0.000706146	0.00117811	0.000824706	0.000935429	0.00088616	0.000827384
242	0.000521535	5.94e-05	0.000733263	0	0.000236414	9.81681e-05	0	6.57476e-05	0	0.000194112	0	0.000209141	0.000327242	0.000457668	0.000294841	0.000537023	0.000364104	0.000494048	0	0.00109958	0.00118931	0.000856548	0.000734415	0.00106556	0.000788491	0.00124255	0.000728022	0.000743834	0.000780031	0.000745609	0.00101215	0.00152874	0.000808558	0.00139039	0.000919717	0.00106277	0.00107746	0.00101714
243	0.000506476	5.8333e-05	0.00071221	0	0.000220842	9.83144e-05	0	6.35437e-05	0	0.000188274	0	0.000196166	0.000317744	0.000463344	0.00028418	0.00051259	0.000345012	0.000482438	0	0.00103052	0.00112614	0.000782855	0.000595922	0.00095511	0.000661845	0.00110946	0.000680183	0.000614774	0.000700964	0.00062737	0.000895956	0.00139518	0.000790018	0.00127524	0.000897469	0.00100515	0.000985542	0.000904631
244	0.000513291	6.68695e-05	0.000698186	0	0.000237433	0.000105629	0	6.0238e-05	0	0.000200011	0	0.000196472	0.000322979	0.000498645	0.000279079	0.000526465	0.000350004	0.000479715	0	0.00109064	0.00113043	0.000786529	0.000662587	0.00099194	0.00069578	0.00111947	0.000712481	0.000656699	0.000711729	0.0006632	0.000945674	0.00150134	0.000821801	0.00134837	0.000936434	0.00106217	0.00105005	0.000935516
245	0.000459822	4.2327e-05	0.000631066	0	0.000215166	9.40717e-05	0	4.40766e-05	0	0.000169058	0	0.000179921	0.000275942	0.00044327	0.000252094	0.000457883	0.000316178	0.000428754	0	0.000959231	0.000984032	0.000710891	0.000544423	0.000921456	0.000642548	0.000991097	0.000619317	0.000596999	0.000635417	0.000603676	0.000868584	0.00132525	0.000711001	0.00123188	0.000818506	0.000934038	0.00090284	0.000844064
246	0.000496326	4.94408e-05	0.000678848	0	0.000208981	8.67566e-05	0	4.81169e-05	0	0.000182071	0	0.000197085	0.000290823	0.000448946	0.000269081	0.000518476	0.000323046	0.000476376	0	0.00103446	0.00106161	0.000774427	0.000625608	0.000986324	0.000651642	0.00107569	0.000674469	0.000616899	0.000689047	0.00064621	0.000916705	0.00141936	0.000811354	0.00132698	0.000905857	0.00101265	0.000986709	0.000905392
247	0.000477978	4.55282e-05	0.000646906	0	0.000208254	9.64125e-05	0	6.09726e-05	0	0.000172706	0	0.000192998	0.000293291	0.000434549	0.000261021	0.000497033	0.000320898	0.000463841	0	0.000998149	0.00106248	0.000764918	0.00059618	0.000967632	0.000649868	0.00106982	0.000673479	0.000598545	0.000674694	0.000601596	0.000888215	0.00141676	0.000785015	0.00130015	0.00087595	0.000980477	0.000985076	0.000867403
248	0.000519438	4.62396e-05	0.000708811	0	0.000228119	0.00011192	0	6.13399e-05	0	0.000187666	0	0.000212615	0.000328962	0.000470681	0.000269999	0.000554169	0.000349853	0.000503347	0	0.00112495	0.00120229	0.000854603	0.000703374	0.00106648	0.000744797	0.0011851	0.000689933	0.000691669	0.000754402	0.000743181	0.000989087	0.00154954	0.00082548	0.00142022	0.000960141	0.00111248	0.00106276	0.000992151
249	0.000495563	4.97964e-05	0.000690167	0	0.000223898	9.67051e-05	0	5.6565e-05	0	0.000177328	0	0.00020485	0.000291646	0.000479402	0.000259593	0.000530389	0.000339536	0.000478585	0	0.0011149	0.00129384	0.000862059	0.000818505	0.00117734	0.000747237	0.00121185	0.000704559	0.000750403	0.000812004	0.000671753	0.00102045	0.00153008	0.000869623	0.00153411	0.00106682	0.00113183	0.00112762	0.00101822
250	0.000440379	3.69916e-05	0.000627403	0	0.00020025	7.7247e-05	0	5.50957e-05	0	0.000165105	0	0.000173688	0.000261584	0.000420429	0.000230517	0.000454753	0.000306163	0.000419661	0	0.000918037	0.000957324	0.000649192	0.000527514	0.000880666	0.000541409	0.000983784	0.000583362	0.000519525	0.000594218	0.000534906	0.000812322	0.00124287	0.0007394	0.00118066	0.000795406	0.000890562	0.000876362	0.000800177
251	0.00041474	3.87701e-05	0.000596913	0	0.000185406	8.03193e-05	0	5.43611e-05	0	0.000153794	0	0.000148146	0.000262556	0.000384851	0.000227201	0.000425227	0.000283773	0.00039793	0	0.000893221	0.000934654	0.000616991	0.000492923	0.000847657	0.00053054	0.000935186	0.000542683	0.000483009	0.000547252	0.000516991	0.000791094	0.00124177	0.000665387	0.00112788	0.000768113	0.000869157	0.00083122	0.000760032
252	0.000403351	4.19713e-05	0.000575629	0	0.000172744	7.41747e-05	0	4.15055e-05	0	0.000149415	0	0.000151109	0.000245356	0.000383605	0.000216081	0.000422751	0.000279991	0.000399061	0	0.00086152	0.000900865	0.000605105	0.000468529	0.000829932	0.00048973	0.000938843	0.000516326	0.000461564	0.000541037	0.000503006	0.000766515	0.00117617	0.000632868	0.00111695	0.000741244	0.000834872	0.000788177	0.000735678
253	0.00040783	3.80587e-05	0.000590544	0	0.000181403	8.07582e-05	0	4.51785e-05	0	0.000160301	0	0.000154685	0.000245057	0.00039371	0.000224038	0.000414996	0.000276633	0.000383598	0	0.00085941	0.000911113	0.000597758	0.000497247	0.000831543	0.0005108	0.000932107	0.000538951	0.000502909	0.000548854	0.00049087	0.000796202	0.00122389	0.000672302	0.00110267	0.000767079	0.000852347	0.000836469	0.000759271
254	0.000404399	2.98779e-05	0.000572032	0	0.000171144	7.60766e-05	0	4.26074e-05	0	0.000147652	0	0.00014927	0.00023227	0.000370453	0.000213224	0.000413408	0.000274636	0.00039043	0	0.000908488	0.000916082	0.000601864	0.000525385	0.00084425	0.000572682	0.000964441	0.000600045	0.000541743	0.000593385	0.00051884	0.000781677	0.001255	0.000765886	0.00112533	0.000743676	0.000854282	0.000832969	0.000781912
255	0.000390436	3.02336e-05	0.000550187	0	0.000168306	6.43725e-05	0	3.0119e-05	0	0.000130928	0	0.000140688	0.000248647	0.00037336	0.000201237	0.000409764	0.000264107	0.000381389	0	0.000884949	0.000892232	0.00063763	0.000462656	0.000840567	0.000493278	0.000955876	0.000508632	0.000459438	0.000543215	0.000486015	0.000775931	0.00120145	0.000711001	0.00107799	0.000759359	0.000817578	0.000801008	0.000781468
256	0.000373424	3.27234e-05	0.000545468	0	0.000163722	6.49577e-05	0	3.30574e-05	0	0.000134455	0	0.000125056	0.000229129	0.000355502	0.000203634	0.000373043	0.000251762	0.00035226	0	0.000819105	0.000835896	0.000531736	0.000417223	0.00078265	0.000446479	0.000886493	0.000439616	0.000426014	0.000489073	0.000444522	0.000703071	0.00109781	0.000603733	0.00099555	0.000693283	0.000754571	0.00071539	0.000676634
257	0.000364131	3.23677e-05	0.000510951	0	0.000153534	7.31506e-05	0	3.30574e-05	0	0.000124361	0	0.000126282	0.000208714	0.000346919	0.000189555	0.000382574	0.000232549	0.000346661	0	0.0007778	0.000795151	0.000528711	0.000428775	0.00075825	0.000469324	0.000839531	0.000460108	0.000408433	0.00048305	0.000439783	0.00068288	0.00110781	0.000584752	0.000963176	0.000687508	0.000750702	0.000746301	0.000658242
258	0.000358174	2.6321e-05	0.000535469	0	0.000155426	6.52503e-05	0	4.11381e-05	0	0.000123144	0	0.000133229	0.000215294	0.000349826	0.000187617	0.000378416	0.000233548	0.000374402	0	0.000816718	0.000852045	0.000553779	0.000438713	0.00078173	0.000495718	0.000875426	0.000493016	0.000429299	0.00050727	0.000467522	0.000721904	0.00112868	0.000664945	0.00101821	0.000718996	0.000782084	0.000772897	0.000709295
259	0.000383622	2.98779e-05	0.000525669	0	0.000163285	6.62744e-05	0	4.18728e-05	0	0.000135246	0	0.000136805	0.000224941	0.000350934	0.000195727	0.000377295	0.000247678	0.000368443	0	0.000849861	0.000856207	0.000561884	0.00046556	0.000797889	0.000478196	0.000886204	0.000498729	0.000458086	0.000514318	0.000468447	0.000732758	0.00113553	0.000636252	0.00104746	0.000716625	0.000809355	0.000782228	0.000715067
260	0.000355505	3.05892e-05	0.000515703	0	0.000148441	5.95446e-05	0	3.78324e-05	0	0.000128253	0	0.000130266	0.000205872	0.000343597	0.00018221	0.00037024	0.000242625	0.000355394	0	0.000812665	0.000811362	0.000520715	0.000414706	0.000797014	0.000445814	0.000851079	0.000442968	0.000439152	0.000472158	0.000437587	0.000690541	0.00110246	0.000618595	0.0010052	0.000701307	0.000758744	0.00073767	0.000678663
261	0.000330773	3.09449e-05	0.000484651	0	0.000144075	5.69112e-05	0	2.82825e-05	0	0.000121077	0	0.000121582	0.000206096	0.000334322	0.0001893	0.000338145	0.000229312	0.000326677	0	0.000742546	0.000764468	0.000469497	0.000374242	0.000709219	0.000406777	0.000804888	0.000412878	0.000353756	0.000431984	0.000381993	0.000642978	0.0010467	0.0005668	0.000955892	0.000632617	0.000728329	0.000672931	0.000632747
262	0.000339922	2.52539e-05	0.00050092	0	0.00014131	5.85205e-05	0	3.30574e-05	0	0.000115421	0	0.000123932	0.000204077	0.000315771	0.000166345	0.000346741	0.000223926	0.000332379	0	0.000760312	0.000794406	0.000512611	0.00039186	0.000754567	0.000389255	0.00082731	0.000433446	0.000371724	0.000449668	0.000413315	0.000669952	0.00107253	0.000579307	0.000970229	0.000668603	0.000750097	0.000684012	0.000657798
263	0.000337968	1.84958e-05	0.000480724	0	0.000138981	5.9252e-05	0	0	0	0.00011159	0	0.000115043	0.00019787	0.000320063	0.000168284	0.000340341	0.000213428	0.000317892	0	0.000760756	0.00076776	0.000470902	0.000378824	0.000735876	0.000400345	0.000854544	0.000423086	0.000366894	0.000440121	0.000374133	0.00066277	0.00106985	0.000550467	0.000967165	0.00063748	0.000707588	0.000693927	0.000640104
264	0.000335729	3.16563e-05	0.000481285	0	0.000138981	5.16443e-05	0	0	0	0.00011536	0	0.000108198	0.000189046	0.000333906	0.000161346	0.000338752	0.000221324	0.000326728	0	0.000768806	0.000772729	0.000480843	0.000349783	0.000729568	0.000395687	0.000822787	0.000401375	0.00035762	0.000434995	0.000371822	0.000629811	0.00108797	0.000554881	0.000948782	0.000629152	0.000723733	0.000701976	0.000651012
265	0.000317382	0	0.000467459	0	0.000132505	5.76427e-05	0	0	0	0.000109158	0	0.000102374	0.000195253	0.000304696	0.000174354	0.000333099	0.000208829	0.000322002	0	0.000744489	0.000771114	0.000504831	0.000378308	0.000735738	0.000401898	0.000817687	0.000411964	0.000391624	0.000434483	0.000401757	0.000648724	0.00101055	0.000568713	0.000932884	0.000638757	0.000716114	0.000665816	0.000653612
266	0.000332297	0	0.000473795	0	0.000136507	5.2961e-05	0	0	0	0.000104414	0	0.000110548	0.000190392	0.000311341	0.000161805	0.000350292	0.000209797	0.000315272	0	0.000776245	0.000808567	0.000513043	0.000382696	0.00074628	0.000428957	0.000840013	0.000408765	0.000390851	0.000435123	0.000385229	0.000654311	0.00106804	0.000577836	0.000990579	0.000657297	0.000749371	0.000704542	0.000671687
267	0.000304419	0	0.000442413	0	0.000122027	4.52071e-05	0	0	0	9.40154e-05	0	9.77763e-05	0.000174015	0.000284485	0.000148849	0.000322307	0.000194638	0.000298679	0	0.000721505	0.00072776	0.000444752	0.000344104	0.000697848	0.000362418	0.000792666	0.000356126	0.000331151	0.000394885	0.000353329	0.000630928	0.00102221	0.000521921	0.000911321	0.00061584	0.000688178	0.000640503	0.000607569
268	0.000305277	0	0.000443172	0	0.000128358	5.0035e-05	0	0	0	9.77858e-05	0	0.000109321	0.000185457	0.000290022	0.000157164	0.000309694	0.000196908	0.000311779	0	0.000735607	0.000754406	0.000481815	0.000368176	0.000712028	0.000369737	0.000813934	0.000383626	0.000358779	0.00042186	0.000367314	0.000652635	0.00104347	0.000543698	0.000937162	0.000650549	0.000710975	0.000692528	0.000636362
269	0.000291171	0	0.000419875	0	0.000116133	4.72553e-05	0	0	0	9.60222e-05	0	9.93089e-05	0.000171248	0.00029819	0.000145788	0.000298855	0.000184442	0.000286915	0	0.000688805	0.000708506	0.000434055	0.000325711	0.000688226	0.000343121	0.000761294	0.000344624	0.000313763	0.000389952	0.000338997	0.000583365	0.000973066	0.000491609	0.000858713	0.000581738	0.00066508	0.000614841	0.000584864
270	0.000290885	0	0.000448386	0	0.000123773	4.60849e-05	0	0	0	0.000103563	0	0.000100024	0.000174389	0.000285316	0.000140534	0.000321046	0.000194548	0.00030808	0	0.000707681	0.000734468	0.00043989	0.000349589	0.000690344	0.00034423	0.000781503	0.000377837	0.000334822	0.000396359	0.000353907	0.000608902	0.00101221	0.000515447	0.000907332	0.000607572	0.00067935	0.000644586	0.000594631
271	0.000285739	0	0.000425782	0	0.000112859	5.7789e-05	0	0	0	8.65964e-05	0	9.18505e-05	0.00016908	0.000266073	0.00013477	0.000307124	0.000177302	0.000283319	0	0.000668042	0.000708195	0.000411039	0.000324033	0.000669534	0.000328039	0.000727228	0.000335863	0.000301205	0.000374125	0.000333449	0.000575385	0.000937155	0.000494111	0.000855245	0.000586175	0.000623902	0.000611459	0.00057719
272	0.000280354	0	0.000431028	0	0.000115114	4.34514e-05	0	0	0	8.93329e-05	0	9.277e-05	0.000167809	0.000283931	0.000141656	0.000304228	0.000175244	0.000279568	0	0.000665932	0.000693164	0.000390617	0.000311384	0.000661432	0.000304085	0.000707212	0.000339672	0.000308353	0.000359773	0.000312529	0.000574028	0.000923374	0.000516624	0.000857904	0.000577787	0.000618036	0.000609826	0.000573766
273	0.000276255	0	0.000423109	0	0.000113805	4.46219e-05	0	0	0	9.52925e-05	0	8.53116e-05	0.00016392	0.000287115	0.000133903	0.000293249	0.000178603	0.000287274	0	0.000666043	0.000700618	0.000401963	0.000303382	0.000700794	0.000313622	0.000713852	0.000328246	0.000299852	0.000353622	0.000311027	0.000578018	0.000947393	0.000495435	0.000855649	0.000571404	0.000642223	0.000597461	0.000568882
274	0.000292696	0	0.000413506	0	0.000111622	4.59386e-05	0	0	0	8.87248e-05	0	9.16461e-05	0.000162798	0.000272856	0.000139004	0.000292034	0.000175274	0.000291435	0	0.00070535	0.000711363	0.000390941	0.00029467	0.000679709	0.000312957	0.000748303	0.000322913	0.000292897	0.000359581	0.000321082	0.000574108	0.000967869	0.000506029	0.000869929	0.000585689	0.000670099	0.000619507	0.000577698
275	0.000316524	0	0.000467228	0	0.000130104	5.39851e-05	0	0	0	9.99142e-05	0	0.000119028	0.000190318	0.000293345	0.00014839	0.000346741	0.000196605	0.000310135	0	0.000730999	0.000751673	0.00043265	0.000342103	0.000733021	0.000348223	0.000810469	0.000355974	0.000328446	0.000393219	0.000345585	0.000618798	0.00104268	0.000575923	0.000919183	0.000640094	0.000706681	0.000665349	0.000636235
276	0.000277399	0	0.000424792	0	0.000116934	3.77457e-05	0	0	0	8.36774e-05	0	9.35874e-05	0.000167584	0.000266627	0.000137728	0.00029736	0.000169828	0.000281264	0	0.000677646	0.000705338	0.000404772	0.000300542	0.000670685	0.000310073	0.000724341	0.000318952	0.000277054	0.000353878	0.000296695	0.000588632	0.000949519	0.000498819	0.000878658	0.000584412	0.000635511	0.000631872	0.000563935
277	0.000280926	0	0.00041377	0	0.000117661	4.46219e-05	0	0	0	8.50761e-05	0	9.56308e-05	0.000163023	0.000267042	0.000135535	0.000313431	0.000174004	0.000288507	0	0.000713455	0.000714344	0.000443024	0.000289055	0.000676947	0.00032205	0.000759562	0.000326418	0.000311251	0.000384057	0.000301433	0.000608024	0.00102048	0.000531338	0.000909702	0.000594746	0.000669131	0.000651118	0.000581313
278	0.000263913	0	0.000401561	0	0.000113514	3.45271e-05	0	0	0	8.20355e-05	0	8.21444e-05	0.000153899	0.000256382	0.000123292	0.000289325	0.000164957	0.000279003	0	0.000681255	0.000703661	0.000405853	0.000299381	0.000654664	0.000314288	0.000711446	0.000353613	0.000293863	0.000363681	0.00032663	0.000568442	0.000952433	0.000470273	0.000871605	0.000569519	0.000643735	0.00062044	0.000559115
279	0.000242992	0	0.0003681	0	9.21934e-05	3.7892e-05	0	0	0	7.16974e-05	0	8.11227e-05	0.000138868	0.000231326	0.000110387	0.00025821	0.0001488	0.000239344	0	0.000610193	0.000610867	0.000330539	0.00025085	0.000577228	0.000255511	0.00064495	0.000266162	0.000238993	0.000305182	0.000246764	0.000525029	0.000848716	0.000434076	0.000760841	0.00051785	0.000563616	0.000548236	0.000498739
280	0.000252571	0	0.000378495	0	0.000106601	3.65753e-05	0	0	0	7.3461e-05	0	7.86706e-05	0.000142159	0.000227726	0.000111203	0.000266526	0.000156031	0.000254653	0	0.000610359	0.00064068	0.000352474	0.000268533	0.00059928	0.000255955	0.000687869	0.000279112	0.000244209	0.000319663	0.000243297	0.000527822	0.000912821	0.000451144	0.000797203	0.000526239	0.000578007	0.000589412	0.000523156
281	0.000270966	0	0.000397832	0	0.000107474	3.46734e-05	0	0	0	7.43123e-05	0	8.1327e-05	0.000149412	0.000249184	0.000115692	0.000295725	0.000166228	0.000273712	0	0.000698188	0.000800617	0.000401315	0.000279052	0.000737027	0.000301201	0.000783235	0.000300594	0.000297147	0.000362015	0.000290107	0.000617681	0.000981178	0.000541197	0.000918027	0.00060119	0.000666833	0.000627322	0.000600149
282	0.000248091	0	0.000368793	0	0.000103254	3.81846e-05	0	0	0	6.92649e-05	0	7.31534e-05	0.000140738	0.000247938	0.000112631	0.000262368	0.000150222	0.000248334	0	0.000655217	0.000652916	0.000351717	0.00024743	0.000649047	0.000235549	0.000699706	0.000261363	0.000227401	0.000311077	0.000244799	0.00051649	0.000873838	0.000437754	0.000793735	0.000529521	0.000596087	0.0005648	0.00051377
283	0.000250426	0	0.000363909	0	9.7578e-05	3.37956e-05	0	0	0	6.90825e-05	0	7.58099e-05	0.000136924	0.000249322	0.000104317	0.000259752	0.000150313	0.00025044	0	0.000618354	0.000625401	0.000334105	0.00023762	0.000627041	0.000266157	0.000660539	0.000272865	0.000232424	0.000309027	0.000250694	0.000517846	0.000866121	0.000428631	0.00079992	0.000526786	0.000574379	0.000548003	0.000506603
284	0.000235987	0	0.000363975	0	9.13202e-05	3.33567e-05	0	0	0	6.6346e-05	0	7.51968e-05	0.000139766	0.000232156	0.000104419	0.00026349	0.000142749	0.000243813	0	0.000633177	0.000642109	0.000345991	0.000255626	0.000627133	0.000260834	0.000679208	0.00028612	0.000264303	0.000315242	0.000265719	0.000517048	0.000866199	0.000430397	0.00077379	0.00052168	0.00059391	0.000549403	0.000509077
285	0.000252666	0	0.000382388	0	9.72142e-05	0	0	0	0	7.29745e-05	0	0	0.000145898	0.000256798	0.000114621	0.000286708	0.000152915	0.000256759	0	0.000708125	0.000713226	0.000384674	0.000264919	0.000653467	0.000288781	0.000759755	0.000300898	0.00026778	0.000351187	0.000285021	0.00058536	0.00101331	0.00047557	0.000904846	0.000572316	0.00067161	0.000603293	0.000549032
286	0.000230221	0	0.000352096	0	8.96466e-05	0	0	0	0	6.84744e-05	0	0	0.000135653	0.000222051	9.82463e-05	0.00026078	0.000141448	0.000241347	0	0.00060031	0.000653227	0.000332916	0.00023762	0.000610283	0.000258616	0.000656112	0.000260525	0.00023397	0.00029429	0.000242256	0.000501008	0.000878485	0.000423187	0.000782057	0.000498215	0.000570388	0.000532489	0.000500642
287	0.000235463	0	0.000356319	0	9.31394e-05	0	0	0	0	5.97174e-05	0	0	0.000136475	0.000231187	9.81443e-05	0.000251016	0.000142083	0.000237854	0	0.000643559	0.000672667	0.000393967	0.000322097	0.000642464	0.000393691	0.000722994	0.000283073	0.000369985	0.000331581	0.0003546	0.000560062	0.000927547	0.000435547	0.000826513	0.000520707	0.000603826	0.000566317	0.00055994
288	0.000225122	0	0.000326951	0	8.57901e-05	0	0	0	0	5.51565e-05	0	0	0.000132063	0.000214575	0.00010299	0.000229526	0.000133188	0.000234669	0	0.000588263	0.000599065	0.000312061	0.000229618	0.000582154	0.000241316	0.000623778	0.00024887	0.000229719	0.000278143	0.000233241	0.000495342	0.000835486	0.000424806	0.000758008	0.000493049	0.000538522	0.000524907	0.000486436
289	0.000216163	0	0.00033124	0	8.33888e-05	0	0	0	0	5.93526e-05	0	0	0.000125183	0.0002053	9.46756e-05	0.000240925	0.000126713	0.000229275	0	0.000575161	0.000582357	0.000302337	0.000203997	0.000563232	0.00022579	0.000613963	0.000234091	0.000201898	0.000262573	0.000220643	0.000497736	0.000838557	0.000403175	0.000737427	0.000487091	0.000529875	0.000517209	0.000487831
290	0.000210206	0	0.000307646	0	7.42204e-05	0	0	0	0	5.09605e-05	0	0	0.000120547	0.000209038	8.63098e-05	0.000227236	0.000116971	0.000213144	0	0.000533856	0.000565215	0.000294557	0.000205998	0.000550295	0.000212261	0.000584997	0.00022076	0.000212331	0.000258024	0.00022804	0.000459829	0.000805245	0.000382281	0.000697712	0.000451895	0.000508349	0.000471367	0.000455803
291	0.000208585	0	0.000324674	0	8.5499e-05	0	0	0	0	5.44876e-05	0	0	0.000114041	0.000214021	8.6973e-05	0.000232095	0.000117485	0.000214993	0	0.000568166	0.000594159	0.0002938	0.000204191	0.000568158	0.000214479	0.00062705	0.000220075	0.000199193	0.000256935	0.000201456	0.000474593	0.000810442	0.0004148	0.000728409	0.000479007	0.000525219	0.000495162	0.000491636
292	0.000214781	0	0.000314378	0	7.96778e-05	0	0	0	0	5.24808e-05	0	0	0.000110078	0.000211114	8.67179e-05	0.000222611	0.000125926	0.000222237	0	0.000563613	0.000585463	0.00029769	0.000216065	0.000558352	0.000198287	0.000608574	0.000237519	0.000221218	0.000260459	0.000227	0.000455759	0.000785005	0.000415094	0.00073049	0.000474022	0.000519656	0.000516742	0.000474449
293	0.000224454	0	0.000329327	0	8.11331e-05	0	0	0	0	5.97783e-05	0	0	0.000120771	0.000209453	9.06457e-05	0.000238589	0.000124989	0.000224703	0	0.000612025	0.000725586	0.000351609	0.000344814	0.000690068	0.000249523	0.000693258	0.000250469	0.000262757	0.000360606	0.000254046	0.000541069	0.000871318	0.000562974	0.00084322	0.000583744	0.000615557	0.00062079	0.00058905
294	0.000200865	0	0.000317645	0	8.19335e-05	0	0	0	0	5.00483e-05	0	0	0.000113667	0.0002035	8.55447e-05	0.000233403	0.000119784	0.000222494	0	0.000568777	0.000594966	0.000276295	0.00018767	0.000556695	0.000184092	0.000622142	0.00020781	0.000176588	0.000252578	0.000192788	0.000464857	0.000831627	0.000402145	0.00074026	0.000470436	0.0005176	0.000515692	0.000459418
295	0.000198911	0	0.000303225	0	7.04366e-05	0	0	0	0	5.15686e-05	0	0	0.000114116	0.000196163	8.25861e-05	0.000217285	0.000109376	0.000216175	0	0.000535966	0.000553848	0.000273486	0.000181022	0.000544449	0.000196513	0.000612712	0.000199736	0.00017369	0.000240468	0.0001951	0.0004635	0.000798708	0.000391992	0.00068112	0.000458947	0.000482106	0.000494579	0.000459609
296	0.00019996	0	0.000311639	0	8.3025e-05	0	0	0	0	5.47917e-05	0	0	0.0001109	0.000188411	8.27391e-05	0.000227283	0.000117999	0.000214942	0	0.000567666	0.000579749	0.000282995	0.000186443	0.000584548	0.000192964	0.000625222	0.00020423	0.000185282	0.000248093	0.000189783	0.000477386	0.000817136	0.00040038	0.000749568	0.000486544	0.000532354	0.000503328	0.000461258
297	0.000199102	0	0.000315071	0	7.59668e-05	0	0	0	0	5.17511e-05	0	0	0.000106862	0.000188272	8.75851e-05	0.000221443	0.000112644	0.000216791	0	0.000539685	0.000565711	0.000263221	0.000177667	0.00055826	0.000179878	0.000577202	0.000194632	0.000175043	0.000237328	0.000174757	0.000457116	0.000778548	0.000400527	0.000712974	0.000465147	0.000501153	0.00050636	0.000456501
298	0.000183614	0	0.000299595	0	0	0	0	0	0	4.63388e-05	0	0	9.79631e-05	0.000187026	7.42203e-05	0.000207101	0.000105292	0.000206414	0	0.000506097	0.000517016	0.000260411	0.000178183	0.000511301	0.000190968	0.000563729	0.000200497	0.000174656	0.00022618	0.000181577	0.00042296	0.000722948	0.000354912	0.000659846	0.00042989	0.000469891	0.000468917	0.000436143
299	0.000207346	0	0.000318866	0	0	0	0	0	0	4.94402e-05	0	0	0.000107759	0.000200316	7.79441e-05	0.00024312	0.000116396	0.000219309	0	0.000561282	0.000634593	0.000261168	0.000172633	0.000648771	0.000155258	0.000624837	0.0001829	0.000155722	0.000221694	0.000161697	0.00047954	0.000832808	0.000457913	0.000793099	0.000525752	0.000556481	0.000529456	0.000516814
300	0.000189238	0	0.000292434	0	0	0	0	0	0	4.65212e-05	0	0	0.000108881	0.000165569	6.92213e-05	0.000208736	0.000102387	0.000196448	0	0.000517589	0.000546146	0.000248201	0.000172052	0.000526908	0.000185201	0.000573353	0.000179853	0.000161905	0.000225347	0.000167823	0.000437085	0.000750669	0.000373011	0.000689329	0.000440589	0.000491115	0.000468684	0.000440836
301	0.000179039	0	0.000287352	0	0	0	0	0	0	4.07441e-05	0	0	0.000110302	0.00019021	6.90683e-05	0.000207568	0.000104202	0.000194753	0	0.000500823	0.000531674	0.000245176	0.000170374	0.000534873	0.000179434	0.000546119	0.000182672	0.000162291	0.00021125	0.000173139	0.000422481	0.000749252	0.000385077	0.000665338	0.000444418	0.000482771	0.000478365	0.000447686
302	0.000201199	0	0.0003057	0	0	0	0	0	0	4.17171e-05	0	0	0.000113368	0.000197963	7.7383e-05	0.00021836	0.00010747	0.000207544	0	0.000561282	0.000580867	0.000269056	0.000175085	0.000583029	0.00017145	0.000604628	0.000200116	0.000170599	0.000230344	0.000180652	0.000467171	0.000802173	0.000423628	0.000721067	0.000484477	0.000521712	0.000481981	0.000481108
303	0.000181422	0	0.000272008	0	0	0	0	0	0	3.50277e-05	0	0	9.29528e-05	0.00017346	6.69769e-05	0.000200747	9.88774e-05	0.000192338	0	0.000503432	0.000526892	0.000223889	0.000147464	0.000528013	0.00015171	0.000546985	0.00016378	0.000150312	0.000197795	0.000154531	0.000399737	0.000728697	0.000345642	0.000654701	0.000397126	0.000478115	0.000445705	0.000396125
304	0.00018757	0	0.000289926	0	0	0	0	0	0	3.76427e-05	0	0	0.000100431	0.00018315	7.20269e-05	0.000210231	9.93615e-05	0.000195215	0	0.000526084	0.000539252	0.000242366	0.000153143	0.000546152	0.000164574	0.00056575	0.000170712	0.000147608	0.000208495	0.000152335	0.000433175	0.00076075	0.000368155	0.000675744	0.000435361	0.000465114	0.000471717	0.000430562
305	0.000421079	0	0.000752666	0	0	0	0	0	0	0.000162855	0	0	0.000174015	0.000410046	0.000238321	0.000283345	0.000183565	0.000281932	0	0.000693968	0.000981113	0.000350097	0.000321	0.000811102	0.000228674	0.000707982	0.00032078	0.000382157	0.000378162	0.00035252	0.000521437	0.000882107	0.000537371	0.000892417	0.000538092	0.000640953	0.000644936	0.000576873
306	0.00016765	0	0.000263725	0	0	0	0	0	0	3.78251e-05	0	0	8.51755e-05	0.000163908	6.70279e-05	0.000190843	9.23723e-05	0.000188793	0	0.000478228	0.000480432	0.000207573	0.000143656	0.000474608	0.000144834	0.000520617	0.000147021	0.000116888	0.000188632	0.000130721	0.000372045	0.000654906	0.000317537	0.000591052	0.000382901	0.000426234	0.000412694	0.000395808
307	0.000170462	0	0.000271249	0	0	0	0	0	0	3.98927e-05	0	0	9.56449e-05	0.000166815	6.92723e-05	0.000188507	8.89231e-05	0.000186379	0	0.00048439	0.000519749	0.000225078	0.000143979	0.000505592	0.000139733	0.000538709	0.000158295	0.000133504	0.000190939	0.000136616	0.000412745	0.000697511	0.000349615	0.000623368	0.000410681	0.000440383	0.000427508	0.000397393
308	0.000166316	0	0.000270292	0	0	0	0	0	0	3.41764e-05	0	0	9.28032e-05	0.000177613	6.47324e-05	0.000184443	9.41574e-05	0.000174717	0	0.000492607	0.000504035	0.000219891	0.000125522	0.000495464	0.000144169	0.000510898	0.000144812	0.000120946	0.000198628	0.000137194	0.000385292	0.0006957	0.000350498	0.00061672	0.000384786	0.00043343	0.000412344	0.000404496
309	0.00015545	0	0.000244388	0	0	0	0	0	0	3.36899e-05	0	0	8.53251e-05	0.000138712	5.99374e-05	0.000173651	8.34165e-05	0.00016845	0	0.000438088	0.000456519	0.000199685	0.000117261	0.000458035	0.000139289	0.000494057	0.000146259	0.000128287	0.00017569	0.000130606	0.000362867	0.000640101	0.000318567	0.000586312	0.000360349	0.000407429	0.000403012	0.000367395
310	0.000157976	0	0.00025541	0	0	0	0	0	0	3.30209e-05	0	0	8.34556e-05	0.000144665	5.97844e-05	0.000178369	8.2539e-05	0.000169066	0	0.00045702	0.000470681	0.000206816	0.0001272	0.000474839	0.000148161	0.000501178	0.000141079	0.000127128	0.000168193	0.000135807	0.000366858	0.000660183	0.000314595	0.000588682	0.000371777	0.000405615	0.000409661	0.000368473
311	0.000170557	0	0.000250955	0	0	0	0	0	0	3.73994e-05	0	0	8.5699e-05	0.000162523	6.20798e-05	0.000185564	8.70775e-05	0.000175385	0	0.000487999	0.000520494	0.000213084	0.00013133	0.000505362	0.000140398	0.000538132	0.000141689	0.000128094	0.000181841	0.00013835	0.000399338	0.000717121	0.000357561	0.000630768	0.00041214	0.000453505	0.000431707	0.000407604
312	0.000158977	0	0.00024551	0	0	0	0	0	0	3.49669e-05	0	0	7.73235e-05	0.000152141	6.19268e-05	0.000172436	8.42031e-05	0.000170967	0	0.000455798	0.000499811	0.000204115	0.00013404	0.000481284	0.000137736	0.00049704	0.000143898	0.000129833	0.000178188	0.000129681	0.000368214	0.000659631	0.000323865	0.000598972	0.000382719	0.000410089	0.000392164	0.000383694
313	0.000154259	0	0.000241946	0	0	0	0	0	0	3.2048e-05	0	0	7.88939e-05	0.000139543	5.71828e-05	0.000173651	8.17524e-05	0.000168245	0	0.000443529	0.000458072	0.000190068	0.000124876	0.00045739	0.000130639	0.000479718	0.000142679	0.000119207	0.000166143	0.000135691	0.000342996	0.000626949	0.000305913	0.000579201	0.000365334	0.000398782	0.00041596	0.000359848
314	0.000153306	0	0.000237557	0	0	0	0	0	0	0	0	0	8.33808e-05	0.000138851	5.41732e-05	0.000170147	8.21457e-05	0.000165881	0	0.000446971	0.000469936	0.00018553	0.000116874	0.00045739	0.000124429	0.000468074	0.000129881	0.000111865	0.000170179	0.000122862	0.000358558	0.000655615	0.000297967	0.000568159	0.000352568	0.000396847	0.000398346	0.000352174
315	0.000136865	0	0.000229902	0	0	0	0	0	0	0	0	0	7.4781e-05	0.000129576	5.46323e-05	0.000158841	7.02247e-05	0.000156532	0	0.00041577	0.000431551	0.000187691	0.000116745	0.000451221	0.000113782	0.00046307	0.000122949	0.000111285	0.000158518	0.000120781	0.00035369	0.000605607	0.000292081	0.000549429	0.000360106	0.000386084	0.000392164	0.000348052
316	0.00014935	0	0.000239174	0	0	0	0	0	0	0	0	0	7.45566e-05	0.000141619	5.59076e-05	0.000164027	7.87873e-05	0.000156532	0	0.000421988	0.00044211	0.000183369	0.000111582	0.000451635	0.000125094	0.000481451	0.000129272	0.000106842	0.000158774	0.000119857	0.000354887	0.000602614	0.000304736	0.000551741	0.00034886	0.000398419	0.000382949	0.000347989
317	0.000144442	0	0.000235247	0	0	0	0	0	0	0	0	0	7.4108e-05	0.00014508	5.16227e-05	0.000166783	7.84544e-05	0.000162799	0	0.000467124	0.000558444	0.00019385	0.000161533	0.000556741	0.000132413	0.000515036	0.000126377	0.000126548	0.000185877	0.000137194	0.000365581	0.000644432	0.00033593	0.000645625	0.000408493	0.00043863	0.000427158	0.000394603
318	0.000132385	0	0.000203239	0	0	0	0	0	0	0	0	0	6.77516e-05	0.000129714	4.70827e-05	0.000142957	6.29632e-05	0.000150572	0	0.000395062	0.000414656	0.000162838	0.00010003	0.000407347	0.000104467	0.000423615	0.000104972	9.15785e-05	0.000142307	9.52382e-05	0.000308362	0.000550795	0.000256031	0.000483236	0.000317676	0.000345933	0.000345039	0.000313678
319	0.000136579	0	0.000213996	0	0	0	0	0	0	0	0	0	6.79759e-05	0.000125838	4.89701e-05	0.000158094	7.19493e-05	0.000152011	0	0.000409663	0.00043565	0.000158192	9.77069e-05	0.000440724	9.44859e-05	0.000446422	0.000106343	9.2931e-05	0.000143909	0.000100786	0.000336532	0.000597496	0.000260887	0.000519945	0.000325883	0.000363529	0.000355304	0.000329597
320	0.000139152	0	0.000220794	0	0	0	0	0	0	0	0	0	0	0.00013359	4.47363e-05	0.000154543	6.71991e-05	0.000151292	0	0.00041838	0.000443849	0.000177426	9.82878e-05	0.000423828	9.89218e-05	0.000452196	0.000100249	9.77611e-05	0.000145062	0.000103444	0.000336133	0.000613246	0.000286637	0.000539081	0.000338526	0.000366613	0.000373034	0.000335431
321	0.000135578	0	0.000208123	0	0	0	0	0	0	0	0	0	0	0.000133452	4.39711e-05	0.000155805	6.98617e-05	0.000150727	0	0.000393785	0.000422607	0.000147602	8.75103e-05	0.000428892	9.69257e-05	0.000432661	9.63636e-05	9.23514e-05	0.000127058	9.24643e-05	0.000311554	0.000572137	0.000261623	0.000498498	0.000321445	0.000349078	0.000348772	0.000315644
322	0.000133243	0	0.000211752	0	0	0	0	0	0	0	0	0	0	0.000118916	4.44812e-05	0.000147909	6.25094e-05	0.000147901	0	0.000395951	0.000404035	0.000148467	8.63487e-05	0.000423414	9.40423e-05	0.000430929	9.99439e-05	9.15785e-05	0.000135003	9.01526e-05	0.000311953	0.000565758	0.000271334	0.000500695	0.000316521	0.00033517	0.000337574	0.000313868
323	0.00013067	0	0.00021195	0	0	0	0	0	0	0	0	0	0	0.000132067	4.53484e-05	0.000151273	6.89842e-05	0.000144716	0	0.000383071	0.000396458	0.000150196	9.52546e-05	0.000402052	9.00499e-05	0.00040918	0.000104438	9.21582e-05	0.000139552	9.97458e-05	0.000292401	0.000538037	0.000253971	0.000490693	0.000321445	0.00034037	0.000325909	0.000312092
324	0.000126285	0	0.000200104	0	0	0	0	0	0	0	0	0	0	0.000120716	4.15226e-05	0.000148096	6.44458e-05	0.000143123	0	0.000376908	0.000397576	0.000146954	0.000104161	0.000422309	0.00010979	0.000419766	0.000115636	0.000105296	0.000135708	0.000103907	0.00029687	0.000547645	0.000269127	0.000496763	0.000312813	0.000347506	0.000328242	0.000325221
325	0.000127	0	0.000196474	0	0	0	0	0	0	0	0	0	0	0.000111302	4.12165e-05	0.000136557	6.24186e-05	0.00014261	0	0.000404833	0.00040652	0.000151817	0.000101837	0.000401592	9.33769e-05	0.000413511	9.80395e-05	0.000101818	0.000133914	0.000101364	0.000316422	0.000577886	0.000260593	0.000503527	0.000306187	0.000362018	0.000352038	0.000331245
326	0.000136102	0	0.000207232	0	0	0	0	0	0	0	0	0	0	0.000129852	4.341e-05	0.000142163	6.20858e-05	0.000140247	0	0.000397005	0.000424035	0.000155923	9.62872e-05	0.000432529	0.00010491	0.000444016	0.000117084	9.35106e-05	0.000137053	9.80121e-05	0.000328552	0.000580485	0.000273541	0.000525842	0.000327463	0.000364315	0.000349238	0.00031501
327	0.000120376	0	0.000185518	0	0	0	0	0	0	0	0	0	0	0.000111025	4.17266e-05	0.000134361	5.81828e-05	0.000126736	0	0.00036958	0.000383849	0.000145549	7.89271e-05	0.000383775	9.33769e-05	0.000393398	9.48401e-05	8.07591e-05	0.000121868	8.42581e-05	0.000295832	0.000535045	0.000241758	0.000470344	0.000310807	0.000327793	0.00031926	0.000309619
328	0.000126905	0	0.000203305	0	0	0	0	0	0	0	0	0	0	0.00011241	4.17776e-05	0.000151179	6.58678e-05	0.000140452	0	0.000415382	0.000481364	0.00013442	8.70586e-05	0.000514017	8.53922e-05	0.000502044	8.42515e-05	7.07125e-05	0.000136605	8.28711e-05	0.000337889	0.000570641	0.000332252	0.000575848	0.000415423	0.000425327	0.000418759	0.000414517
329	0.00012295	0	0.000185188	0	0	0	0	0	0	0	0	0	0	0.000112548	3.68806e-05	0.000144779	5.67002e-05	0.000133003	0	0.000366082	0.000398445	0.000132691	8.04114e-05	0.000399382	8.38396e-05	0.000402348	9.36974e-05	7.74747e-05	0.000121547	8.46048e-05	0.000289049	0.000520397	0.000236314	0.000462135	0.000298832	0.00032991	0.00031961	0.000289388
330	0.000118041	0	0.000186211	0	0	0	0	0	0	0	0	0	0	0.000109641	3.70337e-05	0.000135155	5.70935e-05	0.000126941	0	0.000363862	0.000381675	0.000134096	8.03469e-05	0.000369457	9.24897e-05	0.000387047	8.77557e-05	7.36106e-05	0.000117959	8.3449e-05	0.000290007	0.000526461	0.000241464	0.000457163	0.00028327	0.000314128	0.000297214	0.000278099
331	0.000117517	0	0.000185452	0	0	0	0	0	0	0	0	0	0	0.000113794	4.09615e-05	0.000134828	5.75474e-05	0.000126736	0	0.000350537	0.000375464	0.000130206	7.22799e-05	0.000393167	6.92009e-05	0.00037521	8.74509e-05	7.22582e-05	0.000116742	7.66298e-05	0.000265268	0.000502441	0.000242347	0.000467165	0.000279745	0.000303788	0.00030433	0.000277401
332	0.000120757	0	0.000190633	0	0	0	0	0	0	0	0	0	0	9.63511e-05	3.71867e-05	0.000135295	6.20253e-05	0.000124167	0	0.000363862	0.000392731	0.000134312	7.26671e-05	0.000379816	7.96254e-05	0.000394072	8.02903e-05	7.3997e-05	0.000114371	7.66298e-05	0.000278196	0.000521972	0.00023808	0.000466644	0.000291294	0.000320537	0.000314011	0.000293447
333	0.00011299	0	0.00018928	0	0	0	0	0	0	0	0	0	0	0.000101473	3.48912e-05	0.000128708	5.27669e-05	0.000121958	0	0.000351204	0.000371862	0.00012772	7.36997e-05	0.000370424	8.29524e-05	0.000381946	7.91477e-05	7.45766e-05	0.000108605	7.16598e-05	0.000285298	0.000517798	0.000234548	0.000453059	0.000279319	0.000319812	0.000301297	0.00028812
334	0.000114991	0	0.000171989	0	0	0	0	0	0	0	0	0	0	0.000107011	3.34629e-05	0.000121233	4.88941e-05	0.000123653	0	0.000337324	0.000356644	0.000110648	6.1567e-05	0.000366142	6.45432e-05	0.000366934	7.32821e-05	5.58359e-05	0.000102902	6.81924e-05	0.00026	0.000486454	0.000243524	0.000438664	0.00026704	0.00028081	0.000294065	0.000263195
335	0.000112608	0	0.000182714	0	0	0	0	0	0	0	0	0	0	0.000110195	3.66766e-05	0.000129502	5.39166e-05	0.000129613	0	0.000347373	0.000377762	0.00012999	6.94403e-05	0.000371759	7.96254e-05	0.00039359	7.46532e-05	7.32242e-05	0.00011136	7.99816e-05	0.000270455	0.000505198	0.000237638	0.000448029	0.000267648	0.000314974	0.000305263	0.000283617
336	0.000100123	0	0.000174563	0	0	0	0	0	0	0	0	0	0	0.000106595	3.3973e-05	0.000131278	4.73813e-05	0.000122883	0	0.000330329	0.000358942	0.000117347	5.49844e-05	0.000359237	6.1438e-05	0.000372227	6.55882e-05	5.64155e-05	8.93185e-05	5.64032e-05	0.000257926	0.000485824	0.000229251	0.000425541	0.000285094	0.00029762	0.000292082	0.000262751
337	0.00010994	0	0.000169613	0	0	0	0	0	0	0	0	0	0	0.000105073	3.12185e-05	0.000128101	4.74418e-05	0.000118516	0	0.000339156	0.000354408	0.000120481	7.40869e-05	0.000361492	7.76292e-05	0.000360968	7.8005e-05	6.5496e-05	0.000106554	6.49561e-05	0.000266305	0.000481729	0.000224395	0.000437392	0.000268681	0.000285345	0.000295348	0.000261863
338	0.000109511	0	0.000167138	0	0	0	0	0	0	0	0	0	0	0.000105073	2.93821e-05	0.000134501	4.94992e-05	0.00011528	0	0.000371079	0.000461737	0.000139931	0.000109323	0.000486532	8.53922e-05	0.000395515	8.17377e-05	9.40902e-05	0.000140962	8.94592e-05	0.000298147	0.00053221	0.000277367	0.000502429	0.000317068	0.000340915	0.000365569	0.000335748
339	0.000104555	0	0.000175487	0	0	0	0	0	0	0	0	0	0	9.5382e-05	3.3973e-05	0.00012399	5.12541e-05	0.000124732	0	0.000346207	0.000368073	0.000127937	7.29898e-05	0.000370654	8.36178e-05	0.000402348	7.83097e-05	6.51096e-05	0.000107836	7.44337e-05	0.000269657	0.000488581	0.000237638	0.000445544	0.000279684	0.000303667	0.000297914	0.000266493
340	0.000131861	0	0.000186739	0	0	0	0	0	0	0	0	0	0	0.000124453	3.77478e-05	0.000147769	6.4234e-05	0.000128431	0	0.000350482	0.000378073	0.00013053	7.32479e-05	0.000372864	7.91818e-05	0.000380407	7.96047e-05	7.14854e-05	0.000114692	7.82479e-05	0.000274365	0.000490943	0.000232635	0.000434791	0.00027014	0.000299434	0.000297564	0.000271947
341	0.000107128	0	0.000167864	0	0	0	0	0	0	0	0	0	0	9.02599e-05	3.22387e-05	0.000113104	4.65946e-05	0.000118054	0	0.00031917	0.000356209	0.000111728	6.15025e-05	0.000353252	6.16598e-05	0.00034942	6.85591e-05	6.41436e-05	0.000102582	5.94083e-05	0.000247631	0.000479997	0.000200705	0.000410279	0.000265034	0.000278391	0.000281234	0.000260024
342	9.88362e-05	0	0.000163277	0	0	0	0	0	0	0	0	0	0	9.28902e-05	2.9229e-05	0.000115907	4.42044e-05	0.000109629	0	0.000304569	0.000336147	9.82216e-05	5.64041e-05	0.000324294	4.87955e-05	0.000339219	5.74373e-05	5.4097e-05	9.3227e-05	5.80213e-05	0.000236778	0.000449362	0.000202471	0.000405019	0.000247102	0.000268535	0.000267703	0.000251716
343	8.56835e-05	0	0.000146613	0	0	0	0	0	0	0	0	0	0	9.27518e-05	2.87699e-05	0.00010932	3.75783e-05	0.000102745	0	0.000291467	0.000310309	0.000102976	5.89856e-05	0.000313382	6.54304e-05	0.00031391	6.635e-05	5.48698e-05	9.09203e-05	6.31069e-05	0.000232787	0.00041227	0.000196879	0.000369118	0.000231601	0.000253902	0.00024729	0.000232056
344	0.000223978	0	0.000524811	0	0	0	0	0	0	0	0	0	0	0.000199901	0.000129261	0.000150946	9.85143e-05	0.000163929	0	0.000410718	0.000581612	0.00018996	0.000137784	0.000408037	9.58167e-05	0.000389549	0.000149535	0.000181225	0.000162811	0.000142626	0.000259043	0.000530005	0.000253383	0.000492196	0.000258226	0.000326402	0.000335007	0.000288944
345	9.38801e-05	0	0.000149385	0	0	0	0	0	0	0	0	0	0	7.8216e-05	2.83619e-05	0.000102546	4.03316e-05	0.000105416	0	0.000311398	0.000327141	9.72491e-05	6.04053e-05	0.000326503	6.38778e-05	0.000331617	6.58167e-05	5.37106e-05	8.52178e-05	6.41471e-05	0.000230074	0.000416995	0.000200999	0.00038016	0.000236038	0.000258014	0.000260237	0.000238461
346	9.63582e-05	0	0.000157008	0	0	0	0	0	0	0	0	0	0	8.05694e-05	2.8821e-05	0.00010278	4.16628e-05	0.000105622	0	0.000289801	0.000321675	9.66007e-05	5.04669e-05	0.000324432	5.01263e-05	0.000320935	5.85038e-05	4.67553e-05	8.93185e-05	5.13177e-05	0.000229276	0.000425658	0.000200263	0.000382819	0.000235431	0.000254144	0.000259421	0.000236051
347	8.59218e-05	0	0.000147075	0	0	0	0	0	0	0	0	0	0	8.37535e-05	2.71376e-05	0.000106704	4.31757e-05	0.000107009	0	0.0002757	0.000311862	9.13061e-05	4.84017e-05	0.000307444	5.30097e-05	0.000323918	5.53805e-05	4.92669e-05	7.59912e-05	4.99307e-05	0.000221854	0.000396913	0.000184666	0.000362759	0.000225461	0.000237697	0.000246007	0.000220386
348	8.03938e-05	0	0.000141861	0	0	0	0	0	0	0	0	0	0	8.44456e-05	0	0.00010049	4.24193e-05	0.000101871	0	0.000284472	0.000305837	9.7141e-05	4.64011e-05	0.000295566	5.05699e-05	0.00031468	5.33999e-05	5.0233e-05	8.13093e-05	5.37448e-05	0.000219779	0.000398488	0.000180693	0.000357845	0.000215675	0.000238664	0.000247989	0.000216708
349	8.0775e-05	0	0.000143973	0	0	0	0	0	0	0	0	0	0	7.78007e-05	0	9.86684e-05	3.58839e-05	9.13401e-05	0	0.000252382	0.000295589	8.39584e-05	4.62075e-05	0.000286036	4.67993e-05	0.000288793	5.37046e-05	3.99932e-05	7.48379e-05	4.70412e-05	0.000197115	0.000383289	0.000187315	0.000335473	0.000207894	0.000220101	0.00022536	0.00022045
350	0.000215352	0	0.000485278	0	0	0	0	0	0	0	0	0	0	0.00023451	0	0.000138472	8.24483e-05	0.000154734	0	0.000398615	0.00053801	0.000129125	6.91822e-05	0.000394318	6.27688e-05	0.000350093	7.64053e-05	7.24514e-05	0.000117767	7.37402e-05	0.000233346	0.000493621	0.000224101	0.00046965	0.00022303	0.000299253	0.00030258	0.000260405
351	8.72561e-05	0	0.000139452	0	0	0	0	0	0	0	0	0	0	8.12616e-05	0	0.000100724	3.65193e-05	9.69397e-05	0	0.000281196	0.000301179	9.05497e-05	4.76918e-05	0.00029575	5.14571e-05	0.000289756	5.42379e-05	4.94601e-05	7.4069e-05	5.54786e-05	0.000208288	0.000382501	0.000177015	0.000356574	0.000216343	0.000236367	0.000228976	0.000209034
352	7.31502e-05	0	0.00013084	0	0	0	0	0	0	0	0	0	0	7.7247e-05	0	9.6426e-05	3.60957e-05	9.75048e-05	0	0.000254381	0.00028621	9.45477e-05	4.50459e-05	0.000299525	4.59122e-05	0.000292162	4.90578e-05	4.2698e-05	7.06731e-05	4.29959e-05	0.000205495	0.000368404	0.000176867	0.000341485	0.000198046	0.000214478	0.000228976	0.000200472
353	8.18234e-05	0	0.000137076	0	0	0	0	0	0	0	0	0	0	7.76623e-05	0	9.37163e-05	3.26162e-05	9.68883e-05	0	0.000260155	0.000285216	7.71509e-05	4.20127e-05	0.00027425	3.43787e-05	0.000283982	5.15717e-05	3.96068e-05	6.54831e-05	4.07999e-05	0.000189693	0.000368483	0.000173777	0.000338421	0.000203335	0.00021351	0.000205764	0.000199902
354	8.09656e-05	0	0.000137043	0	0	0	0	0	0	0	0	0	0	7.32324e-05	0	9.60989e-05	3.31306e-05	9.27271e-05	0	0.000278975	0.000297017	8.56872e-05	5.0725e-05	0.000289673	4.81301e-05	0.000305538	5.34761e-05	4.463e-05	6.95839e-05	5.18956e-05	0.000205973	0.000383761	0.000183489	0.000346283	0.000203517	0.000227599	0.000211713	0.000204975
355	8.06797e-05	0	0.000123745	0	0	0	0	0	0	0	0	0	0	7.61395e-05	0	9.22681e-05	3.31911e-05	8.67679e-05	0	0.000257101	0.000285464	8.86047e-05	3.74307e-05	0.000297361	4.12544e-05	0.000282442	4.27352e-05	4.23116e-05	7.59271e-05	4.66944e-05	0.000195359	0.00038069	0.00016333	0.000326801	0.000192332	0.000225724	0.000236442	0.000194891
356	8.87334e-05	0	0.000132523	0	0	0	0	0	0	0	0	0	0	7.00483e-05	0	9.40433e-05	3.53393e-05	9.76589e-05	0	0.000261376	0.000289315	8.30939e-05	4.93698e-05	0.000297591	5.01263e-05	0.000289563	5.34761e-05	4.63689e-05	6.84946e-05	4.94684e-05	0.000209565	0.00039077	0.000183783	0.000345994	0.000213182	0.000214236	0.000227343	0.000209224
357	7.70103e-05	0	0.000122854	0	0	0	0	0	0	0	0	0	0	5.95273e-05	0	8.91379e-05	3.12244e-05	9.11346e-05	0	0.00025105	0.000294719	7.55301e-05	4.00121e-05	0.000290778	3.70402e-05	0.000274455	4.20496e-05	4.25048e-05	6.3625e-05	3.86038e-05	0.00018299	0.000346826	0.000164213	0.000322408	0.000195493	0.00021097	0.000216845	0.000196857
358	8.0775e-05	0	0.000139254	0	0	0	0	0	0	0	0	0	0	6.93562e-05	0	0.000100444	3.54603e-05	8.98503e-05	0	0.000295353	0.000370309	9.7141e-05	0.000138623	0.000343768	7.45241e-05	0.000322186	6.18555e-05	9.98863e-05	0.000109566	7.89414e-05	0.000220817	0.000402189	0.00027619	0.000401434	0.0002933	0.000279601	0.000269569	0.000271123
359	7.87735e-05	0	0.000126781	0	0	0	0	0	0	0	0	0	0	7.15711e-05	0	9.24549e-05	0	9.12373e-05	0	0.000252549	0.000281241	8.17973e-05	4.31098e-05	0.000276322	4.87955e-05	0.000290526	4.57061e-05	4.73349e-05	7.08653e-05	4.31115e-05	0.000196716	0.000377146	0.000159946	0.000324547	0.000206313	0.00021345	0.000211713	0.000200028
360	7.07198e-05	0	0.000119653	0	0	0	0	0	0	0	0	0	0	6.57569e-05	0	8.76897e-05	0	8.00382e-05	0	0.000252105	0.000263042	7.47737e-05	3.68498e-05	0.000276045	3.23825e-05	0.000269258	4.1364e-05	3.43903e-05	6.25358e-05	3.73324e-05	0.000180995	0.000360529	0.000168627	0.000310094	0.000188867	0.000201658	0.000218011	0.000194003
361	7.31502e-05	0	0.000120808	0	0	0	0	0	0	0	0	0	0	7.03252e-05	0	8.40457e-05	0	8.41993e-05	0	0.00025266	0.000278322	7.22885e-05	3.85278e-05	0.000288936	3.97018e-05	0.000284944	3.71743e-05	3.94135e-05	6.3625e-05	3.77948e-05	0.000183549	0.000366436	0.000168333	0.000326397	0.000196344	0.000212422	0.00020903	0.00019153
362	6.31427e-05	0	0.000117937	0	0	0	0	0	0	0	0	0	0	6.42341e-05	0	7.50291e-05	0	7.87539e-05	0	0.00023928	0.00026652	7.48818e-05	3.82696e-05	0.000265411	4.25852e-05	0.000261367	4.23543e-05	3.41971e-05	5.96525e-05	3.69857e-05	0.000171658	0.000333517	0.000151412	0.000302059	0.000175494	0.000201719	0.000185351	0.00017948
363	8.80186e-05	0	0.000137439	0	0	0	0	0	0	0	0	0	0	9.38593e-05	0	0.000128101	0	0.000141274	0	0.000279586	0.000301676	0.000101355	5.29192e-05	0.000313659	9.73693e-05	0.000317086	6.10938e-05	6.31776e-05	9.04718e-05	5.51318e-05	0.000217146	0.000391558	0.00018393	0.000351082	0.000219018	0.00022131	0.000254522	0.000205673
364	7.49135e-05	0	0.000124141	0	0	0	0	0	0	0	0	0	0	6.99099e-05	0	8.94183e-05	0	8.09629e-05	0	0.000235117	0.000264284	6.7318e-05	3.93667e-05	0.000269784	3.948e-05	0.000258576	3.86216e-05	3.74815e-05	6.03573e-05	4.05687e-05	0.000171578	0.000328319	0.000136844	0.000302637	0.000180296	0.000194281	0.000199581	0.000171933
365	6.99097e-05	0	0.000120676	0	0	0	0	0	0	0	0	0	0	5.67585e-05	0	8.66619e-05	0	8.38911e-05	0	0.000245276	0.000262607	6.42924e-05	3.55591e-05	0.000282905	3.59313e-05	0.000273011	4.09069e-05	3.65155e-05	6.02932e-05	3.21313e-05	0.000175808	0.00034407	0.00017981	0.000309054	0.000184977	0.000204742	0.000205997	0.000192672
366	6.91472e-05	0	0.000118366	0	0	0	0	0	0	0	0	0	0	6.89409e-05	0	8.57743e-05	0	8.09629e-05	0	0.000252271	0.000268446	6.58052e-05	2.69759e-05	0.00027158	3.46005e-05	0.000271664	3.73266e-05	3.43903e-05	5.60643e-05	3.28248e-05	0.000183788	0.000361238	0.000153619	0.000304833	0.000190995	0.000211575	0.000198415	0.000185569
367	6.60497e-05	0	0.000110348	0	0	0	0	0	0	0	0	0	0	6.58953e-05	0	8.21302e-05	0	7.70072e-05	0	0.000229343	0.000254409	7.15321e-05	2.88474e-05	0.000261774	2.99427e-05	0.000245874	3.34416e-05	2.72417e-05	5.7538e-05	3.12067e-05	0.000173573	0.000337455	0.000136403	0.000306799	0.000174278	0.00019664	0.000195965	0.000182461
368	7.06245e-05	0	0.00011665	0	0	0	0	0	0	0	0	0	0	6.58953e-05	0	8.11025e-05	0	7.88052e-05	0	0.000237337	0.000298446	6.11589e-05	3.00091e-05	0.000305924	2.86119e-05	0.000296781	3.2299e-05	2.60825e-05	5.79865e-05	2.47342e-05	0.000170461	0.000347614	0.000146556	0.000314892	0.000182363	0.00019803	0.000196665	0.000183856
369	6.67168e-05	0	0.000114868	0	0	0	0	0	0	0	0	0	0	5.99426e-05	0	7.61036e-05	0	7.48495e-05	0	0.000231341	0.000248632	6.85066e-05	2.66532e-05	0.000261497	3.41569e-05	0.000266371	2.97851e-05	2.56961e-05	5.59362e-05	2.65835e-05	0.000171658	0.000347614	0.000148174	0.000291826	0.000183396	0.000197305	0.000195965	0.00017206
370	6.24279e-05	0	0.000106058	0	0	0	0	0	0	0	0	0	0	4.96983e-05	0	7.6711e-05	0	7.06884e-05	0	0.000231286	0.000249502	6.40763e-05	2.91701e-05	0.000256479	4.21416e-05	0.000263099	3.78599e-05	3.07194e-05	5.55518e-05	3.40962e-05	0.000161203	0.000328004	0.000144201	0.000292	0.000174886	0.00018376	0.000191883	0.000172884
371	6.82894e-05	0	0.000115693	0	0	0	0	0	0	0	0	0	0	6.13269e-05	0	7.4889e-05	0	7.33598e-05	0	0.00023062	0.00024739	5.38112e-05	2.43299e-05	0.000243312	2.46196e-05	0.000266275	2.84139e-05	2.58893e-05	4.75426e-05	2.51965e-05	0.000155458	0.000314616	0.000132577	0.000279513	0.000161756	0.000175597	0.000170303	0.000163308
372	6.40005e-05	0	0.000111667	0	0	0	0	0	0	0	0	0	0	5.3713e-05	0	7.98878e-05	0	6.8839e-05	0	0.000214797	0.000241365	5.75931e-05	2.63951e-05	0.000234657	2.3067e-05	0.000226916	3.13087e-05	2.45369e-05	5.01696e-05	2.41563e-05	0.000151388	0.000300913	0.000134784	0.000272575	0.000155556	0.000165559	0.000168204	0.000158488
373	5.89967e-05	0	0.000106718	0	0	0	0	0	0	0	0	0	0	5.74507e-05	0	7.27399e-05	0	6.68355e-05	0	0.000215075	0.000249999	6.19152e-05	2.77503e-05	0.000240366	2.77247e-05	0.000234422	3.18419e-05	2.82077e-05	5.01696e-05	3.08599e-05	0.000150989	0.000311545	0.00013346	0.000280553	0.000160783	0.000168764	0.000170653	0.000167557
374	5.71382e-05	0	0.000108467	0	0	0	0	0	0	0	0	0	0	5.67585e-05	0	7.30202e-05	0	6.83766e-05	0	0.000210023	0.000244595	5.77011e-05	2.84602e-05	0.000235762	3.19389e-05	0.000235384	2.66619e-05	2.41505e-05	5.04259e-05	2.8086e-05	0.00015458	0.000306426	0.000139346	0.000259452	0.000163762	0.000167918	0.000173336	0.000158742
375	5.76624e-05	0	0.000101636	0	0	0	0	0	0	0	0	0	0	5.17749e-05	0	7.25063e-05	0	6.54998e-05	0	0.000206914	0.000239564	5.56481e-05	2.5298e-05	0.000240826	2.10708e-05	0.000241928	2.89472e-05	2.43437e-05	4.95288e-05	2.53121e-05	0.000163438	0.000296897	0.000139346	0.000264887	0.000160905	0.000167132	0.000180218	0.000171933
376	6.54778e-05	0	0.000111766	0	0	0	0	0	0	0	0	0	0	6.06347e-05	0	7.82527e-05	0	7.55688e-05	0	0.000219683	0.00024944	6.9263e-05	3.0848e-05	0.000237281	2.90555e-05	0.000251167	3.13848e-05	3.1299e-05	5.95243e-05	3.03976e-05	0.00016655	0.000309261	0.000134637	0.000267141	0.000164795	0.00017729	0.000177185	0.000154112
377	5.65187e-05	0	9.98539e-05	0	0	0	0	0	0	0	0	0	0	5.34361e-05	0	7.04507e-05	0	6.86335e-05	0	0.0002264	0.000256458	7.25046e-05	3.0848e-05	0.000252474	3.7262e-05	0.000247413	3.43557e-05	2.9367e-05	6.29843e-05	3.20157e-05	0.00016687	0.000331706	0.000124484	0.000288358	0.000173427	0.000186723	0.000195849	0.000159186
378	5.6471e-05	0	9.7577e-05	0	0	0	0	0	0	0	0	0	0	4.42994e-05	0	6.91894e-05	0	6.47806e-05	0	0.000213909	0.000241924	6.63455e-05	2.42654e-05	0.000237511	2.06272e-05	0.000234711	2.50622e-05	2.74349e-05	5.38218e-05	2.69302e-05	0.000152904	0.000312254	0.000117421	0.000269511	0.000157622	0.000173662	0.00017007	0.00015297
379	5.74718e-05	0	9.52671e-05	0	0	0	0	0	0	0	0	0	0	4.59606e-05	0	6.98901e-05	0	6.34449e-05	0	0.000200918	0.00023826	5.85656e-05	2.61369e-05	0.000226462	3.17171e-05	0.000223548	3.20704e-05	2.60825e-05	4.97211e-05	3.06288e-05	0.00014628	0.000290754	0.000129928	0.000255406	0.000157258	0.000167192	0.000176136	0.00014999
380	6.14271e-05	0	9.7313e-05	0	0	0	0	0	0	0	0	0	0	4.56837e-05	0	6.46577e-05	0	6.25716e-05	0	0.000211855	0.000227949	4.7544e-05	2.23293e-05	0.000233092	1.95182e-05	0.000233556	2.55192e-05	2.22184e-05	4.0046e-05	2.34628e-05	0.000153223	0.000303197	0.000119334	0.000268471	0.000148383	0.000151289	0.000164588	0.000157283
381	4.94658e-05	0	9.35842e-05	0	0	0	0	0	0	0	0	0	0	4.55453e-05	0	6.37701e-05	0	5.75884e-05	0	0.000193478	0.00021826	4.3546e-05	2.0845e-05	0.000206804	2.37324e-05	0.000207573	1.97298e-05	1.70019e-05	4.04304e-05	1.98798e-05	0.000131357	0.000261537	0.000112124	0.000224246	0.000133125	0.000136596	0.000150123	0.000134769
382	5.7853e-05	0	9.8237e-05	0	0	0	0	0	0	0	0	0	0	5.34361e-05	0	6.75542e-05	0	6.28284e-05	0	0.00018243	0.000223104	4.9489e-05	2.15549e-05	0.000206067	2.24016e-05	0.000205745	2.45289e-05	2.51165e-05	4.03663e-05	2.10356e-05	0.000135507	0.000259962	0.000115508	0.000236328	0.000137258	0.000138289	0.000147791	0.000137496
383	6.66692e-05	0	9.8501e-05	0	0	0	0	0	0	0	0	0	0	5.32977e-05	0	8.05886e-05	0	7.58256e-05	0	0.000209467	0.000233539	6.83985e-05	3.73016e-05	0.000231711	4.54686e-05	0.000222297	3.46604e-05	2.89806e-05	5.81788e-05	3.28248e-05	0.000150031	0.000260041	0.000126986	0.000246098	0.000150389	0.000159694	0.00016867	0.000150307
384	5.25157e-05	0	9.09443e-05	0	0	0	0	0	0	0	0	0	0	3.9731e-05	0	6.25087e-05	0	5.73829e-05	0	0.00019098	0.000219937	4.60312e-05	2.32974e-05	0.000224667	1.73002e-05	0.00022451	1.75968e-05	1.81611e-05	3.99819e-05	2.092e-05	0.000134948	0.000269649	0.000115214	0.000242687	0.000141392	0.000149112	0.000146157	0.000144979
385	5.12767e-05	0	8.27936e-05	0	0	0	0	0	0	0	0	0	0	4.87293e-05	0	6.05465e-05	0	5.64582e-05	0	0.000184596	0.000210931	4.44104e-05	1.81345e-05	0.000211546	1.77438e-05	0.000209498	2.06439e-05	1.64223e-05	3.87004e-05	1.96487e-05	0.00013423	0.000251299	0.000110653	0.000231125	0.000139933	0.000146512	0.000145458	0.000134452
386	4.46526e-05	0	8.45096e-05	0	0	0	0	0	0	0	0	0	0	4.19459e-05	0	5.70894e-05	0	5.20916e-05	0	0.000174047	0.000205713	4.1709e-05	1.92316e-05	0.000198379	2.10708e-05	0.00019054	1.97298e-05	1.29446e-05	3.67141e-05	1.86084e-05	0.000128245	0.0002424	0.000106532	0.00021887	0.000135252	0.000140949	0.000139859	0.000130139
387	4.39855e-05	0	8.40146e-05	0	0	0	0	0	0	0	0	0	0	4.01463e-05	0	5.95187e-05	0	5.1321e-05	0	0.000179988	0.000202856	3.74949e-05	1.55531e-05	0.000227751	1.46387e-05	0.000207188	2.1101e-05	1.87408e-05	3.34464e-05	1.50254e-05	0.000128404	0.000236888	0.000101677	0.00021991	0.000139508	0.000125953	0.000144991	0.000119801
388	4.7083e-05	0	8.81724e-05	0	0	0	0	0	0	0	0	0	0	4.26381e-05	0	5.84442e-05	0	5.24512e-05	0	0.000176157	0.000209192	3.97641e-05	1.61984e-05	0.000204088	1.37515e-05	0.000201607	2.01107e-05	1.83543e-05	3.34464e-05	1.47943e-05	0.000119227	0.00024681	0.000115361	0.000217309	0.000127107	0.000129944	0.000137876	0.000132168
389	4.26988e-05	0	8.02527e-05	0	0	0	0	0	0	0	0	0	0	3.58548e-05	0	5.38659e-05	0	0	0	0.000168718	0.000199067	3.68466e-05	1.67793e-05	0.000192578	1.37515e-05	0.000184959	1.98821e-05	1.62291e-05	3.4023e-05	1.61812e-05	0.000120105	0.000233738	0.000105355	0.000206556	0.000117016	0.000127284	0.000124228	0.000117265
390	4.35566e-05	0	8.66545e-05	0	0	0	0	0	0	0	0	0	0	3.57164e-05	0	5.53141e-05	0	0	0	0.000184707	0.000200558	3.50097e-05	1.58112e-05	0.000186961	1.59694e-05	0.000196025	1.84348e-05	1.71951e-05	3.35105e-05	1.5141e-05	0.000120424	0.000243424	9.96167e-05	0.000221818	0.000124372	0.000137442	0.000130994	0.000123924
391	4.62252e-05	0	7.99887e-05	0	0	0	0	0	0	0	0	0	0	3.83466e-05	0	5.26045e-05	0	0	0	0.000168662	0.000200061	3.83594e-05	1.58112e-05	0.000192072	1.61912e-05	0.000186402	1.84348e-05	1.29446e-05	3.73549e-05	1.64124e-05	0.000116912	0.00023421	0.000102412	0.000204764	0.000129174	0.000123897	0.000137642	0.00012627
392	0.000108653	0	0.000236006	0	0	0	0	0	0	0	0	0	0	0.000111025	0	6.73674e-05	0	0	0	0.000253881	0.000336085	8.20134e-05	2.91701e-05	0.000285575	2.59503e-05	0.000223355	3.58031e-05	3.53563e-05	7.50942e-05	3.95285e-05	0.00013423	0.000311073	0.000128163	0.000277605	0.000126195	0.000195733	0.000213112	0.000149926
393	4.2937e-05	0	7.66889e-05	0	0	0	0	0	0	0	0	0	0	3.61317e-05	0	5.33052e-05	0	0	0	0.000167829	0.000195465	4.5491e-05	1.69729e-05	0.000195294	1.50823e-05	0.000195929	1.69112e-05	1.48767e-05	3.19727e-05	1.50254e-05	0.000117152	0.000238935	0.000109328	0.000207654	0.000130207	0.000124442	0.00013286	0.000132929
394	4.1984e-05	0	7.49729e-05	0	0	0	0	0	0	0	0	0	0	3.23939e-05	0	4.77925e-05	0	0	0	0.00016039	0.000190496	3.39291e-05	1.38752e-05	0.000179871	1.41951e-05	0.000180147	1.52354e-05	1.06262e-05	2.9666e-05	1.37541e-05	0.00010566	0.000227359	8.72566e-05	0.000201931	0.000115253	0.000120149	0.000128077	0.000113015
395	4.20793e-05	0	7.74148e-05	0	0	0	0	0	0	0	0	0	0	3.50242e-05	0	5.56879e-05	0	0	0	0.000156615	0.000182111	3.55499e-05	1.78118e-05	0.000184337	1.7522e-05	0.000175047	1.88918e-05	1.95136e-05	3.30619e-05	1.82617e-05	0.000112683	0.000219168	9.71153e-05	0.00019141	0.000120116	0.000112651	0.000127377	0.000120943
396	3.83145e-05	0	7.03861e-05	0	0	0	0	0	0	0	0	0	0	3.57164e-05	0	4.23732e-05	0	0	0	0.000146733	0.000182484	3.38211e-05	1.49077e-05	0.000177984	1.92964e-05	0.000165905	2.12533e-05	1.46835e-05	3.20368e-05	1.56033e-05	0.000107176	0.000210584	8.4608e-05	0.000187594	0.000108931	0.000116823	0.000122712	0.000108132
397	3.54552e-05	0	7.02211e-05	0	0	0	0	0	0	0	0	0	0	3.32245e-05	0	4.64377e-05	0	0	0	0.000149786	0.000173229	3.45774e-05	1.41333e-05	0.000155563	1.68566e-05	0.000160227	1.59971e-05	1.42971e-05	2.49887e-05	1.2945e-05	9.94354e-05	0.000198063	7.96051e-05	0.000178345	0.000100968	0.000106664	0.000110697	0.000101219
398	3.65036e-05	0	6.90332e-05	0	0	0	0	0	0	0	0	0	0	3.10095e-05	0	0	0	0	0	0.000149342	0.00017739	3.1768e-05	1.32298e-05	0.000179964	1.21989e-05	0.000170813	1.43212e-05	1.75815e-05	2.79361e-05	1.25983e-05	0.00010159	0.000191999	8.40194e-05	0.000179212	0.000102427	0.000103157	0.000108364	0.000105976
399	3.80763e-05	0	7.00561e-05	0	0	0	0	0	0	0	0	0	0	2.69949e-05	0	0	0	0	0	0.000153228	0.000170434	3.166e-05	1.00676e-05	0.000172782	1.08681e-05	0.000171294	1.20359e-05	1.06262e-05	2.66546e-05	1.41008e-05	0.000108453	0.000202079	8.79923e-05	0.000188404	0.000106196	0.00011392	0.000114313	0.000108132
400	3.81239e-05	0	7.51709e-05	0	0	0	0	0	0	0	0	0	0	3.48857e-05	0	0	0	0	0	0.000153506	0.000191428	3.92238e-05	1.71665e-05	0.00017338	1.48605e-05	0.000164654	2.17104e-05	1.50699e-05	3.1332e-05	1.94175e-05	0.000103027	0.000208852	9.7851e-05	0.00019511	0.000100786	0.000118214	0.000118746	0.000114347
401	3.68372e-05	0	6.59643e-05	0	0	0	0	0	0	0	0	0	0	3.25323e-05	0	0	0	0	0	0.00015345	0.000185775	3.20922e-05	1.58758e-05	0.000174945	1.59694e-05	0.000171967	1.59209e-05	1.21718e-05	3.08834e-05	1.75682e-05	0.00010566	0.000210191	8.62266e-05	0.000181235	0.00011112	0.000115734	0.000109181	0.000116884
402	3.40256e-05	0	6.63933e-05	0	0	0	0	0	0	0	0	0	0	2.96252e-05	0	0	0	0	0	0.000146788	0.000180993	2.84183e-05	9.4222e-06	0.000170848	1.06463e-05	0.000163114	1.14265e-05	9.46698e-06	2.55653e-05	9.93991e-06	9.36097e-05	0.000197905	8.68151e-05	0.000175801	0.000101698	0.000106543	0.000106964	9.59553e-05
403	3.9077e-05	0	6.61623e-05	0	0	0	0	0	0	0	0	0	0	2.97636e-05	0	0	0	0	0	0.000152729	0.000182608	3.02553e-05	1.01321e-05	0.000163574	1.44169e-05	0.000163788	1.25692e-05	9.08057e-06	2.64624e-05	1.16736e-05	9.68817e-05	0.000198771	7.97522e-05	0.000175281	9.69563e-05	0.000103399	0.000114663	0.000106166
404	3.48834e-05	0	6.37534e-05	0	0	0	0	0	0	0	0	0	0	2.92099e-05	0	0	0	0	0	0.000143124	0.000169502	2.96069e-05	1.47787e-05	0.000162377	1.24207e-05	0.000156763	1.53877e-05	1.37175e-05	2.58216e-05	1.60657e-05	9.74403e-05	0.000186014	7.84279e-05	0.000168575	9.58621e-05	0.000103339	0.000109881	9.5765e-05
405	2.98796e-05	0	6.33244e-05	0	0	0	0	0	0	0	0	0	0	2.68565e-05	0	0	0	0	0	0.000142846	0.0001659	2.66895e-05	9.74488e-06	0.000156852	1.26425e-05	0.000153394	1.41689e-05	1.15922e-05	2.24898e-05	1.30606e-05	9.03378e-05	0.00018625	7.43079e-05	0.000167765	9.06344e-05	9.43895e-05	9.76327e-05	9.215e-05
406	3.61224e-05	0	5.94636e-05	0	0	0	0	0	0	0	0	0	0	2.64412e-05	0	0	0	0	0	0.000136184	0.000172546	2.71217e-05	9.80942e-06	0.000151328	1.06463e-05	0.000150892	1.08171e-05	6.37572e-06	2.37072e-05	8.09062e-06	9.52058e-05	0.000186959	7.60736e-05	0.000165684	9.69563e-05	9.85012e-05	9.99657e-05	9.12622e-05
407	3.77903e-05	0	5.86386e-05	0	0	0	0	0	0	0	0	0	0	2.74102e-05	0	0	0	0	0	0.000143402	0.000163477	2.91747e-05	1.60694e-05	0.00015607	1.35297e-05	0.000154261	1.26453e-05	1.15922e-05	2.41557e-05	9.47759e-06	8.95398e-05	0.000187037	7.12179e-05	0.000175107	9.25188e-05	0.000103641	0.000106731	9.3355e-05
408	3.29772e-05	0	6.24995e-05	0	0	0	0	0	0	0	0	0	0	3.35014e-05	0	0	0	0	0	0.000138461	0.000162794	2.96069e-05	9.61581e-06	0.000157359	9.9809e-06	0.000154742	9.44592e-06	8.11455e-06	2.29383e-05	1.05178e-05	8.70658e-05	0.000186407	8.12237e-05	0.000167765	9.76249e-05	0.000101646	0.000110697	9.24037e-05
409	3.18335e-05	0	5.67577e-05	0	0	0	0	0	0	0	0	0	0	2.86561e-05	0	0	0	0	0	0.000133408	0.000156956	2.59331e-05	8.3251e-06	0.000138575	8.20652e-06	0.000139152	9.97916e-06	6.37572e-06	1.86454e-05	8.7841e-06	8.15594e-05	0.000176248	7.18064e-05	0.000154469	8.50419e-05	8.71334e-05	9.11006e-05	8.77106e-05
410	3.27866e-05	0	5.57017e-05	0	0	0	0	0	0	0	0	0	0	2.82408e-05	0	0	0	0	0	0.000132465	0.000187887	2.87425e-05	9.29313e-06	0.000181989	9.09371e-06	0.000159842	9.14121e-06	7.14854e-06	1.95424e-05	1.08646e-05	8.87417e-05	0.000187746	7.82808e-05	0.000173142	9.54974e-05	0.000102492	0.000100199	9.59553e-05
411	0	0	6.10475e-05	0	0	0	0	0	0	0	0	0	0	2.72718e-05	0	0	0	0	0	0.000131576	0.000168695	2.56089e-05	8.5187e-06	0.000143685	8.42832e-06	0.000140499	9.29357e-06	7.34174e-06	2.08239e-05	7.39714e-06	8.71456e-05	0.000185147	7.47493e-05	0.000159325	8.71087e-05	8.96125e-05	9.54165e-05	8.80277e-05
412	0	0	5.33258e-05	0	0	0	0	0	0	0	0	0	0	2.46415e-05	0	0	0	0	0	0.000124581	0.000156645	2.03143e-05	7.4216e-06	0.000140048	8.42832e-06	0.000132127	7.69386e-06	4.83009e-06	1.8261e-05	4.96995e-06	8.10806e-05	0.000165853	6.70978e-05	0.000152677	7.25197e-05	8.44728e-05	9.28503e-05	7.86415e-05
413	0	0	5.62297e-05	0	0	0	0	0	0	0	0	0	0	2.06269e-05	0	0	0	0	0	0.000119862	0.000154285	2.10706e-05	1.22618e-05	0.000140601	1.04245e-05	0.000138382	1.28739e-05	1.10126e-05	1.90298e-05	1.30606e-05	8.35545e-05	0.000180343	6.65092e-05	0.000147763	8.55282e-05	8.47752e-05	9.61163e-05	8.63788e-05
414	0	0	4.8607e-05	0	0	0	0	0	0	0	0	0	0	2.22881e-05	0	0	0	0	0	0.000119085	0.000144409	1.84773e-05	7.22799e-06	0.000130518	6.65394e-06	0.000132608	7.16062e-06	7.14854e-06	1.41603e-05	8.55294e-06	6.7913e-05	0.000151914	6.62149e-05	0.00014256	7.56198e-05	7.92122e-05	8.18855e-05	7.47728e-05
415	0	0	5.70547e-05	0	0	0	0	0	0	0	0	0	0	2.47799e-05	0	0	0	0	0	0.000137073	0.000196272	2.48525e-05	9.35767e-06	0.00017757	1.10899e-05	0.000163884	1.04362e-05	9.08057e-06	2.30024e-05	9.01526e-06	9.35299e-05	0.000188849	8.96109e-05	0.000181119	0.000100847	9.13661e-05	0.000102998	0.00010217
416	0	0	5.82756e-05	0	0	0	0	0	0	0	0	0	0	2.56106e-05	0	0	0	0	0	0.000138627	0.000177701	1.76129e-05	7.6152e-06	0.000152755	7.09753e-06	0.000154742	7.08444e-06	7.14854e-06	1.74921e-05	8.7841e-06	8.539e-05	0.000175539	6.95993e-05	0.000169846	8.05436e-05	8.30216e-05	9.28503e-05	7.85146e-05
417	0	0	5.04219e-05	0	0	0	0	0	0	0	0	0	0	2.14575e-05	0	0	0	0	0	0.000119862	0.000156086	2.12867e-05	7.09892e-06	0.000134063	8.87191e-06	0.000137227	7.99856e-06	6.56892e-06	1.85173e-05	8.09062e-06	7.55741e-05	0.000162073	6.45964e-05	0.000143427	7.84768e-05	8.21146e-05	8.57348e-05	7.40752e-05
418	0	0	5.29628e-05	0	0	0	0	0	0	0	0	0	0	1.86888e-05	0	0	0	0	0	0.000117919	0.00014385	1.9774e-05	6.13088e-06	0.000130058	5.76674e-06	0.000127893	7.23679e-06	5.4097e-06	1.61465e-05	8.2062e-06	6.67159e-05	0.000154434	6.51849e-05	0.000137993	7.49512e-05	7.72167e-05	7.97859e-05	7.62949e-05
419	0	0	4.73861e-05	0	0	0	0	0	0	0	0	0	0	2.15959e-05	0	0	0	0	0	0.000112589	0.000150434	2.03143e-05	5.03378e-06	0.000123935	1.15335e-05	0.000124717	8.76033e-06	5.60291e-06	1.66591e-05	6.58808e-06	7.2781e-05	0.00014396	5.5032e-05	0.000135796	7.36138e-05	7.11095e-05	7.65198e-05	7.59778e-05
420	0	0	4.74521e-05	0	0	0	0	0	0	0	0	0	0	1.99347e-05	0	0	0	0	0	0.000111313	0.000133788	1.7829e-05	7.6152e-06	0.000123843	3.77056e-06	0.000124525	7.38915e-06	6.95533e-06	1.84532e-05	7.16598e-06	6.63169e-05	0.000147267	6.38606e-05	0.000130651	7.45256e-05	7.34073e-05	8.41018e-05	7.52802e-05
421	0	0	5.43158e-05	0	0	0	0	0	0	0	0	0	0	1.85504e-05	0	0	0	0	0	0.000120417	0.0001459	2.70136e-05	9.22859e-06	0.000137516	1.15335e-05	0.000137901	8.07474e-06	9.08057e-06	2.0888e-05	7.6283e-06	8.08412e-05	0.000171444	7.19536e-05	0.000162158	8.35222e-05	8.07238e-05	8.11856e-05	8.79009e-05
422	0	0	5.83746e-05	0	0	0	0	0	0	0	0	0	0	0	0	0	0	0	0	0.000118696	0.000140124	2.04223e-05	6.32449e-06	0.000132774	7.76292e-06	0.000126738	5.48473e-06	5.60291e-06	1.69154e-05	6.12576e-06	7.17435e-05	0.000159868	6.20949e-05	0.000142676	7.60453e-05	8.03006e-05	8.32853e-05	7.43923e-05
423	0	0	4.66271e-05	0	0	0	0	0	0	0	0	0	0	0	0	0	0	0	0	0.000114699	0.000139627	2.09626e-05	8.00242e-06	0.000124027	1.21989e-05	0.0001277	9.21739e-06	6.95533e-06	1.69795e-05	7.51272e-06	7.15041e-05	0.000147267	5.32662e-05	0.000129148	7.28844e-05	6.9356e-05	7.64032e-05	7.27434e-05
424	0	0	4.9894e-05	0	0	0	0	0	0	0	0	0	0	0	0	0	0	0	0	0.000107093	0.000141987	1.83693e-05	5.22739e-06	0.000129644	7.76292e-06	0.000118462	7.46532e-06	5.4097e-06	1.8261e-05	9.59317e-06	7.45367e-05	0.000151835	6.73921e-05	0.00013331	8.16986e-05	7.89098e-05	8.15356e-05	8.34614e-05
425	0	0	4.45152e-05	0	0	0	0	0	0	0	0	0	0	0	0	0	0	0	0	0.000108759	0.000133415	1.95579e-05	6.45356e-06	0.00011993	6.87573e-06	0.000108454	7.38915e-06	6.37572e-06	1.46088e-05	7.85946e-06	6.76735e-05	0.000142227	6.28306e-05	0.000128975	6.83253e-05	6.90537e-05	7.36037e-05	7.14749e-05
426	0	0	4.30962e-05	0	0	0	0	0	0	0	0	0	0	0	0	0	0	0	0	0.000105317	0.00013677	1.80451e-05	6.00181e-06	0.000130518	6.21034e-06	0.000121157	6.70356e-06	5.0233e-06	1.31991e-05	4.27647e-06	6.80726e-05	0.000147504	6.19478e-05	0.000130304	7.68964e-05	7.17747e-05	7.92027e-05	7.41386e-05
427	0	0	4.60331e-05	0	0	0	0	0	0	0	0	0	0	0	0	0	0	0	0	9.75997e-05	0.000136086	1.71807e-05	6.84078e-06	0.000122876	7.98472e-06	0.000111533	8.15092e-06	4.83009e-06	1.42884e-05	6.81924e-06	6.64765e-05	0.00014018	5.9152e-05	0.000127472	7.44041e-05	7.32259e-05	8.29353e-05	7.55973e-05
428	0	0	3.92684e-05	0	0	0	0	0	0	0	0	0	0	0	0	0	0	0	0	9.43242e-05	0.00012149	1.53437e-05	5.22739e-06	0.000105934	3.77056e-06	0.000102872	4.18972e-06	4.25048e-06	1.42243e-05	6.35692e-06	6.28853e-05	0.000120728	5.6062e-05	0.000110302	6.14563e-05	6.54256e-05	6.45053e-05	6.48792e-05
429	0	0	4.12153e-05	0	0	0	0	0	0	0	0	0	0	0	0	0	0	0	0	9.90987e-05	0.000126645	1.59921e-05	7.48613e-06	0.000111274	7.76292e-06	0.000112688	5.94179e-06	5.0233e-06	1.23021e-05	5.31669e-06	6.30449e-05	0.00013128	5.54734e-05	0.000120534	6.39486e-05	6.68164e-05	6.80046e-05	6.47524e-05
430	0	0	4.54061e-05	0	0	0	0	0	0	0	0	0	0	0	0	0	0	0	0	0.000108037	0.000144037	2.04223e-05	1.0842e-05	0.000125961	8.87191e-06	0.000115768	1.10456e-05	7.92135e-06	1.5698e-05	7.6283e-06	7.16637e-05	0.000140337	6.63621e-05	0.000126315	7.77474e-05	7.84866e-05	9.51832e-05	7.7817e-05
431	0	0	0.000169118	0	0	0	0	0	0	0	0	0	0	0	0	0	0	0	0	0.000173825	0.000238881	6.31038e-05	3.91086e-05	0.000190184	2.97209e-05	0.000136842	6.66547e-05	5.96999e-05	6.20232e-05	6.66898e-05	7.66914e-05	0.000182233	8.24008e-05	0.00017424	8.37046e-05	0.000118093	0.000123412	9.70334e-05
432	0	0	4.32612e-05	0	0	0	0	0	0	0	0	0	0	0	0	0	0	0	0	0.000105594	0.000133788	1.63162e-05	6.06635e-06	0.000124902	6.21034e-06	0.000107107	6.17032e-06	6.76213e-06	1.24303e-05	7.85946e-06	6.81524e-05	0.000138289	5.67977e-05	0.0001225	6.34623e-05	6.98397e-05	7.50034e-05	7.51533e-05
433	0	0	4.18753e-05	0	0	0	0	0	0	0	0	0	0	0	0	0	0	0	0	9.8599e-05	0.000134285	1.71807e-05	6.13088e-06	0.00011528	4.43596e-06	0.000101814	6.09414e-06	5.0233e-06	1.34554e-05	6.35692e-06	6.04912e-05	0.000130257	5.65034e-05	0.000108915	6.59546e-05	6.39139e-05	6.76547e-05	6.28498e-05
434	0	0	4.03244e-05	0	0	0	0	0	0	0	0	0	0	0	0	0	0	0	0	9.67114e-05	0.000127825	1.81532e-05	5.29192e-06	0.000104599	5.76674e-06	0.000103257	5.86561e-06	5.79611e-06	1.46728e-05	4.62321e-06	5.59424e-05	0.000124272	4.85576e-05	0.000110591	6.03621e-05	6.23418e-05	6.45053e-05	5.69516e-05
435	0	0	3.92354e-05	0	0	0	0	0	0	0	0	0	0	0	0	0	0	0	0	9.74887e-05	0.000122235	1.43713e-05	4.13028e-06	0.000109939	5.76674e-06	0.000108646	5.10384e-06	4.05728e-06	1.19818e-05	4.85437e-06	5.72193e-05	0.000138604	5.32662e-05	0.000113135	5.95111e-05	6.22813e-05	6.49718e-05	6.60842e-05
436	0	0	4.57691e-05	0	0	0	0	0	0	0	0	0	0	0	0	0	0	0	0	9.79883e-05	0.000129565	1.67485e-05	5.35646e-06	0.000115326	2.43978e-06	0.000114805	4.95149e-06	5.2165e-06	1.52495e-05	5.77902e-06	6.06508e-05	0.000141125	6.07706e-05	0.00011828	6.43741e-05	5.90766e-05	6.81213e-05	6.68453e-05
437	0	0	3.82784e-05	0	0	0	0	0	0	0	0	0	0	0	0	0	0	0	0	8.84949e-05	0.000119006	1.48035e-05	3.42039e-06	9.53913e-05	3.10517e-06	0.000100659	3.58031e-06	2.31844e-06	1.14051e-05	3.35183e-06	5.43463e-05	0.000115924	4.67919e-05	0.000107932	6.05445e-05	5.22437e-05	6.1939e-05	5.99958e-05
438	0	0	4.43502e-05	0	0	0	0	0	0	0	0	0	0	0	0	0	0	0	0	0.000116809	0.000164347	2.19351e-05	0	0.000179457	8.42832e-06	0.000132897	5.56091e-06	6.76213e-06	2.38354e-05	5.66344e-06	7.725e-05	0.000150496	9.40252e-05	0.00014811	0.000100604	8.56822e-05	0.000113613	0.000100204
439	0	0	3.75855e-05	0	0	0	0	0	0	0	0	0	0	0	0	0	0	0	0	8.79952e-05	0.000117763	1.29665e-05	0	0.000101054	3.99236e-06	9.75796e-05	2.20913e-06	1.73883e-06	1.09566e-05	3.35183e-06	4.82014e-05	0.000120413	5.37077e-05	0.000109204	5.39186e-05	5.46624e-05	5.43571e-05	6.03764e-05
440	0	0	4.00934e-05	0	0	0	0	0	0	0	0	0	0	0	0	0	0	0	0	8.97162e-05	0.000120993	1.59921e-05	0	0.000101699	3.10517e-06	0.000100659	5.71326e-06	2.51165e-06	1.12129e-05	4.96995e-06	5.72193e-05	0.000109624	4.76748e-05	0.000103538	5.50128e-05	5.33322e-05	6.21723e-05	5.58101e-05
441	0	0	3.79155e-05	0	0	0	0	0	0	0	0	0	0	0	0	0	0	0	0	9.06045e-05	0.000112546	1.48035e-05	0	9.90743e-05	6.87573e-06	8.94961e-05	4.64678e-06	3.28446e-06	9.73918e-06	4.96995e-06	4.96379e-05	0.000109702	4.10533e-05	9.99539e-05	5.59854e-05	5.43601e-05	5.61067e-05	5.24488e-05
442	0	0	3.66285e-05	0	0	0	0	0	0	0	0	0	0	0	0	0	0	0	0	8.73845e-05	0.000111242	1.14538e-05	0	9.7509e-05	1.77438e-06	9.96005e-05	3.96119e-06	2.70485e-06	1.08925e-05	3.46741e-06	4.92389e-05	0.000109624	4.75276e-05	9.44619e-05	5.33715e-05	5.3574e-05	6.64882e-05	5.40977e-05
443	0	0	3.55725e-05	0	0	0	0	0	0	0	0	0	0	0	0	0	0	0	0	9.0549e-05	0.000125714	1.37229e-05	0	9.92125e-05	3.77056e-06	0.000100082	4.95149e-06	2.51165e-06	1.14051e-05	3.23625e-06	5.26704e-05	0.000116633	4.37019e-05	0.000106544	5.8113e-05	5.9137e-05	6.54384e-05	5.92348e-05
444	0	0	3.21737e-05	0	0	0	0	0	0	0	0	0	0	0	0	0	0	0	0	9.15483e-05	0.000111614	1.26424e-05	0	9.61279e-05	4.21416e-06	0.000101236	3.58031e-06	4.63689e-06	1.16614e-05	4.96995e-06	5.04359e-05	0.000111277	4.25247e-05	0.000105562	5.70188e-05	5.95603e-05	6.04227e-05	5.32098e-05
445	0	0	3.55725e-05	0	0	0	0	0	0	0	0	0	0	0	0	0	0	0	0	8.47197e-05	0.000115527	1.22102e-05	0	9.37799e-05	2.66157e-06	9.70985e-05	4.03737e-06	3.09126e-06	1.15332e-05	4.73879e-06	5.05956e-05	0.000109309	3.94347e-05	9.77571e-05	5.0089e-05	4.71645e-05	5.24907e-05	5.05462e-05
446	0	0	3.31966e-05	0	0	0	0	0	0	0	0	0	0	0	0	0	0	0	0	8.02783e-05	0.000112173	1.19941e-05	0	8.24085e-05	3.54877e-06	9.1517e-05	2.74236e-06	4.63689e-06	0	4.04531e-06	4.50093e-05	9.43456e-05	3.73747e-05	8.71778e-05	4.35239e-05	4.39597e-05	4.96912e-05	4.7502e-05
447	0	0	3.56055e-05	0	0	0	0	0	0	0	0	0	0	0	0	0	0	0	0	7.80021e-05	0.000110807	1.21021e-05	0	8.82554e-05	4.43596e-06	8.6128e-05	5.18002e-06	4.83009e-06	0	3.81415e-06	4.64458e-05	0.00010797	4.04647e-05	9.67744e-05	5.2946e-05	5.30298e-05	5.97228e-05	4.99754e-05
448	0	0	3.09857e-05	0	0	0	0	0	0	0	0	0	0	0	0	0	0	0	0	7.91124e-05	0.000104596	1.23182e-05	0	8.5447e-05	4.87955e-06	9.30567e-05	4.41825e-06	2.31844e-06	0	3.35183e-06	4.90793e-05	0.000103087	4.16418e-05	9.17449e-05	4.65025e-05	4.9039e-05	4.92246e-05	5.14975e-05
449	0	0	2.99628e-05	0	0	0	0	0	0	0	0	0	0	0	0	0	0	0	0	7.4782e-05	0.000102422	1.21021e-05	0	7.37073e-05	6.21034e-06	8.42996e-05	7.84621e-06	4.25048e-06	0	6.35692e-06	4.33334e-05	9.12742e-05	3.42846e-05	8.55592e-05	4.79614e-05	4.09364e-05	5.37738e-05	4.41407e-05
450	0	0	3.01938e-05	0	0	0	0	0	0	0	0	0	0	0	0	0	0	0	0	7.52262e-05	0.000104347	0	0	8.47104e-05	6.43214e-06	8.09314e-05	4.41825e-06	3.47767e-06	0	0	4.31738e-05	9.78894e-05	4.23776e-05	8.75825e-05	4.96635e-05	5.00669e-05	5.22574e-05	5.25756e-05
451	0	0	2.98308e-05	0	0	0	0	0	0	0	0	0	0	0	0	0	0	0	0	7.58924e-05	0.000100434	0	0	7.89556e-05	5.54495e-06	8.02578e-05	6.01797e-06	6.56892e-06	0	0	4.03009e-05	9.74169e-05	3.70804e-05	8.49232e-05	4.29769e-05	4.17224e-05	5.14409e-05	4.61067e-05
452	0	0	3.10517e-05	0	0	0	0	0	0	0	0	0	0	0	0	0	0	0	0	7.68362e-05	0.000102236	0	0	8.55391e-05	3.10517e-06	8.26636e-05	4.34208e-06	3.67087e-06	0	0	3.99019e-05	9.41093e-05	3.41375e-05	8.88543e-05	4.88125e-05	4.37179e-05	4.65418e-05	4.3887e-05
453	0	0	2.75209e-05	0	0	0	0	0	0	0	0	0	0	0	0	0	0	0	0	7.03962e-05	9.20492e-05	0	0	7.96922e-05	6.87573e-06	7.52537e-05	6.32267e-06	4.44368e-06	0	0	3.91836e-05	8.97779e-05	3.23718e-05	8.12234e-05	4.1518e-05	4.03317e-05	4.39756e-05	4.73751e-05
454	0	0	2.95668e-05	0	0	0	0	0	0	0	0	0	0	0	0	0	0	0	0	6.37341e-05	9.38505e-05	0	0	7.27405e-05	4.21416e-06	7.34253e-05	2.13295e-06	3.28446e-06	0	0	3.63107e-05	8.55253e-05	3.0606e-05	7.44596e-05	3.74452e-05	3.70665e-05	4.70084e-05	4.1921e-05
455	0	0	2.97648e-05	0	0	0	0	0	0	0	0	0	0	0	0	0	0	0	0	6.87861e-05	9.80119e-05	0	0	8.49866e-05	4.21416e-06	7.33291e-05	2.97089e-06	3.09126e-06	0	0	4.22162e-05	9.2613e-05	3.32546e-05	8.38249e-05	4.13964e-05	4.22062e-05	4.50254e-05	4.08428e-05
456	0	0	2.66299e-05	0	0	0	0	0	0	0	0	0	0	0	0	0	0	0	0	6.90082e-05	8.80741e-05	0	0	7.49043e-05	2.88337e-06	7.19818e-05	4.64678e-06	2.70485e-06	0	0	3.47944e-05	8.38715e-05	3.25189e-05	7.08754e-05	3.77491e-05	3.79735e-05	4.30424e-05	3.86231e-05
457	0	0	2.85108e-05	0	0	0	0	0	0	0	0	0	0	0	0	0	0	0	0	6.98965e-05	8.90679e-05	0	0	7.40295e-05	5.76674e-06	7.17894e-05	4.41825e-06	3.86407e-06	0	0	3.7827e-05	8.71791e-05	0	7.97203e-05	3.9208e-05	4.12992e-05	4.3159e-05	3.49447e-05
458	0	0	2.71579e-05	0	0	0	0	0	0	0	0	0	0	0	0	0	0	0	0	6.9952e-05	9.53411e-05	0	0	7.54567e-05	2.43978e-06	7.03459e-05	2.81854e-06	1.35243e-06	0	0	3.9024e-05	8.3714e-05	0	7.63673e-05	3.62902e-05	3.83363e-05	3.9543e-05	4.23015e-05
459	0	0	2.83458e-05	0	0	0	0	0	0	0	0	0	0	0	0	0	0	0	0	6.87861e-05	9.21735e-05	0	0	7.00242e-05	3.10517e-06	7.61198e-05	3.35178e-06	3.09126e-06	0	0	3.8625e-05	8.67066e-05	0	8.01828e-05	3.91472e-05	3.42245e-05	4.3159e-05	3.50081e-05
460	0	0	2.5442e-05	0	0	0	0	0	0	0	0	0	0	0	0	0	0	0	0	5.85154e-05	8.78878e-05	0	0	6.93797e-05	1.55258e-06	6.51493e-05	1.14265e-06	1.35243e-06	0	0	3.59117e-05	7.828e-05	0	7.28987e-05	3.58039e-05	3.36198e-05	4.08261e-05	3.60229e-05
461	0	0	2.64319e-05	0	0	0	0	0	0	0	0	0	0	0	0	0	0	0	0	6.9841e-05	9.17387e-05	0	0	7.3385e-05	2.43978e-06	7.25592e-05	3.96119e-06	4.05728e-06	0	0	3.68693e-05	8.6234e-05	0	8.11656e-05	3.99375e-05	4.03317e-05	4.88747e-05	4.24918e-05
462	0	0	2.59369e-05	0	0	0	0	0	0	0	0	0	0	0	0	0	0	0	0	6.46779e-05	8.66455e-05	0	0	7.66537e-05	3.10517e-06	6.92873e-05	3.04707e-06	2.12524e-06	0	0	3.75077e-05	8.51315e-05	0	7.45174e-05	4.02414e-05	3.38012e-05	4.02429e-05	3.79255e-05
463	0	0	0	0	0	0	0	0	0	0	0	0	0	0	0	0	0	0	0	6.19575e-05	8.53412e-05	0	0	6.74921e-05	3.54877e-06	6.2936e-05	2.89472e-06	9.66018e-07	0	0	3.35974e-05	7.52087e-05	0	7.0066e-05	3.55608e-05	3.19872e-05	3.61603e-05	3.69742e-05
464	0	0	0	0	0	0	0	0	0	0	0	0	0	0	0	0	0	0	0	7.44489e-05	0.000116645	0	0	0.000117121	1.33079e-06	9.26718e-05	2.13295e-06	3.47767e-06	0	0	4.7164e-05	0.000101748	0	0.000109724	5.74443e-05	5.89556e-05	5.96061e-05	6.13911e-05
465	0	0	0	0	0	0	0	0	0	0	0	0	0	0	0	0	0	0	0	6.71206e-05	9.62728e-05	0	0	6.72159e-05	3.77056e-06	6.52456e-05	3.88502e-06	4.63689e-06	0	0	3.38368e-05	8.08789e-05	0	7.19738e-05	3.87217e-05	3.45268e-05	3.98929e-05	3.81157e-05
466	0	0	0	0	0	0	0	0	0	0	0	0	0	0	0	0	0	0	0	5.59061e-05	8.21114e-05	0	0	6.86431e-05	2.88337e-06	6.90949e-05	1.59971e-06	5.79611e-07	0	0	3.02456e-05	7.18223e-05	0	6.1857e-05	3.16096e-05	3.10802e-05	3.63936e-05	3.55155e-05
467	0	0	0	0	0	0	0	0	0	0	0	0	0	0	0	0	0	0	0	6.35675e-05	9.04343e-05	0	0	6.44536e-05	3.99236e-06	6.89024e-05	3.50413e-06	2.51165e-06	0	0	3.58319e-05	7.62325e-05	0	7.11066e-05	3.59255e-05	3.56152e-05	4.29257e-05	3.80523e-05
468	0	0	0	0	0	0	0	0	0	0	0	0	0	0	0	0	0	0	0	6.41227e-05	8.87573e-05	0	0	7.08989e-05	2.43978e-06	6.69777e-05	2.74236e-06	2.51165e-06	0	0	3.3358e-05	8.10364e-05	0	6.93145e-05	3.55e-05	3.19872e-05	3.67435e-05	3.41837e-05
469	0	0	0	0	0	0	0	0	0	0	0	0	0	0	0	0	0	0	0	5.33523e-05	7.52791e-05	0	0	6.15532e-05	1.33079e-06	5.85093e-05	4.11355e-06	3.47767e-06	0	0	2.67342e-05	6.98535e-05	0	6.2146e-05	3.2643e-05	2.80568e-05	3.49938e-05	3.14566e-05
470	0	0	0	0	0	0	0	0	0	0	0	0	0	0	0	0	0	0	0	6.21796e-05	8.45337e-05	0	0	6.66634e-05	1.55258e-06	6.31285e-05	2.59001e-06	1.73883e-06	0	0	3.3757e-05	8.13514e-05	0	6.91411e-05	3.85394e-05	3.27733e-05	3.65102e-05	3.62765e-05
471	0	0	0	0	0	0	0	0	0	0	0	0	0	0	0	0	0	0	0	5.85154e-05	7.65835e-05	0	0	6.58347e-05	3.32697e-06	5.93754e-05	2.05677e-06	1.93204e-06	0	0	2.95274e-05	7.20586e-05	0	6.1857e-05	2.91173e-05	2.91452e-05	3.53438e-05	2.94271e-05
472	0	0	0	0	0	0	0	0	0	0	0	0	0	0	0	0	0	0	0	5.77937e-05	8.2981e-05	0	0	6.48679e-05	4.43596e-07	6.46682e-05	1.9806e-06	0	0	0	3.0884e-05	7.18223e-05	0	6.40538e-05	3.27037e-05	3.24105e-05	3.32441e-05	3.43105e-05
473	0	0	0	0	0	0	0	0	0	0	0	0	0	0	0	0	0	0	0	5.36854e-05	8.00617e-05	0	0	5.70874e-05	3.99236e-06	5.90867e-05	2.81854e-06	0	0	0	2.9288e-05	7.44212e-05	0	5.73478e-05	2.81447e-05	2.68475e-05	3.3944e-05	2.70806e-05
474	0	0	0	0	0	0	0	0	0	0	0	0	0	0	0	0	0	0	0	7.02296e-05	9.55275e-05	0	0	7.80809e-05	1.77438e-06	7.7852e-05	0	0	0	0	3.23205e-05	8.19026e-05	0	8.20905e-05	0	5.06716e-05	6.9521e-05	6.13911e-05
475	0	0	0	0	0	0	0	0	0	0	0	0	0	0	0	0	0	0	0	5.17423e-05	7.63971e-05	0	0	5.46474e-05	1.10899e-06	5.01371e-05	0	0	0	0	2.88889e-05	6.59946e-05	0	5.99492e-05	0	2.71498e-05	3.0328e-05	2.74611e-05
476	0	0	0	0	0	0	0	0	0	0	0	0	0	0	0	0	0	0	0	5.44071e-05	7.88816e-05	0	0	5.69954e-05	8.87191e-07	5.8798e-05	0	0	0	0	0	6.69397e-05	0	5.73478e-05	0	2.66661e-05	2.91615e-05	2.86027e-05
477	0	0	0	0	0	0	0	0	0	0	0	0	0	0	0	0	0	0	0	5.18533e-05	7.73288e-05	0	0	5.84686e-05	3.54877e-06	5.97603e-05	0	0	0	0	0	6.9381e-05	0	6.19726e-05	0	2.88429e-05	2.88116e-05	2.65732e-05
478	0	0	0	0	0	0	0	0	0	0	0	0	0	0	0	0	0	0	0	4.85778e-05	6.99997e-05	0	0	5.10104e-05	1.55258e-06	5.42751e-05	0	0	0	0	0	5.74894e-05	0	5.29542e-05	0	2.33404e-05	2.76451e-05	2.60658e-05
479	0	0	0	0	0	0	0	0	0	0	0	0	0	0	0	0	0	0	0	5.37409e-05	7.16146e-05	0	0	5.63969e-05	2.66157e-06	5.65846e-05	0	0	0	0	0	6.39471e-05	0	5.64228e-05	0	2.82382e-05	3.14944e-05	3.08858e-05
480	0	0	0	0	0	0	0	0	0	0	0	0	0	0	0	0	0	0	0	4.79116e-05	7.43475e-05	0	0	5.39108e-05	1.77438e-06	5.20617e-05	0	0	0	0	0	6.18207e-05	0	5.50354e-05	0	2.63033e-05	3.12611e-05	2.81587e-05
481	0	0	0	0	0	0	0	0	0	0	0	0	0	0	0	0	0	0	0	5.26861e-05	7.64592e-05	0	0	5.75478e-05	2.66157e-06	5.43713e-05	0	0	0	0	0	6.1112e-05	0	5.7579e-05	0	2.44288e-05	3.1961e-05	3.13932e-05
482	0	0	0	0	0	0	0	0	0	0	0	0	0	0	0	0	0	0	0	5.07985e-05	7.73288e-05	0	0	5.22534e-05	2.43978e-06	5.57186e-05	0	0	0	0	0	5.69381e-05	0	5.60181e-05	0	2.38846e-05	2.67119e-05	2.5178e-05
483	0	0	0	0	0	0	0	0	0	0	0	0	0	0	0	0	0	0	0	4.87443e-05	6.95028e-05	0	0	4.70051e-05	0	5.33127e-05	0	0	0	0	0	5.41818e-05	0	5.02371e-05	0	2.34613e-05	3.12611e-05	0
484	0	0	0	0	0	0	0	0	0	0	0	0	0	0	0	0	0	0	0	4.92995e-05	6.81984e-05	0	0	5.23455e-05	0	4.62878e-05	0	0	0	0	0	6.1742e-05	0	5.44573e-05	0	2.57591e-05	3.27775e-05	0
485	0	0	0	0	0	0	0	0	0	0	0	0	0	0	0	0	0	0	0	4.55798e-05	6.83226e-05	0	0	4.37824e-05	0	4.84049e-05	0	0	0	0	0	5.72531e-05	0	4.83872e-05	0	2.17078e-05	2.13462e-05	0
486	0	0	0	0	0	0	0	0	0	0	0	0	0	0	0	0	0	0	0	4.64681e-05	7.2981e-05	0	0	5.02738e-05	0	4.81162e-05	0	0	0	0	0	5.52055e-05	0	5.46307e-05	0	2.10426e-05	2.82283e-05	0
487	0	0	0	0	0	0	0	0	0	0	0	0	0	0	0	0	0	0	0	4.7523e-05	6.98754e-05	0	0	5.59365e-05	0	5.2158e-05	0	0	0	0	0	5.58356e-05	0	5.28964e-05	0	2.53358e-05	3.94264e-05	0
488	0	0	0	0	0	0	0	0	0	0	0	0	0	0	0	0	0	0	0	4.59685e-05	6.55897e-05	0	0	4.49794e-05	0	5.33127e-05	0	0	0	0	0	5.29217e-05	0	4.86184e-05	0	2.05589e-05	0	0
489	0	0	0	0	0	0	0	0	0	0	0	0	0	0	0	0	0	0	0	4.27485e-05	6.5714e-05	0	0	4.38284e-05	0	4.27272e-05	0	0	0	0	0	5.36305e-05	0	4.54967e-05	0	2.17682e-05	0	0
490	0	0	0	0	0	0	0	0	0	0	0	0	0	0	0	0	0	0	0	4.47471e-05	6.94406e-05	0	0	5.31742e-05	0	5.07145e-05	0	0	0	0	0	5.96157e-05	0	5.47463e-05	0	2.47311e-05	0	0
491	0	0	0	0	0	0	0	0	0	0	0	0	0	0	0	0	0	0	0	4.39143e-05	6.55897e-05	0	0	4.67288e-05	0	4.87898e-05	0	0	0	0	0	5.74106e-05	0	4.61326e-05	0	2.0317e-05	0	0
492	0	0	0	0	0	0	0	0	0	0	0	0	0	0	0	0	0	0	0	7.81131e-05	0.000110869	0	0	9.05573e-05	0	6.64004e-05	0	0	0	0	0	8.09576e-05	0	8.38249e-05	0	4.09364e-05	0	0
493	0	0	0	0	0	0	0	0	0	0	0	0	0	0	0	0	0	0	0	3.97505e-05	6.56518e-05	0	0	4.50715e-05	0	4.2631e-05	0	0	0	0	0	4.89053e-05	0	4.37624e-05	0	2.08008e-05	0	0
494	0	0	0	0	0	0	0	0	0	0	0	0	0	0	0	0	0	0	0	4.02502e-05	6.13662e-05	0	0	3.99612e-05	0	3.64721e-05	0	0	0	0	0	4.87478e-05	0	4.52654e-05	0	1.5661e-05	0	0
495	0	0	0	0	0	0	0	0	0	0	0	0	0	0	0	0	0	0	0	4.01391e-05	5.90059e-05	0	0	3.8442e-05	0	4.41707e-05	0	0	0	0	0	4.63853e-05	0	4.17968e-05	0	1.76565e-05	0	0
496	0	0	0	0	0	0	0	0	0	0	0	0	0	0	0	0	0	0	0	6.58437e-05	0.000103664	0	0	7.88175e-05	0	5.57186e-05	0	0	0	0	0	6.97748e-05	0	7.52689e-05	0	3.08383e-05	0	0
497	0	0	0	0	0	0	0	0	0	0	0	0	0	0	0	0	0	0	0	4.03612e-05	5.70184e-05	0	0	0	0	4.52292e-05	0	0	0	0	0	4.50465e-05	0	4.73466e-05	0	1.8503e-05	0	0
498	0	0	0	0	0	0	0	0	0	0	0	0	0	0	0	0	0	0	0	3.83626e-05	5.95028e-05	0	0	0	0	3.94553e-05	0	0	0	0	0	4.32351e-05	0	3.97734e-05	0	1.49354e-05	0	0
499	0	0	0	0	0	0	0	0	0	0	0	0	0	0	0	0	0	0	0	4.22488e-05	5.69562e-05	0	0	0	0	4.41707e-05	0	0	0	0	0	4.90628e-05	0	4.16234e-05	0	1.83821e-05	0	0
500	0	0	0	0	0	0	0	0	0	0	0	0	0	0	0	0	0	0	0	3.66971e-05	5.45339e-05	0	0	0	0	3.6857e-05	0	0	0	0	0	4.19751e-05	0	3.53799e-05	0	1.39679e-05	0	0
501	0	0	0	0	0	0	0	0	0	0	0	0	0	0	0	0	0	0	0	4.08053e-05	5.60867e-05	0	0	0	0	4.14762e-05	0	0	0	0	0	4.52827e-05	0	4.18546e-05	0	1.5782e-05	0	0
502	0	0	0	0	0	0	0	0	0	0	0	0	0	0	0	0	0	0	0	3.6475e-05	5.84469e-05	0	0	0	0	3.73382e-05	0	0	0	0	0	4.15813e-05	0	4.05828e-05	0	1.58424e-05	0	0
503	0	0	0	0	0	0	0	0	0	0	0	0	0	0	0	0	0	0	0	3.5087e-05	5.54656e-05	0	0	0	0	3.79156e-05	0	0	0	0	0	4.15813e-05	0	3.90219e-05	0	0	0	0
504	0	0	0	0	0	0	0	0	0	0	0	0	0	0	0	0	0	0	0	3.3477e-05	5.28569e-05	0	0	0	0	3.32964e-05	0	0	0	0	0	4.15026e-05	0	3.91375e-05	0	0	0	0
505	0	0	0	0	0	0	0	0	0	0	0	0	0	0	0	0	0	0	0	3.43098e-05	5.0683e-05	0	0	0	0	3.47399e-05	0	0	0	0	0	3.977e-05	0	3.40502e-05	0	0	0	0
506	0	0	0	0	0	0	0	0	0	0	0	0	0	0	0	0	0	0	0	3.17005e-05	5.0124e-05	0	0	0	0	3.46437e-05	0	0	0	0	0	4.04788e-05	0	3.39924e-05	0	0	0	0
507	0	0	0	0	0	0	0	0	0	0	0	0	0	0	0	0	0	0	0	3.33105e-05	4.9565e-05	0	0	0	0	3.40663e-05	0	0	0	0	0	4.11088e-05	0	3.32409e-05	0	0	0	0
508	0	0	0	0	0	0	0	0	0	0	0	0	0	0	0	0	0	0	0	3.26998e-05	5.01861e-05	0	0	0	0	3.32002e-05	0	0	0	0	0	3.89825e-05	0	3.41659e-05	0	0	0	0
509	0	0	0	0	0	0	0	0	0	0	0	0	0	0	0	0	0	0	0	3.71412e-05	6.5155e-05	0	0	0	0	4.07063e-05	0	0	0	0	0	4.40227e-05	0	4.1739e-05	0	0	0	0
510	0	0	0	0	0	0	0	0	0	0	0	0	0	0	0	0	0	0	0	3.4976e-05	5.06209e-05	0	0	0	0	3.28152e-05	0	0	0	0	0	3.73287e-05	0	3.36456e-05	0	0	0	0
511	0	0	0	0	0	0	0	0	0	0	0	0	0	0	0	0	0	0	0	3.77519e-05	6.55897e-05	0	0	0	0	4.35933e-05	0	0	0	0	0	4.28414e-05	0	4.16234e-05	0	0	0	0
512	0	0	0	0	0	0	0	0	0	0	0	0	0	0	0	0	0	0	0	2.8647e-05	4.4037e-05	0	0	0	0	3.24303e-05	0	0	0	0	0	3.70137e-05	0	3.08129e-05	0	0	0	0
513	0	0	0	0	0	0	0	0	0	0	0	0	0	0	0	0	0	0	0	2.90356e-05	4.60246e-05	0	0	0	0	3.30077e-05	0	0	0	0	0	3.62262e-05	0	2.88473e-05	0	0	0	0
514	0	0	0	0	0	0	0	0	0	0	0	0	0	0	0	0	0	0	0	2.82029e-05	5.10556e-05	0	0	0	0	3.06981e-05	0	0	0	0	0	3.2446e-05	0	3.19113e-05	0	0	0	0
515	0	0	0	0	0	0	0	0	0	0	0	0	0	0	0	0	0	0	0	3.13674e-05	4.9006e-05	0	0	0	0	2.90622e-05	0	0	0	0	0	3.43361e-05	0	3.17956e-05	0	0	0	0
516	0	0	0	0	0	0	0	0	0	0	0	0	0	0	0	0	0	0	0	2.8536e-05	4.78258e-05	0	0	0	0	3.50286e-05	0	0	0	0	0	3.76437e-05	0	3.04082e-05	0	0	0	0
517	0	0	0	0	0	0	0	0	0	0	0	0	0	0	0	0	0	0	0	2.65374e-05	4.9565e-05	0	0	0	0	2.72338e-05	0	0	0	0	0	3.36273e-05	0	2.91942e-05	0	0	0	0
518	0	0	0	0	0	0	0	0	0	0	0	0	0	0	0	0	0	0	0	3.0035e-05	5.01861e-05	0	0	0	0	3.25265e-05	0	0	0	0	0	3.59899e-05	0	3.16222e-05	0	0	0	0
519	0	0	0	0	0	0	0	0	0	0	0	0	0	0	0	0	0	0	0	2.56491e-05	4.44097e-05	0	0	0	0	2.74262e-05	0	0	0	0	0	3.28398e-05	0	3.08707e-05	0	0	0	0
520	0	0	0	0	0	0	0	0	0	0	0	0	0	0	0	0	0	0	0	2.73146e-05	4.00619e-05	0	0	0	0	2.92546e-05	0	0	0	0	0	3.28398e-05	0	3.0466e-05	0	0	0	0
521	0	0	0	0	0	0	0	0	0	0	0	0	0	0	0	0	0	0	0	2.78698e-05	4.30433e-05	0	0	0	0	2.75225e-05	0	0	0	0	0	2.92959e-05	0	2.65349e-05	0	0	0	0
522	0	0	0	0	0	0	0	0	0	0	0	0	0	0	0	0	0	0	0	2.77032e-05	4.46582e-05	0	0	0	0	2.59827e-05	0	0	0	0	0	3.2131e-05	0	2.81536e-05	0	0	0	0
523	0	0	0	0	0	0	0	0	0	0	0	0	0	0	0	0	0	0	0	2.52049e-05	4.32917e-05	0	0	0	0	2.82923e-05	0	0	0	0	0	2.77996e-05	0	2.89629e-05	0	0	0	0
524	0	0	0	0	0	0	0	0	0	0	0	0	0	0	0	0	0	0	0	2.80363e-05	5.03103e-05	0	0	0	0	2.78112e-05	0	0	0	0	0	2.97685e-05	0	2.78067e-05	0	0	0	0
525	0	0	0	0	0	0	0	0	0	0	0	0	0	0	0	0	0	0	0	4.82447e-05	7.17388e-05	0	0	0	0	3.94553e-05	0	0	0	0	0	4.73303e-05	0	4.7231e-05	0	0	0	0
526	0	0	0	0	0	0	0	0	0	0	0	0	0	0	0	0	0	0	0	0	4.44097e-05	0	0	0	0	2.58865e-05	0	0	0	0	0	3.19735e-05	0	2.79223e-05	0	0	0	0
527	0	0	0	0	0	0	0	0	0	0	0	0	0	0	0	0	0	0	0	0	4.2919e-05	0	0	0	0	2.47317e-05	0	0	0	0	0	3.04772e-05	0	2.41069e-05	0	0	0	0
528	0	0	0	0	0	0	0	0	0	0	0	0	0	0	0	0	0	0	0	0	3.72048e-05	0	0	0	0	2.41543e-05	0	0	0	0	0	2.71696e-05	0	2.49162e-05	0	0	0	0
529	0	0	0	0	0	0	0	0	0	0	0	0	0	0	0	0	0	0	0	0	3.95029e-05	0	0	0	0	2.66564e-05	0	0	0	0	0	2.74846e-05	0	2.78645e-05	0	0	0	0
530	0	0	0	0	0	0	0	0	0	0	0	0	0	0	0	0	0	0	0	0	4.02482e-05	0	0	0	0	2.39619e-05	0	0	0	0	0	2.72484e-05	0	2.48584e-05	0	0	0	0
531	0	0	0	0	0	0	0	0	0	0	0	0	0	0	0	0	0	0	0	0	3.83228e-05	0	0	0	0	2.09787e-05	0	0	0	0	0	2.64609e-05	0	2.32397e-05	0	0	0	0
532	0	0	0	0	0	0	0	0	0	0	0	0	0	0	0	0	0	0	0	0	4.37265e-05	0	0	0	0	2.37694e-05	0	0	0	0	0	2.47283e-05	0	2.62459e-05	0	0	0	0
533	0	0	0	0	0	0	0	0	0	0	0	0	0	0	0	0	0	0	0	0	3.57762e-05	0	0	0	0	2.1941e-05	0	0	0	0	0	2.29957e-05	0	2.07539e-05	0	0	0	0
534	0	0	0	0	0	0	0	0	0	0	0	0	0	0	0	0	0	0	0	0	3.89439e-05	0	0	0	0	1.98239e-05	0	0	0	0	0	2.3547e-05	0	2.51475e-05	0	0	0	0
535	0	0	0	0	0	0	0	0	0	0	0	0	0	0	0	0	0	0	0	0	3.86333e-05	0	0	0	0	2.32882e-05	0	0	0	0	0	2.75634e-05	0	2.49162e-05	0	0	0	0
536	0	0	0	0	0	0	0	0	0	0	0	0	0	0	0	0	0	0	0	0	3.83228e-05	0	0	0	0	0	0	0	0	0	0	2.33895e-05	0	1.74009e-05	0	0	0	0
537	0	0	0	0	0	0	0	0	0	0	0	0	0	0	0	0	0	0	0	0	4.22358e-05	0	0	0	0	0	0	0	0	0	0	2.81147e-05	0	2.19679e-05	0	0	0	0
538	0	0	0	0	0	0	0	0	0	0	0	0	0	0	0	0	0	0	0	0	3.79501e-05	0	0	0	0	0	0	0	0	0	0	2.31532e-05	0	2.1332e-05	0	0	0	0
539	0	0	0	0	0	0	0	0	0	0	0	0	0	0	0	0	0	0	0	0	3.68942e-05	0	0	0	0	0	0	0	0	0	0	2.39408e-05	0	2.18523e-05	0	0	0	0
540	0	0	0	0	0	0	0	0	0	0	0	0	0	0	0	0	0	0	0	0	3.65216e-05	0	0	0	0	0	0	0	0	0	0	2.13419e-05	0	1.85571e-05	0	0	0	0
541	0	0	0	0	0	0	0	0	0	0	0	0	0	0	0	0	0	0	0	0	3.1739e-05	0	0	0	0	0	0	0	0	0	0	2.18932e-05	0	1.75165e-05	0	0	0	0
542	0	0	0	0	0	0	0	0	0	0	0	0	0	0	0	0	0	0	0	0	3.59004e-05	0	0	0	0	0	0	0	0	0	0	1.92944e-05	0	2.0118e-05	0	0	0	0
543	0	0	0	0	0	0	0	0	0	0	0	0	0	0	0	0	0	0	0	0	3.69563e-05	0	0	0	0	0	0	0	0	0	0	2.4492e-05	0	2.10429e-05	0	0	0	0
544	0	0	0	0	0	0	0	0	0	0	0	0	0	0	0	0	0	0	0	0	3.14284e-05	0	0	0	0	0	0	0	0	0	0	2.48071e-05	0	2.05804e-05	0	0	0	0
545	0	0	0	0	0	0	0	0	0	0	0	0	0	0	0	0	0	0	0	0	3.32296e-05	0	0	0	0	0	0	0	0	0	0	1.98456e-05	0	1.85571e-05	0	0	0	0
546	0	0	0	0	0	0	0	0	0	0	0	0	0	0	0	0	0	0	0	0	3.52793e-05	0	0	0	0	0	0	0	0	0	0	2.04757e-05	0	2.1621e-05	0	0	0	0
547	0	0	0	0	0	0	0	0	0	0	0	0	0	0	0	0	0	0	0	0	3.36023e-05	0	0	0	0	0	0	0	0	0	0	2.18145e-05	0	1.94242e-05	0	0	0	0
548	0	0	0	0	0	0	0	0	0	0	0	0	0	0	0	0	0	0	0	0	3.36644e-05	0	0	0	0	0	0	0	0	0	0	1.99244e-05	0	1.90196e-05	0	0	0	0
549	0	0	0	0	0	0	0	0	0	0	0	0	0	0	0	0	0	0	0	0	2.99999e-05	0	0	0	0	0	0	0	0	0	0	2.04757e-05	0	1.7979e-05	0	0	0	0
550	0	0	0	0	0	0	0	0	0	0	0	0	0	0	0	0	0	0	0	0	2.88197e-05	0	0	0	0	0	0	0	0	0	0	1.87431e-05	0	1.8904e-05	0	0	0	0
551	0	0	0	0	0	0	0	0	0	0	0	0	0	0	0	0	0	0	0	0	3.14284e-05	0	0	0	0	0	0	0	0	0	0	1.81131e-05	0	1.50885e-05	0	0	0	0
552	0	0	0	0	0	0	0	0	0	0	0	0	0	0	0	0	0	0	0	0	4.0124e-05	0	0	0	0	0	0	0	0	0	0	1.91369e-05	0	2.28929e-05	0	0	0	0
553	0	0	0	0	0	0	0	0	0	0	0	0	0	0	0	0	0	0	0	0	3.0062e-05	0	0	0	0	0	0	0	0	0	0	1.92944e-05	0	1.52041e-05	0	0	0	0
554	0	0	0	0	0	0	0	0	0	0	0	0	0	0	0	0	0	0	0	0	2.74533e-05	0	0	0	0	0	0	0	0	0	0	1.77193e-05	0	1.61869e-05	0	0	0	0
555	0	0	0	0	0	0	0	0	0	0	0	0	0	0	0	0	0	0	0	0	3.23601e-05	0	0	0	0	0	0	0	0	0	0	2.04757e-05	0	1.84415e-05	0	0	0	0
556	0	0	0	0	0	0	0	0	0	0	0	0	0	0	0	0	0	0	0	0	2.81986e-05	0	0	0	0	0	0	0	0	0	0	1.6853e-05	0	1.30073e-05	0	0	0	0
557	0	0	0	0	0	0	0	0	0	0	0	0	0	0	0	0	0	0	0	0	2.53415e-05	0	0	0	0	0	0	0	0	0	0	1.84281e-05	0	1.75743e-05	0	0	0	0
558	0	0	0	0	0	0	0	0	0	0	0	0	0	0	0	0	0	0	0	0	2.63974e-05	0	0	0	0	0	0	0	0	0	0	1.51992e-05	0	1.41057e-05	0	0	0	0
559	0	0	0	0	0	0	0	0	0	0	0	0	0	0	0	0	0	0	0	0	3.49688e-05	0	0	0	0	0	0	0	0	0	0	2.25232e-05	0	1.99445e-05	0	0	0	0
560	0	0	0	0	0	0	0	0	0	0	0	0	0	0	0	0	0	0	0	0	2.77638e-05	0	0	0	0	0	0	0	0	0	0	1.93731e-05	0	1.39901e-05	0	0	0	0
561	0	0	0	0	0	0	0	0	0	0	0	0	0	0	0	0	0	0	0	0	2.98135e-05	0	0	0	0	0	0	0	0	0	0	1.5908e-05	0	1.65337e-05	0	0	0	0
562	0	0	0	0	0	0	0	0	0	0	0	0	0	0	0	0	0	0	0	0	3.08073e-05	0	0	0	0	0	0	0	0	0	0	1.77193e-05	0	1.584e-05	0	0	0	0
563	0	0	0	0	0	0	0	0	0	0	0	0	0	0	0	0	0	0	0	0	2.59005e-05	0	0	0	0	0	0	0	0	0	0	1.30729e-05	0	1.41057e-05	0	0	0	0
564	0	0	0	0	0	0	0	0	0	0	0	0	0	0	0	0	0	0	0	0	2.58384e-05	0	0	0	0	0	0	0	0	0	0	1.27579e-05	0	1.35276e-05	0	0	0	0
565	0	0	0	0	0	0	0	0	0	0	0	0	0	0	0	0	0	0	0	0	2.3416e-05	0	0	0	0	0	0	0	0	0	0	1.40967e-05	0	1.30073e-05	0	0	0	0
566	0	0	0	0	0	0	0	0	0	0	0	0	0	0	0	0	0	0	0	0	2.30434e-05	0	0	0	0	0	0	0	0	0	0	1.39392e-05	0	1.17933e-05	0	0	0	0
567	0	0	0	0	0	0	0	0	0	0	0	0	0	0	0	0	0	0	0	0	2.72048e-05	0	0	0	0	0	0	0	0	0	0	1.35454e-05	0	1.48572e-05	0	0	0	0
568	0	0	0	0	0	0	0	0	0	0	0	0	0	0	0	0	0	0	0	0	2.51552e-05	0	0	0	0	0	0	0	0	0	0	1.70893e-05	0	1.25448e-05	0	0	0	0
569	0	0	0	0	0	0	0	0	0	0	0	0	0	0	0	0	0	0	0	0	2.47825e-05	0	0	0	0	0	0	0	0	0	0	1.63805e-05	0	1.41057e-05	0	0	0	0
570	0	0	0	0	0	0	0	0	0	0	0	0	0	0	0	0	0	0	0	0	2.71427e-05	0	0	0	0	0	0	0	0	0	0	1.51992e-05	0	1.46838e-05	0	0	0	0
571	0	0	0	0	0	0	0	0	0	0	0	0	0	0	0	0	0	0	0	0	2.42856e-05	0	0	0	0	0	0	0	0	0	0	1.61443e-05	0	1.30651e-05	0	0	0	0
572	0	0	0	0	0	0	0	0	0	0	0	0	0	0	0	0	0	0	0	0	2.42235e-05	0	0	0	0	0	0	0	0	0	0	1.5278e-05	0	1.19667e-05	0	0	0	0
573	0	0	0	0	0	0	0	0	0	0	0	0	0	0	0	0	0	0	0	0	2.13664e-05	0	0	0	0	0	0	0	0	0	0	1.09466e-05	0	1.0348e-05	0	0	0	0
574	0	0	0	0	0	0	0	0	0	0	0	0	0	0	0	0	0	0	0	0	2.42235e-05	0	0	0	0	0	0	0	0	0	0	1.29942e-05	0	9.07621e-06	0	0	0	0
575	0	0	0	0	0	0	0	0	0	0	0	0	0	0	0	0	0	0	0	0	2.44098e-05	0	0	0	0	0	0	0	0	0	0	1.17341e-05	0	1.22558e-05	0	0	0	0
576	0	0	0	0	0	0	0	0	0	0	0	0	0	0	0	0	0	0	0	0	2.41614e-05	0	0	0	0	0	0	0	0	0	0	1.4648e-05	0	1.1273e-05	0	0	0	0
577	0	0	0	0	0	0	0	0	0	0	0	0	0	0	0	0	0	0	0	0	2.53415e-05	0	0	0	0	0	0	0	0	0	0	1.22854e-05	0	1.00012e-05	0	0	0	0
578	0	0	0	0	0	0	0	0	0	0	0	0	0	0	0	0	0	0	0	0	2.96272e-05	0	0	0	0	0	0	0	0	0	0	1.85856e-05	0	1.75165e-05	0	0	0	0
579	0	0	0	0	0	0	0	0	0	0	0	0	0	0	0	0	0	0	0	0	2.03105e-05	0	0	0	0	0	0	0	0	0	0	1.27579e-05	0	1.02902e-05	0	0	0	0
580	0	0	0	0	0	0	0	0	0	0	0	0	0	0	0	0	0	0	0	0	2.47204e-05	0	0	0	0	0	0	0	0	0	0	2.01607e-05	0	1.52041e-05	0	0	0	0
581	0	0	0	0	0	0	0	0	0	0	0	0	0	0	0	0	0	0	0	0	2.25465e-05	0	0	0	0	0	0	0	0	0	0	1.09466e-05	0	8.03562e-06	0	0	0	0
582	0	0	0	0	0	0	0	0	0	0	0	0	0	0	0	0	0	0	0	0	0	0	0	0	0	0	0	0	0	0	0	1.06316e-05	0	1.16199e-05	0	0	0	0
583	0	0	0	0	0	0	0	0	0	0	0	0	0	0	0	0	0	0	0	0	0	0	0	0	0	0	0	0	0	0	0	1.21279e-05	0	9.82774e-06	0	0	0	0
584	0	0	0	0	0	0	0	0	0	0	0	0	0	0	0	0	0	0	0	0	0	0	0	0	0	0	0	0	0	0	0	1.14979e-05	0	1.16199e-05	0	0	0	0
585	0	0	0	0	0	0	0	0	0	0	0	0	0	0	0	0	0	0	0	0	0	0	0	0	0	0	0	0	0	0	0	8.89904e-06	0	7.74657e-06	0	0	0	0
586	0	0	0	0	0	0	0	0	0	0	0	0	0	0	0	0	0	0	0	0	0	0	0	0	0	0	0	0	0	0	0	1.15766e-05	0	1.0059e-05	0	0	0	0
587	0	0	0	0	0	0	0	0	0	0	0	0	0	0	0	0	0	0	0	0	0	0	0	0	0	0	0	0	0	0	0	9.92282e-06	0	8.78716e-06	0	0	0	0
588	0	0	0	0	0	0	0	0	0	0	0	0	0	0	0	0	0	0	0	0	0	0	0	0	0	0	0	0	0	0	0	9.76532e-06	0	7.16847e-06	0	0	0	0
589	0	0	0	0	0	0	0	0	0	0	0	0	0	0	0	0	0	0	0	0	0	0	0	0	0	0	0	0	0	0	0	1.25217e-05	0	1.08105e-05	0	0	0	0
590	0	0	0	0	0	0	0	0	0	0	0	0	0	0	0	0	0	0	0	0	0	0	0	0	0	0	0	0	0	0	0	1.05528e-05	0	9.94336e-06	0	0	0	0
591	0	0	0	0	0	0	0	0	0	0	0	0	0	0	0	0	0	0	0	0	0	0	0	0	0	0	0	0	0	0	0	9.45031e-06	0	8.49811e-06	0	0	0	0
592	0	0	0	0	0	0	0	0	0	0	0	0	0	0	0	0	0	0	0	0	0	0	0	0	0	0	0	0	0	0	0	8.42652e-06	0	6.7638e-06	0	0	0	0
593	0	0	0	0	0	0	0	0	0	0	0	0	0	0	0	0	0	0	0	0	0	0	0	0	0	0	0	0	0	0	0	9.60781e-06	0	8.38249e-06	0	0	0	0
594	0	0	0	0	0	0	0	0	0	0	0	0	0	0	0	0	0	0	0	0	0	0	0	0	0	0	0	0	0	0	0	7.16648e-06	0	8.09343e-06	0	0	0	0
595	0	0	0	0	0	0	0	0	0	0	0	0	0	0	0	0	0	0	0	0	0	0	0	0	0	0	0	0	0	0	0	7.71775e-06	0	9.07621e-06	0	0	0	0
596	0	0	0	0	0	0	0	0	0	0	0	0	0	0	0	0	0	0	0	0	0	0	0	0	0	0	0	0	0	0	0	9.05654e-06	0	7.92e-06	0	0	0	0
597	0	0	0	0	0	0	0	0	0	0	0	0	0	0	0	0	0	0	0	0	0	0	0	0	0	0	0	0	0	0	0	1.34667e-05	0	1.3412e-05	0	0	0	0
598	0	0	0	0	0	0	0	0	0	0	0	0	0	0	0	0	0	0	0	0	0	0	0	0	0	0	0	0	0	0	0	1.23641e-05	0	1.6765e-05	0	0	0	0
599	0	0	0	0	0	0	0	0	0	0	0	0	0	0	0	0	0	0	0	0	0	0	0	0	0	0	0	0	0	0	0	7.639e-06	0	7.3419e-06	0	0	0	0
600	0	0	0	0	0	0	0	0	0	0	0	0	0	0	0	0	0	0	0	0	0	0	0	0	0	0	0	0	0	0	0	8.89904e-06	0	7.51533e-06	0	0	0	0
601	0	0	0	0	0	0	0	0	0	0	0	0	0	0	0	0	0	0	0	0	0	0	0	0	0	0	0	0	0	0	0	6.61521e-06	0	6.30132e-06	0	0	0	0
602	0	0	0	0	0	0	0	0	0	0	0	0	0	0	0	0	0	0	0	0	0	0	0	0	0	0	0	0	0	0	0	9.37155e-06	0	9.36526e-06	0	0	0	0
603	0	0	0	0	0	0	0	0	0	0	0	0	0	0	0	0	0	0	0	0	0	0	0	0	0	0	0	0	0	0	0	7.00898e-06	0	6.87942e-06	0	0	0	0
604	0	0	0	0	0	0	0	0	0	0	0	0	0	0	0	0	0	0	0	0	0	0	0	0	0	0	0	0	0	0	0	7.24523e-06	0	7.80438e-06	0	0	0	0
605	0	0	0	0	0	0	0	0	0	0	0	0	0	0	0	0	0	0	0	0	0	0	0	0	0	0	0	0	0	0	0	6.06395e-06	0	5.20292e-06	0	0	0	0
606	0	0	0	0	0	0	0	0	0	0	0	0	0	0	0	0	0	0	0	0	0	0	0	0	0	0	0	0	0	0	0	5.74894e-06	0	6.59037e-06	0	0	0	0
607	0	0	0	0	0	0	0	0	0	0	0	0	0	0	0	0	0	0	0	0	0	0	0	0	0	0	0	0	0	0	0	9.1353e-06	0	6.93723e-06	0	0	0	0
608	0	0	0	0	0	0	0	0	0	0	0	0	0	0	0	0	0	0	0	0	0	0	0	0	0	0	0	0	0	0	0	5.74894e-06	0	6.59037e-06	0	0	0	0
609	0	0	0	0	0	0	0	0	0	0	0	0	0	0	0	0	0	0	0	0	0	0	0	0	0	0	0	0	0	0	0	6.53646e-06	0	5.78102e-06	0	0	0	0
610	0	0	0	0	0	0	0	0	0	0	0	0	0	0	0	0	0	0	0	0	0	0	0	0	0	0	0	0	0	0	0	5.35517e-06	0	6.53256e-06	0	0	0	0
611	0	0	0	0	0	0	0	0	0	0	0	0	0	0	0	0	0	0	0	0	0	0	0	0	0	0	0	0	0	0	0	6.1427e-06	0	5.43416e-06	0	0	0	0
612	0	0	0	0	0	0	0	0	0	0	0	0	0	0	0	0	0	0	0	0	0	0	0	0	0	0	0	0	0	0	0	4.96141e-06	0	5.0873e-06	0	0	0	0
613	0	0	0	0	0	0	0	0	0	0	0	0	0	0	0	0	0	0	0	0	0	0	0	0	0	0	0	0	0	0	0	6.06395e-06	0	6.64818e-06	0	0	0	0
614	0	0	0	0	0	0	0	0	0	0	0	0	0	0	0	0	0	0	0	0	0	0	0	0	0	0	0	0	0	0	0	4.56765e-06	0	5.20292e-06	0	0	0	0
615	0	0	0	0	0	0	0	0	0	0	0	0	0	0	0	0	0	0	0	0	0	0	0	0	0	0	0	0	0	0	0	6.1427e-06	0	5.60759e-06	0	0	0	0
616	0	0	0	0	0	0	0	0	0	0	0	0	0	0	0	0	0	0	0	0	0	0	0	0	0	0	0	0	0	0	0	4.25264e-06	0	5.31854e-06	0	0	0	0
617	0	0	0	0	0	0	0	0	0	0	0	0	0	0	0	0	0	0	0	0	0	0	0	0	0	0	0	0	0	0	0	6.1427e-06	0	6.64818e-06	0	0	0	0
618	0	0	0	0	0	0	0	0	0	0	0	0	0	0	0	0	0	0	0	0	0	0	0	0	0	0	0	0	0	0	0	5.98519e-06	0	4.74044e-06	0	0	0	0
619	0	0	0	0	0	0	0	0	0	0	0	0	0	0	0	0	0	0	0	0	0	0	0	0	0	0	0	0	0	0	0	6.61521e-06	0	6.30132e-06	0	0	0	0
620	0	0	0	0	0	0	0	0	0	0	0	0	0	0	0	0	0	0	0	0	0	0	0	0	0	0	0	0	0	0	0	4.80391e-06	0	4.68263e-06	0	0	0	0
621	0	0	0	0	0	0	0	0	0	0	0	0	0	0	0	0	0	0	0	0	0	0	0	0	0	0	0	0	0	0	0	4.33139e-06	0	5.0873e-06	0	0	0	0
622	0	0	0	0	0	0	0	0	0	0	0	0	0	0	0	0	0	0	0	0	0	0	0	0	0	0	0	0	0	0	0	5.59143e-06	0	4.10453e-06	0	0	0	0
623	0	0	0	0	0	0	0	0	0	0	0	0	0	0	0	0	0	0	0	0	0	0	0	0	0	0	0	0	0	0	0	4.88266e-06	0	4.85606e-06	0	0	0	0
624	0	0	0	0	0	0	0	0	0	0	0	0	0	0	0	0	0	0	0	0	0	0	0	0	0	0	0	0	0	0	0	5.11892e-06	0	4.27796e-06	0	0	0	0
625	0	0	0	0	0	0	0	0	0	0	0	0	0	0	0	0	0	0	0	0	0	0	0	0	0	0	0	0	0	0	0	4.72515e-06	0	4.04672e-06	0	0	0	0
626	0	0	0	0	0	0	0	0	0	0	0	0	0	0	0	0	0	0	0	0	0	0	0	0	0	0	0	0	0	0	0	5.98519e-06	0	5.54978e-06	0	0	0	0
627	0	0	0	0	0	0	0	0	0	0	0	0	0	0	0	0	0	0	0	0	0	0	0	0	0	0	0	0	0	0	0	5.59143e-06	0	5.95446e-06	0	0	0	0
628	0	0	0	0	0	0	0	0	0	0	0	0	0	0	0	0	0	0	0	0	0	0	0	0	0	0	0	0	0	0	0	4.96141e-06	0	4.33577e-06	0	0	0	0
629	0	0	0	0	0	0	0	0	0	0	0	0	0	0	0	0	0	0	0	0	0	0	0	0	0	0	0	0	0	0	0	4.72515e-06	0	5.20292e-06	0	0	0	0
630	0	0	0	0	0	0	0	0	0	0	0	0	0	0	0	0	0	0	0	0	0	0	0	0	0	0	0	0	0	0	0	6.61521e-06	0	7.74657e-06	0	0	0	0
631	0	0	0	0	0	0	0	0	0	0	0	0	0	0	0	0	0	0	0	0	0	0	0	0	0	0	0	0	0	0	0	5.27642e-06	0	4.33577e-06	0	0	0	0
632	0	0	0	0	0	0	0	0	0	0	0	0	0	0	0	0	0	0	0	0	0	0	0	0	0	0	0	0	0	0	0	5.51268e-06	0	4.74044e-06	0	0	0	0
633	0	0	0	0	0	0	0	0	0	0	0	0	0	0	0	0	0	0	0	0	0	0	0	0	0	0	0	0	0	0	0	3.78012e-06	0	3.23737e-06	0	0	0	0
634	0	0	0	0	0	0	0	0	0	0	0	0	0	0	0	0	0	0	0	0	0	0	0	0	0	0	0	0	0	0	0	3.70137e-06	0	3.4108e-06	0	0	0	0
635	0	0	0	0	0	0	0	0	0	0	0	0	0	0	0	0	0	0	0	0	0	0	0	0	0	0	0	0	0	0	0	4.33139e-06	0	4.85606e-06	0	0	0	0
636	0	0	0	0	0	0	0	0	0	0	0	0	0	0	0	0	0	0	0	0	0	0	0	0	0	0	0	0	0	0	0	4.88266e-06	0	3.4108e-06	0	0	0	0
637	0	0	0	0	0	0	0	0	0	0	0	0	0	0	0	0	0	0	0	0	0	0	0	0	0	0	0	0	0	0	0	7.95401e-06	0	7.63095e-06	0	0	0	0
638	0	0	0	0	0	0	0	0	0	0	0	0	0	0	0	0	0	0	0	0	0	0	0	0	0	0	0	0	0	0	0	5.51268e-06	0	4.10453e-06	0	0	0	0
639	0	0	0	0	0	0	0	0	0	0	0	0	0	0	0	0	0	0	0	0	0	0	0	0	0	0	0	0	0	0	0	4.41014e-06	0	3.87329e-06	0	0	0	0
640	0	0	0	0	0	0	0	0	0	0	0	0	0	0	0	0	0	0	0	0	0	0	0	0	0	0	0	0	0	0	0	2.9926e-06	0	0	0	0	0	0
641	0	0	0	0	0	0	0	0	0	0	0	0	0	0	0	0	0	0	0	0	0	0	0	0	0	0	0	0	0	0	0	4.33139e-06	0	0	0	0	0	0
642	0	0	0	0	0	0	0	0	0	0	0	0	0	0	0	0	0	0	0	0	0	0	0	0	0	0	0	0	0	0	0	2.67759e-06	0	0	0	0	0	0
643	0	0	0	0	0	0	0	0	0	0	0	0	0	0	0	0	0	0	0	0	0	0	0	0	0	0	0	0	0	0	0	5.51268e-06	0	0	0	0	0	0
644	0	0	0	0	0	0	0	0	0	0	0	0	0	0	0	0	0	0	0	0	0	0	0	0	0	0	0	0	0	0	0	4.17388e-06	0	0	0	0	0	0
645	0	0	0	0	0	0	0	0	0	0	0	0	0	0	0	0	0	0	0	0	0	0	0	0	0	0	0	0	0	0	0	4.33139e-06	0	0	0	0	0	0
646	0	0	0	0	0	0	0	0	0	0	0	0	0	0	0	0	0	0	0	0	0	0	0	0	0	0	0	0	0	0	0	3.38636e-06	0	0	0	0	0	0
647	0	0	0	0	0	0	0	0	0	0	0	0	0	0	0	0	0	0	0	0	0	0	0	0	0	0	0	0	0	0	0	4.09513e-06	0	0	0	0	0	0
648	0	0	0	0	0	0	0	0	0	0	0	0	0	0	0	0	0	0	0	0	0	0	0	0	0	0	0	0	0	0	0	3.62262e-06	0	0	0	0	0	0
649	0	0	0	0	0	0	0	0	0	0	0	0	0	0	0	0	0	0	0	0	0	0	0	0	0	0	0	0	0	0	0	3.78012e-06	0	0	0	0	0	0
650	0	0	0	0	0	0	0	0	0	0	0	0	0	0	0	0	0	0	0	0	0	0	0	0	0	0	0	0	0	0	0	2.12632e-06	0	0	0	0	0	0
651	0	0	0	0	0	0	0	0	0	0	0	0	0	0	0	0	0	0	0	0	0	0	0	0	0	0	0	0	0	0	0	3.38636e-06	0	0	0	0	0	0
652	0	0	0	0	0	0	0	0	0	0	0	0	0	0	0	0	0	0	0	0	0	0	0	0	0	0	0	0	0	0	0	3.07135e-06	0	0	0	0	0	0
653	0	0	0	0	0	0	0	0	0	0	0	0	0	0	0	0	0	0	0	0	0	0	0	0	0	0	0	0	0	0	0	4.72515e-06	0	0	0	0	0	0
654	0	0	0	0	0	0	0	0	0	0	0	0	0	0	0	0	0	0	0	0	0	0	0	0	0	0	0	0	0	0	0	2.44133e-06	0	0	0	0	0	0
655	0	0	0	0	0	0	0	0	0	0	0	0	0	0	0	0	0	0	0	0	0	0	0	0	0	0	0	0	0	0	0	2.75634e-06	0	0	0	0	0	0
656	0	0	0	0	0	0	0	0	0	0	0	0	0	0	0	0	0	0	0	0	0	0	0	0	0	0	0	0	0	0	0	2.67759e-06	0	0	0	0	0	0
657	0	0	0	0	0	0	0	0	0	0	0	0	0	0	0	0	0	0	0	0	0	0	0	0	0	0	0	0	0	0	0	3.07135e-06	0	0	0	0	0	0
658	0	0	0	0	0	0	0	0	0	0	0	0	0	0	0	0	0	0	0	0	0	0	0	0	0	0	0	0	0	0	0	3.38636e-06	0	0	0	0	0	0
659	0	0	0	0	0	0	0	0	0	0	0	0	0	0	0	0	0	0	0	0	0	0	0	0	0	0	0	0	0	0	0	2.67759e-06	0	0	0	0	0	0
660	0	0	0	0	0	0	0	0	0	0	0	0	0	0	0	0	0	0	0	0	0	0	0	0	0	0	0	0	0	0	0	2.75634e-06	0	0	0	0	0	0
661	0	0	0	0	0	0	0	0	0	0	0	0	0	0	0	0	0	0	0	0	0	0	0	0	0	0	0	0	0	0	0	2.67759e-06	0	0	0	0	0	0
662	0	0	0	0	0	0	0	0	0	0	0	0	0	0	0	0	0	0	0	0	0	0	0	0	0	0	0	0	0	0	0	3.22885e-06	0	0	0	0	0	0
663	0	0	0	0	0	0	0	0	0	0	0	0	0	0	0	0	0	0	0	0	0	0	0	0	0	0	0	0	0	0	0	2.75634e-06	0	0	0	0	0	0
664	0	0	0	0	0	0	0	0	0	0	0	0	0	0	0	0	0	0	0	0	0	0	0	0	0	0	0	0	0	0	0	3.93763e-06	0	0	0	0	0	0
665	0	0	0	0	0	0	0	0	0	0	0	0	0	0	0	0	0	0	0	0	0	0	0	0	0	0	0	0	0	0	0	2.83509e-06	0	0	0	0	0	0
666	0	0	0	0	0	0	0	0	0	0	0	0	0	0	0	0	0	0	0	0	0	0	0	0	0	0	0	0	0	0	0	3.78012e-06	0	0	0	0	0	0
667	0	0	0	0	0	0	0	0	0	0	0	0	0	0	0	0	0	0	0	0	0	0	0	0	0	0	0	0	0	0	0	3.85887e-06	0	0	0	0	0	0
668	0	0	0	0	0	0	0	0	0	0	0	0	0	0	0	0	0	0	0	0	0	0	0	0	0	0	0	0	0	0	0	4.72515e-06	0	0	0	0	0	0
669	0	0	0	0	0	0	0	0	0	0	0	0	0	0	0	0	0	0	0	0	0	0	0	0	0	0	0	0	0	0	0	2.67759e-06	0	0	0	0	0	0
670	0	0	0	0	0	0	0	0	0	0	0	0	0	0	0	0	0	0	0	0	0	0	0	0	0	0	0	0	0	0	0	2.59883e-06	0	0	0	0	0	0
671	0	0	0	0	0	0	0	0	0	0	0	0	0	0	0	0	0	0	0	0	0	0	0	0	0	0	0	0	0	0	0	1.96881e-06	0	0	0	0	0	0
672	0	0	0	0	0	0	0	0	0	0	0	0	0	0	0	0	0	0	0	0	0	0	0	0	0	0	0	0	0	0	0	2.28382e-06	0	0	0	0	0	0
673	0	0	0	0	0	0	0	0	0	0	0	0	0	0	0	0	0	0	0	0	0	0	0	0	0	0	0	0	0	0	0	1.6538e-06	0	0	0	0	0	0
674	0	0	0	0	0	0	0	0	0	0	0	0	0	0	0	0	0	0	0	0	0	0	0	0	0	0	0	0	0	0	0	1.57505e-06	0	0	0	0	0	0
675	0	0	0	0	0	0	0	0	0	0	0	0	0	0	0	0	0	0	0	0	0	0	0	0	0	0	0	0	0	0	0	3.22885e-06	0	0	0	0	0	0
676	0	0	0	0	0	0	0	0	0	0	0	0	0	0	0	0	0	0	0	0	0	0	0	0	0	0	0	0	0	0	0	2.75634e-06	0	0	0	0	0	0
677	0	0	0	0	0	0	0	0	0	0	0	0	0	0	0	0	0	0	0	0	0	0	0	0	0	0	0	0	0	0	0	3.93763e-06	0	0	0	0	0	0

## Sheet: Figure 2b
sample_ID	coverage	group
FF20A042143	37.1646	FF
FF20A042153	31.6122	FF
FF20A042163	40.2835	FF
FF20A042186	48.5257	FF
FF20A042220	41.7272	FF
FF20A042240	43.658	FF
FF20A042245	42.6994	FF
FF20A042301	46.7501	FF
FF20A042315	45.8324	FF
FF20A042329	43.9658	FF
FF20A042344	53.0869	FF
FF20A042346	46.0902	FF
FF20A042365	30.4551	FF
FF20A042444	60.2453	FF
FF20A042475	33.5357	FF
FF20A042518	45.0376	FF
FF20A042525	36.6162	FF
FF20A042565	37.8808	FF
FF20A042615	49.573	FF
FFPE20A042143	45.5878	FFPE
FFPE20A042153	65.0514	FFPE
FFPE20A042163	62.3981	FFPE
FFPE20A042186	91.8283	FFPE
FFPE20A042220	60.6942	FFPE
FFPE20A042240	35.8258	FFPE
FFPE20A042245	90.2679	FFPE
FFPE20A042301	86.8274	FFPE
FFPE20A042315	147.916	FFPE
FFPE20A042329	84.1895	FFPE
FFPE20A042344	133.094	FFPE
FFPE20A042346	62.7559	FFPE
FFPE20A042365	62.83	FFPE
FFPE20A042444	49.1309	FFPE
FFPE20A042475	69.1364	FFPE
FFPE20A042518	47.7166	FFPE
FFPE20A042525	70.9543	FFPE
FFPE20A042565	53.3405	FFPE
FFPE20A042615	89.7356	FFPE

## Sheet: Figure 2c
Minimum_coverage	FFPE_mean	FT_mean
0	0.889825	0.911895
1	0.889825	0.911895
2	0.883701	0.907558
3	0.876823	0.903821
4	0.87171	0.898612
5	0.862326	0.894435
6	0.857313	0.88991
7	0.852015	0.884314
8	0.846866	0.879865
9	0.838936	0.874776
10	0.833369	0.869281
11	0.826457	0.863695
12	0.817855	0.857076
13	0.809229	0.849353
14	0.802266	0.842227
15	0.79547	0.834643
16	0.788255	0.825861
17	0.780035	0.816615
18	0.772185	0.806724
19	0.764227	0.796146
20	0.755961	0.784706
21	0.74687	0.772608
22	0.738604	0.759543
23	0.728596	0.745926
24	0.719851	0.731256
25	0.711121	0.715794
26	0.701044	0.699302
27	0.691817	0.682479
28	0.682361	0.665108
29	0.67315	0.646452
30	0.663717	0.627383
31	0.654107	0.608115
32	0.644181	0.587866
33	0.634685	0.567591
34	0.624681	0.546787
35	0.615031	0.525938
36	0.605438	0.504694
37	0.595845	0.48349
38	0.58565	0.462504
39	0.57623	0.441226
40	0.566907	0.420339
41	0.557534	0.400099
42	0.547457	0.379867
43	0.538142	0.360216
44	0.52871	0.34075
45	0.519155	0.321898
46	0.510033	0.303261
47	0.500847	0.28571
48	0.491774	0.268431
49	0.482576	0.252407
50	0.473899	0.236732
51	0.464659	0.221429
52	0.456304	0.20667
53	0.447441	0.192905
54	0.43879	0.180139
55	0.430374	0.1679
56	0.42204	0.156294
57	0.413943	0.145311
58	0.405927	0.134976
59	0.397906	0.125503
60	0.390364	0.11655
61	0.382619	0.108073
62	0.374797	0.100231
63	0.36697	0.0930461
64	0.359464	0.0863167
65	0.352348	0.0799556
66	0.345276	0.0741604
67	0.338224	0.0687051
68	0.331305	0.0637283
69	0.324442	0.0590971
70	0.317795	0.0548342
71	0.311168	0.0510688
72	0.304748	0.0475275
73	0.298427	0.0441989
74	0.292128	0.0411323
75	0.28609	0.0383372
76	0.279864	0.0357529
77	0.27416	0.0333642
78	0.268275	0.0311008
79	0.262586	0.0289267
80	0.257084	0.0271057
81	0.251543	0.0253968
82	0.24619	0.0237125
83	0.240964	0.0222713
84	0.235824	0.0207902
85	0.230849	0.0195104
86	0.22584	0.018316
87	0.220953	0.0172147
88	0.216386	0.0161951
89	0.211688	0.0152001
90	0.207188	0.0143323
91	0.202671	0.0135215
92	0.198296	0.0128038
93	0.193914	0.0120917
94	0.189634	0.0114233
95	0.185412	0.010867
96	0.18133	0.0102897
97	0.177354	0.00979033
98	0.173634	0.00929664
99	0.170009	0.00888459
100	0.16642	0.00843837
101	0.162712	0.00800354
102	0.159235	0.00760479
103	0.155821	0.00723072
104	0.152449	0.00685475
105	0.149177	0.00653385
106	0.145987	0.00622624
107	0.14281	0.005968
108	0.139761	0.00572495
109	0.136852	0.00547431
110	0.133964	0.00524835
111	0.131013	0.00503758
112	0.128172	0.00480212
113	0.125581	0.00461224
114	0.122894	0.00441097
115	0.120346	0.00425146
116	0.117873	0.00408437
117	0.115431	0.00393246
118	0.113018	0.00379195
119	0.110614	0.00365144
120	0.108337	0.00351282
121	0.106154	0.00337421
122	0.104012	0.00323559
123	0.101936	0.00310837
124	0.099954	0.00298875
125	0.0979147	0.00289381
126	0.0957425	0.00278747
127	0.0938379	0.00270203
128	0.0918043	0.00262797
129	0.0899093	0.00254632
130	0.0880105	0.00245708
131	0.0862009	0.00238492
132	0.0844483	0.00233365
133	0.0826899	0.00227289
134	0.0810513	0.00220453
135	0.0794221	0.00215706
136	0.07781	0.00207921
137	0.0762188	0.00200895
138	0.0747092	0.00196528
139	0.0731806	0.00190642
140	0.071728	0.00183996
141	0.0702318	0.00178299
142	0.0689007	0.00173932
143	0.0675715	0.00169945
144	0.0662841	0.00166527
145	0.065048	0.00162539
146	0.0636846	0.00156273
147	0.0623517	0.00151146
148	0.0611098	0.00147728
149	0.0598756	0.0014507
150	0.0587287	0.00141652
151	0.0576407	0.00137475
152	0.0565621	0.00134437
153	0.0554912	0.00130829
154	0.0544526	0.00127031
155	0.0533835	0.00122854
156	0.0523752	0.00119056
157	0.0513708	0.00115259
158	0.0503587	0.0011298
159	0.0494681	0.0011241
160	0.0485244	0.00110512
161	0.0475864	0.00108803
162	0.0467737	0.00107473
163	0.0459211	0.00105954
164	0.045004	0.00104245
165	0.0441268	0.00101587
166	0.0433539	0.00100068
167	0.0425925	0.000960804
168	0.0418007	0.000947513
169	0.041026	0.000930423
170	0.0403025	0.000920929
171	0.0395563	0.000905739
172	0.0388176	0.000884852
173	0.0381113	0.000877256
174	0.0374486	0.000852572
175	0.0368182	0.00083928
176	0.0360738	0.000829786
177	0.0353789	0.000807
178	0.0347542	0.00078991
179	0.0341086	0.000769023
180	0.0334914	0.000761428
181	0.0328857	0.000750035
182	0.0323332	0.000729148
183	0.0317844	0.000721553
184	0.0311711	0.000717755
185	0.0306033	0.00071016
186	0.0300413	0.000694969
187	0.0295191	0.00067788
188	0.0289874	0.000664588
189	0.0284804	0.000649398
190	0.0279849	0.000634207
191	0.0274931	0.000626612
192	0.0270563	0.000617118
193	0.0265797	0.000600028
194	0.0261411	0.000588635
195	0.0256588	0.000577242
196	0.0252449	0.000565849
197	0.0248385	0.000562052
198	0.0244568	0.000556355
199	0.0240448	0.000543063
200	0.0236043	0.000535468
201	0.0232264	0.000524075
202	0.0228068	0.000512682
203	0.0224384	0.000506986
204	0.0220947	0.000487998
205	0.0217225	0.000476605
206	0.0213788	0.000470908
207	0.02102	0.000461414
208	0.0206877	0.000459515
209	0.0203668	0.00045192
210	0.020006	0.000442426
211	0.019687	0.000432932
212	0.0193775	0.000423438
213	0.0190642	0.000423438
214	0.0187186	0.000415842
215	0.0183806	0.00040255
216	0.0180578	0.00040255
217	0.0177692	0.000400652
218	0.0174445	0.000398753
219	0.017173	0.000396854
220	0.0168388	0.000393056
221	0.0165577	0.000381663
222	0.0162786	0.000379765
223	0.0160299	0.000377866
224	0.0157849	0.000368372
225	0.0155324	0.000364574
226	0.0152475	0.000362675
227	0.014976	0.000358878
228	0.0147311	0.000356979
229	0.0145013	0.00035508
230	0.0142697	0.000353181
231	0.0140152	0.000347485
232	0.0137722	0.000343687
233	0.013569	0.000343687
234	0.0133468	0.000334193
235	0.0131418	0.000334193
236	0.012931	0.000330395
237	0.0127278	0.000324699
238	0.0125341	0.0003228
239	0.0123556	0.000315205
240	0.012162	0.000313306
241	0.0119987	0.000313306
242	0.011824	0.000309508
243	0.011655	0.000305711
244	0.0114613	0.000298115
245	0.0113132	0.000294318
246	0.0111499	0.00029052
247	0.0109714	0.000288621
248	0.010829	0.000288621
249	0.0106676	0.000279127
250	0.0104986	0.000279127
251	0.0103353	0.000277228
252	0.010172	0.000273431
253	0.0100163	0.000267734
254	0.00987958	0.000267734
255	0.00974096	0.000263936
256	0.00958146	0.000263936
257	0.00942386	0.000262038
258	0.00929094	0.000262038
259	0.00916562	0.000256341
260	0.00902131	0.000252543
261	0.0088732	0.000252543
262	0.00868332	0.000248746
263	0.00853901	0.000246847
264	0.00841179	0.000244948
265	0.00827317	0.000239252
266	0.00816684	0.000239252
267	0.00805861	0.000235454
268	0.00794278	0.000231656
269	0.00779847	0.000229758
270	0.00770922	0.000229758
271	0.007582	0.000229758
272	0.00746237	0.000227859
273	0.00734655	0.00022596
274	0.00720983	0.000237688
275	0.0071016	0.000231321
276	0.00699337	0.000229199
277	0.00687944	0.000229199
278	0.0067769	0.000227077
279	0.00669145	0.000224955
280	0.00660411	0.000222832
281	0.00651676	0.00022071
282	0.00643511	0.000218588
283	0.00633068	0.000216466
284	0.00622624	0.000216466
285	0.00615409	0.000207977
286	0.00604965	0.000205855
287	0.0059718	0.000203733
288	0.00588825	0.00020161
289	0.0058161	0.000199488
290	0.00572115	0.000193121
291	0.005649	0.000193121
292	0.00557115	0.000193121
293	0.00550849	0.000190999
294	0.00541734	0.000186755
295	0.0053243	0.00018251
296	0.00526164	0.000180388
297	0.00518569	0.000180388
298	0.00510783	0.000178266
299	0.00501479	0.000171899

## Sheet: Figure 2d
correlation	group	DNA methylation metrics
0.978573	paired	beta
0.939998	paired	beta
0.987325	paired	beta
0.935257	paired	beta
0.964865	paired	beta
0.923128	paired	beta
0.913847	paired	beta
0.982771	paired	beta
0.955264	paired	beta
0.960312	paired	beta
0.957511	paired	beta
0.873086	paired	beta
0.76591	paired	beta
0.722563	paired	beta
0.959909	paired	beta
0.976246	paired	beta
0.944571	paired	beta
0.7811	paired	beta
0.976193	paired	beta
0.89791	unpaired	beta
0.882355	unpaired	beta
0.767649	unpaired	beta
0.793962	unpaired	beta
0.887923	unpaired	beta
0.910976	unpaired	beta
0.881752	unpaired	beta
0.90284	unpaired	beta
0.861645	unpaired	beta
0.849945	unpaired	beta
0.860142	unpaired	beta
0.776115	unpaired	beta
0.776072	unpaired	beta
0.777498	unpaired	beta
0.852092	unpaired	beta
0.880683	unpaired	beta
0.82099	unpaired	beta
0.782416	unpaired	beta
0.838235	unpaired	beta
0.873013	unpaired	beta
0.73289	unpaired	beta
0.845308	unpaired	beta
0.762305	unpaired	beta
0.903592	unpaired	beta
0.654693	unpaired	beta
0.860351	unpaired	beta
0.775226	unpaired	beta
0.69507	unpaired	beta
0.859635	unpaired	beta
0.865062	unpaired	beta
0.780419	unpaired	beta
0.846472	unpaired	beta
0.873495	unpaired	beta
0.664448	unpaired	beta
0.715303	unpaired	beta
0.750879	unpaired	beta
0.915167	unpaired	beta
0.924953	unpaired	beta
0.778107	unpaired	beta
0.809818	unpaired	beta
0.894513	unpaired	beta
0.947033	unpaired	beta
0.883172	unpaired	beta
0.927687	unpaired	beta
0.896713	unpaired	beta
0.884546	unpaired	beta
0.882074	unpaired	beta
0.794878	unpaired	beta
0.786794	unpaired	beta
0.799993	unpaired	beta
0.870798	unpaired	beta
0.914547	unpaired	beta
0.822536	unpaired	beta
0.786781	unpaired	beta
0.860208	unpaired	beta
0.906586	unpaired	beta
0.736555	unpaired	beta
0.871991	unpaired	beta
0.769843	unpaired	beta
0.937391	unpaired	beta
0.644123	unpaired	beta
0.889709	unpaired	beta
0.776193	unpaired	beta
0.6955	unpaired	beta
0.866489	unpaired	beta
0.884518	unpaired	beta
0.783741	unpaired	beta
0.861073	unpaired	beta
0.89438	unpaired	beta
0.662832	unpaired	beta
0.706524	unpaired	beta
0.755302	unpaired	beta
0.81263	unpaired	beta
0.842996	unpaired	beta
0.893592	unpaired	beta
0.913726	unpaired	beta
0.869937	unpaired	beta
0.9016	unpaired	beta
0.930919	unpaired	beta
0.877759	unpaired	beta
0.907777	unpaired	beta
0.793817	unpaired	beta
0.795634	unpaired	beta
0.794205	unpaired	beta
0.888046	unpaired	beta
0.921044	unpaired	beta
0.828101	unpaired	beta
0.789526	unpaired	beta
0.909654	unpaired	beta
0.902246	unpaired	beta
0.779133	unpaired	beta
0.892656	unpaired	beta
0.790505	unpaired	beta
0.947361	unpaired	beta
0.676901	unpaired	beta
0.909253	unpaired	beta
0.770427	unpaired	beta
0.678369	unpaired	beta
0.882946	unpaired	beta
0.889213	unpaired	beta
0.770036	unpaired	beta
0.848472	unpaired	beta
0.914243	unpaired	beta
0.649372	unpaired	beta
0.708916	unpaired	beta
0.737494	unpaired	beta
0.77048	unpaired	beta
0.812868	unpaired	beta
0.854741	unpaired	beta
0.938055	unpaired	beta
0.85967	unpaired	beta
0.924756	unpaired	beta
0.952962	unpaired	beta
0.901347	unpaired	beta
0.88834	unpaired	beta
0.766467	unpaired	beta
0.756046	unpaired	beta
0.770596	unpaired	beta
0.879239	unpaired	beta
0.944181	unpaired	beta
0.796304	unpaired	beta
0.769113	unpaired	beta
0.886679	unpaired	beta
0.911558	unpaired	beta
0.705815	unpaired	beta
0.88792	unpaired	beta
0.726604	unpaired	beta
0.964253	unpaired	beta
0.566922	unpaired	beta
0.897868	unpaired	beta
0.705887	unpaired	beta
0.611597	unpaired	beta
0.842905	unpaired	beta
0.869399	unpaired	beta
0.71975	unpaired	beta
0.816678	unpaired	beta
0.906545	unpaired	beta
0.578715	unpaired	beta
0.633062	unpaired	beta
0.687118	unpaired	beta
0.791468	unpaired	beta
0.791693	unpaired	beta
0.744825	unpaired	beta
0.763809	unpaired	beta
0.734149	unpaired	beta
0.746786	unpaired	beta
0.797104	unpaired	beta
0.782266	unpaired	beta
0.778707	unpaired	beta
0.783902	unpaired	beta
0.774013	unpaired	beta
0.761936	unpaired	beta
0.762216	unpaired	beta
0.742345	unpaired	beta
0.721428	unpaired	beta
0.751707	unpaired	beta
0.680964	unpaired	beta
0.75153	unpaired	beta
0.699257	unpaired	beta
0.830794	unpaired	beta
0.602086	unpaired	beta
0.743209	unpaired	beta
0.661762	unpaired	beta
0.598565	unpaired	beta
0.726849	unpaired	beta
0.733296	unpaired	beta
0.688121	unpaired	beta
0.723501	unpaired	beta
0.742491	unpaired	beta
0.604164	unpaired	beta
0.615305	unpaired	beta
0.658655	unpaired	beta
0.81069	unpaired	beta
0.821091	unpaired	beta
0.777637	unpaired	beta
0.804264	unpaired	beta
0.772352	unpaired	beta
0.781288	unpaired	beta
0.815761	unpaired	beta
0.79254	unpaired	beta
0.784539	unpaired	beta
0.794798	unpaired	beta
0.797461	unpaired	beta
0.794186	unpaired	beta
0.779971	unpaired	beta
0.764035	unpaired	beta
0.746948	unpaired	beta
0.775882	unpaired	beta
0.689622	unpaired	beta
0.775778	unpaired	beta
0.707291	unpaired	beta
0.863913	unpaired	beta
0.601833	unpaired	beta
0.770584	unpaired	beta
0.670459	unpaired	beta
0.604739	unpaired	beta
0.748589	unpaired	beta
0.758719	unpaired	beta
0.69747	unpaired	beta
0.742444	unpaired	beta
0.769728	unpaired	beta
0.609614	unpaired	beta
0.623168	unpaired	beta
0.669673	unpaired	beta
0.862423	unpaired	beta
0.880888	unpaired	beta
0.841881	unpaired	beta
0.839813	unpaired	beta
0.845248	unpaired	beta
0.77331	unpaired	beta
0.771836	unpaired	beta
0.776775	unpaired	beta
0.821647	unpaired	beta
0.844225	unpaired	beta
0.828194	unpaired	beta
0.801124	unpaired	beta
0.824166	unpaired	beta
0.848955	unpaired	beta
0.748567	unpaired	beta
0.838292	unpaired	beta
0.773499	unpaired	beta
0.893915	unpaired	beta
0.700216	unpaired	beta
0.852917	unpaired	beta
0.779813	unpaired	beta
0.707385	unpaired	beta
0.854109	unpaired	beta
0.853347	unpaired	beta
0.77445	unpaired	beta
0.838494	unpaired	beta
0.864601	unpaired	beta
0.695069	unpaired	beta
0.72989	unpaired	beta
0.760267	unpaired	beta
0.868308	unpaired	beta
0.92426	unpaired	beta
0.91134	unpaired	beta
0.88919	unpaired	beta
0.884998	unpaired	beta
0.793166	unpaired	beta
0.782763	unpaired	beta
0.797493	unpaired	beta
0.863064	unpaired	beta
0.922553	unpaired	beta
0.816001	unpaired	beta
0.786622	unpaired	beta
0.867289	unpaired	beta
0.920302	unpaired	beta
0.730816	unpaired	beta
0.880636	unpaired	beta
0.763224	unpaired	beta
0.952852	unpaired	beta
0.629845	unpaired	beta
0.896153	unpaired	beta
0.762542	unpaired	beta
0.683787	unpaired	beta
0.862678	unpaired	beta
0.882697	unpaired	beta
0.773223	unpaired	beta
0.856761	unpaired	beta
0.902526	unpaired	beta
0.652482	unpaired	beta
0.690073	unpaired	beta
0.749643	unpaired	beta
0.82882	unpaired	beta
0.812771	unpaired	beta
0.799047	unpaired	beta
0.712071	unpaired	beta
0.71014	unpaired	beta
0.714636	unpaired	beta
0.80257	unpaired	beta
0.83252	unpaired	beta
0.807697	unpaired	beta
0.793047	unpaired	beta
0.777903	unpaired	beta
0.801693	unpaired	beta
0.649213	unpaired	beta
0.781297	unpaired	beta
0.669421	unpaired	beta
0.865911	unpaired	beta
0.560619	unpaired	beta
0.807514	unpaired	beta
0.686165	unpaired	beta
0.608047	unpaired	beta
0.793552	unpaired	beta
0.799172	unpaired	beta
0.679214	unpaired	beta
0.759948	unpaired	beta
0.809716	unpaired	beta
0.587843	unpaired	beta
0.625175	unpaired	beta
0.663735	unpaired	beta
0.884965	unpaired	beta
0.871885	unpaired	beta
0.840475	unpaired	beta
0.750593	unpaired	beta
0.741074	unpaired	beta
0.757986	unpaired	beta
0.833916	unpaired	beta
0.879536	unpaired	beta
0.813155	unpaired	beta
0.797014	unpaired	beta
0.81501	unpaired	beta
0.848413	unpaired	beta
0.667942	unpaired	beta
0.823561	unpaired	beta
0.692298	unpaired	beta
0.923638	unpaired	beta
0.567665	unpaired	beta
0.847621	unpaired	beta
0.701898	unpaired	beta
0.620805	unpaired	beta
0.817043	unpaired	beta
0.833268	unpaired	beta
0.70008	unpaired	beta
0.791764	unpaired	beta
0.849331	unpaired	beta
0.592319	unpaired	beta
0.635256	unpaired	beta
0.68379	unpaired	beta
0.923714	unpaired	beta
0.781924	unpaired	beta
0.771747	unpaired	beta
0.775091	unpaired	beta
0.920548	unpaired	beta
0.96801	unpaired	beta
0.784326	unpaired	beta
0.750278	unpaired	beta
0.932377	unpaired	beta
0.923908	unpaired	beta
0.745432	unpaired	beta
0.907475	unpaired	beta
0.761696	unpaired	beta
0.933721	unpaired	beta
0.608016	unpaired	beta
0.931179	unpaired	beta
0.743308	unpaired	beta
0.641848	unpaired	beta
0.885741	unpaired	beta
0.895239	unpaired	beta
0.743266	unpaired	beta
0.847607	unpaired	beta
0.93593	unpaired	beta
0.604385	unpaired	beta
0.670634	unpaired	beta
0.708087	unpaired	beta
0.89921	unpaired	beta
0.821725	unpaired	beta
0.792308	unpaired	beta
0.808655	unpaired	beta
0.892535	unpaired	beta
0.896274	unpaired	beta
0.7731	unpaired	beta
0.745053	unpaired	beta
0.847823	unpaired	beta
0.863921	unpaired	beta
0.732232	unpaired	beta
0.861903	unpaired	beta
0.74596	unpaired	beta
0.907249	unpaired	beta
0.632871	unpaired	beta
0.892319	unpaired	beta
0.74322	unpaired	beta
0.665924	unpaired	beta
0.847403	unpaired	beta
0.857059	unpaired	beta
0.74074	unpaired	beta
0.829956	unpaired	beta
0.867994	unpaired	beta
0.650938	unpaired	beta
0.674447	unpaired	beta
0.716887	unpaired	beta
0.877693	unpaired	beta
0.873339	unpaired	beta
0.940943	unpaired	beta
0.931531	unpaired	beta
0.812865	unpaired	beta
0.77022	unpaired	beta
0.902151	unpaired	beta
0.909816	unpaired	beta
0.803638	unpaired	beta
0.902161	unpaired	beta
0.820879	unpaired	beta
0.908356	unpaired	beta
0.696059	unpaired	beta
0.90883	unpaired	beta
0.794611	unpaired	beta
0.70555	unpaired	beta
0.887056	unpaired	beta
0.888027	unpaired	beta
0.798132	unpaired	beta
0.866176	unpaired	beta
0.90724	unpaired	beta
0.679904	unpaired	beta
0.729491	unpaired	beta
0.760617	unpaired	beta
0.874674	unpaired	beta
0.881268	unpaired	beta
0.857489	unpaired	beta
0.80321	unpaired	beta
0.75767	unpaired	beta
0.727316	unpaired	beta
0.771143	unpaired	beta
0.798098	unpaired	beta
0.754583	unpaired	beta
0.797121	unpaired	beta
0.764854	unpaired	beta
0.810326	unpaired	beta
0.687372	unpaired	beta
0.793326	unpaired	beta
0.732508	unpaired	beta
0.675859	unpaired	beta
0.783036	unpaired	beta
0.790259	unpaired	beta
0.753932	unpaired	beta
0.785951	unpaired	beta
0.781026	unpaired	beta
0.669167	unpaired	beta
0.683314	unpaired	beta
0.717089	unpaired	beta
0.850055	unpaired	beta
0.793247	unpaired	beta
0.783799	unpaired	beta
0.737789	unpaired	beta
0.775762	unpaired	beta
0.790335	unpaired	beta
0.752245	unpaired	beta
0.796903	unpaired	beta
0.765579	unpaired	beta
0.803205	unpaired	beta
0.687063	unpaired	beta
0.789061	unpaired	beta
0.721336	unpaired	beta
0.654547	unpaired	beta
0.785339	unpaired	beta
0.781152	unpaired	beta
0.739722	unpaired	beta
0.776622	unpaired	beta
0.778777	unpaired	beta
0.636538	unpaired	beta
0.679443	unpaired	beta
0.697307	unpaired	beta
0.848856	unpaired	beta
0.797954	unpaired	beta
0.779581	unpaired	beta
0.741085	unpaired	beta
0.767786	unpaired	beta
0.793346	unpaired	beta
0.74099	unpaired	beta
0.798369	unpaired	beta
0.754967	unpaired	beta
0.817545	unpaired	beta
0.6748	unpaired	beta
0.793371	unpaired	beta
0.71589	unpaired	beta
0.656782	unpaired	beta
0.775573	unpaired	beta
0.783157	unpaired	beta
0.734819	unpaired	beta
0.779049	unpaired	beta
0.776225	unpaired	beta
0.636892	unpaired	beta
0.669058	unpaired	beta
0.697034	unpaired	beta
0.822999	unpaired	beta
0.788798	unpaired	beta
0.884666	unpaired	beta
0.896411	unpaired	beta
0.768869	unpaired	beta
0.895304	unpaired	beta
0.783708	unpaired	beta
0.890561	unpaired	beta
0.653639	unpaired	beta
0.915508	unpaired	beta
0.779048	unpaired	beta
0.690911	unpaired	beta
0.881148	unpaired	beta
0.885376	unpaired	beta
0.772983	unpaired	beta
0.860001	unpaired	beta
0.907572	unpaired	beta
0.657801	unpaired	beta
0.706808	unpaired	beta
0.741831	unpaired	beta
0.816043	unpaired	beta
0.781642	unpaired	beta
0.926349	unpaired	beta
0.950973	unpaired	beta
0.757051	unpaired	beta
0.928556	unpaired	beta
0.78046	unpaired	beta
0.933405	unpaired	beta
0.620367	unpaired	beta
0.944148	unpaired	beta
0.768318	unpaired	beta
0.674806	unpaired	beta
0.894388	unpaired	beta
0.915205	unpaired	beta
0.778241	unpaired	beta
0.876141	unpaired	beta
0.947661	unpaired	beta
0.636529	unpaired	beta
0.690312	unpaired	beta
0.742438	unpaired	beta
0.773174	unpaired	beta
0.792431	unpaired	beta
0.714006	unpaired	beta
0.798702	unpaired	beta
0.725035	unpaired	beta
0.821465	unpaired	beta
0.646494	unpaired	beta
0.803043	unpaired	beta
0.730086	unpaired	beta
0.662654	unpaired	beta
0.804902	unpaired	beta
0.803382	unpaired	beta
0.716187	unpaired	beta
0.787724	unpaired	beta
0.8094	unpaired	beta
0.647128	unpaired	beta
0.668088	unpaired	beta
0.696931	unpaired	beta
0.724475	unpaired	beta
0.750714	unpaired	beta
0.662741	unpaired	beta
0.759429	unpaired	beta
0.671671	unpaired	beta
0.792315	unpaired	beta
0.592477	unpaired	beta
0.763167	unpaired	beta
0.679719	unpaired	beta
0.624038	unpaired	beta
0.754184	unpaired	beta
0.762619	unpaired	beta
0.66608	unpaired	beta
0.739981	unpaired	beta
0.766071	unpaired	beta
0.617448	unpaired	beta
0.627014	unpaired	beta
0.661138	unpaired	beta
0.855258	unpaired	beta
0.940045	unpaired	beta
0.84977	unpaired	beta
0.882401	unpaired	beta
0.717938	unpaired	beta
0.930025	unpaired	beta
0.806277	unpaired	beta
0.712907	unpaired	beta
0.911099	unpaired	beta
0.911298	unpaired	beta
0.826855	unpaired	beta
0.892054	unpaired	beta
0.942795	unpaired	beta
0.680901	unpaired	beta
0.754635	unpaired	beta
0.774229	unpaired	beta
0.825971	unpaired	beta
0.952361	unpaired	beta
0.844743	unpaired	beta
0.909665	unpaired	beta
0.696847	unpaired	beta
0.940239	unpaired	beta
0.801127	unpaired	beta
0.721635	unpaired	beta
0.895732	unpaired	beta
0.91964	unpaired	beta
0.843869	unpaired	beta
0.907805	unpaired	beta
0.94007	unpaired	beta
0.696063	unpaired	beta
0.746476	unpaired	beta
0.798732	unpaired	beta
0.891659	unpaired	beta
0.739318	unpaired	beta
0.850507	unpaired	beta
0.818988	unpaired	beta
0.818519	unpaired	beta
0.758644	unpaired	beta
0.844298	unpaired	beta
0.83101	unpaired	beta
0.860879	unpaired	beta
0.852145	unpaired	beta
0.821767	unpaired	beta
0.76944	unpaired	beta
0.804715	unpaired	beta
0.805352	unpaired	beta
0.864041	unpaired	beta
0.89216	unpaired	beta
0.746303	unpaired	beta
0.947439	unpaired	beta
0.818444	unpaired	beta
0.747597	unpaired	beta
0.905533	unpaired	beta
0.924761	unpaired	beta
0.855411	unpaired	beta
0.913962	unpaired	beta
0.938752	unpaired	beta
0.727989	unpaired	beta
0.776179	unpaired	beta
0.815038	unpaired	beta
0.83428	unpaired	beta
0.828718	unpaired	beta
0.821392	unpaired	beta
0.759348	unpaired	beta
0.839572	unpaired	beta
0.832812	unpaired	beta
0.863514	unpaired	beta
0.860229	unpaired	beta
0.833626	unpaired	beta
0.754736	unpaired	beta
0.797345	unpaired	beta
0.808706	unpaired	beta
0.626294	unpaired	beta
0.905934	unpaired	beta
0.741103	unpaired	beta
0.654741	unpaired	beta
0.856612	unpaired	beta
0.875096	unpaired	beta
0.759857	unpaired	beta
0.842258	unpaired	beta
0.901288	unpaired	beta
0.626909	unpaired	beta
0.670319	unpaired	beta
0.722276	unpaired	beta
0.796373	unpaired	beta
0.763652	unpaired	beta
0.760179	unpaired	beta
0.741911	unpaired	beta
0.817967	unpaired	beta
0.793866	unpaired	beta
0.718035	unpaired	beta
0.797856	unpaired	beta
0.818308	unpaired	beta
0.798274	unpaired	beta
0.825683	unpaired	beta
0.747716	unpaired	beta
0.917597	unpaired	beta
0.930613	unpaired	beta
0.822872	unpaired	beta
0.915107	unpaired	beta
0.944239	unpaired	beta
0.720036	unpaired	beta
0.759115	unpaired	beta
0.800688	unpaired	beta
0.912094	unpaired	beta
0.892657	unpaired	beta
0.895385	unpaired	beta
0.928629	unpaired	beta
0.867706	unpaired	beta
0.872595	unpaired	beta
0.913383	unpaired	beta
0.912813	unpaired	beta
0.845177	unpaired	beta
0.837584	unpaired	beta
0.860256	unpaired	beta
0.886631	unpaired	beta
0.789736	unpaired	beta
0.887635	unpaired	beta
0.905154	unpaired	beta
0.91047	unpaired	beta
0.882083	unpaired	beta
0.949165	unpaired	beta
0.95157	unpaired	beta
0.806685	unpaired	beta
0.863212	unpaired	beta
0.874183	unpaired	beta
0.882915	unpaired	beta
0.952596	unpaired	beta
0.957288	unpaired	beta
0.808285	unpaired	beta
0.849006	unpaired	beta
0.878427	unpaired	beta
0.861181	unpaired	beta
0.863641	unpaired	beta
0.897313	unpaired	beta
0.917517	unpaired	beta
0.936462	unpaired	beta
0.852186	unpaired	beta
0.895043	unpaired	beta
0.92131	unpaired	beta
0.819306	unpaired	beta
0.846758	unpaired	beta
0.903701	unpaired	beta
0.914495	unpaired	beta
0.967116	paired	chalm
0.91323	paired	chalm
0.985901	paired	chalm
0.920349	paired	chalm
0.94458	paired	chalm
0.91021	paired	chalm
0.909003	paired	chalm
0.981452	paired	chalm
0.931714	paired	chalm
0.947351	paired	chalm
0.94299	paired	chalm
0.860659	paired	chalm
0.762842	paired	chalm
0.796155	paired	chalm
0.943195	paired	chalm
0.959248	paired	chalm
0.94443	paired	chalm
0.791866	paired	chalm
0.96856	paired	chalm
0.885897	unpaired	chalm
0.864127	unpaired	chalm
0.767925	unpaired	chalm
0.785264	unpaired	chalm
0.87309	unpaired	chalm
0.897281	unpaired	chalm
0.841204	unpaired	chalm
0.878531	unpaired	chalm
0.870925	unpaired	chalm
0.827133	unpaired	chalm
0.829528	unpaired	chalm
0.744523	unpaired	chalm
0.77042	unpaired	chalm
0.772113	unpaired	chalm
0.806342	unpaired	chalm
0.873201	unpaired	chalm
0.813435	unpaired	chalm
0.778482	unpaired	chalm
0.848878	unpaired	chalm
0.871116	unpaired	chalm
0.737328	unpaired	chalm
0.833117	unpaired	chalm
0.77496	unpaired	chalm
0.884302	unpaired	chalm
0.684799	unpaired	chalm
0.847428	unpaired	chalm
0.749408	unpaired	chalm
0.669946	unpaired	chalm
0.838544	unpaired	chalm
0.841123	unpaired	chalm
0.796211	unpaired	chalm
0.832886	unpaired	chalm
0.856723	unpaired	chalm
0.650225	unpaired	chalm
0.701993	unpaired	chalm
0.74425	unpaired	chalm
0.896464	unpaired	chalm
0.904804	unpaired	chalm
0.791894	unpaired	chalm
0.812925	unpaired	chalm
0.881239	unpaired	chalm
0.938173	unpaired	chalm
0.837869	unpaired	chalm
0.902212	unpaired	chalm
0.892507	unpaired	chalm
0.852215	unpaired	chalm
0.846122	unpaired	chalm
0.766258	unpaired	chalm
0.785199	unpaired	chalm
0.800013	unpaired	chalm
0.818256	unpaired	chalm
0.901696	unpaired	chalm
0.817911	unpaired	chalm
0.791999	unpaired	chalm
0.860639	unpaired	chalm
0.905343	unpaired	chalm
0.737731	unpaired	chalm
0.858556	unpaired	chalm
0.782818	unpaired	chalm
0.918461	unpaired	chalm
0.682963	unpaired	chalm
0.871089	unpaired	chalm
0.750154	unpaired	chalm
0.677991	unpaired	chalm
0.837585	unpaired	chalm
0.859213	unpaired	chalm
0.806604	unpaired	chalm
0.849847	unpaired	chalm
0.869524	unpaired	chalm
0.661623	unpaired	chalm
0.700883	unpaired	chalm
0.761766	unpaired	chalm
0.834336	unpaired	chalm
0.851435	unpaired	chalm
0.873755	unpaired	chalm
0.883284	unpaired	chalm
0.831301	unpaired	chalm
0.866978	unpaired	chalm
0.911879	unpaired	chalm
0.845472	unpaired	chalm
0.876473	unpaired	chalm
0.771856	unpaired	chalm
0.807831	unpaired	chalm
0.805766	unpaired	chalm
0.852446	unpaired	chalm
0.895515	unpaired	chalm
0.827186	unpaired	chalm
0.794772	unpaired	chalm
0.885254	unpaired	chalm
0.870851	unpaired	chalm
0.768273	unpaired	chalm
0.863416	unpaired	chalm
0.785309	unpaired	chalm
0.929101	unpaired	chalm
0.708821	unpaired	chalm
0.872642	unpaired	chalm
0.734729	unpaired	chalm
0.652666	unpaired	chalm
0.843132	unpaired	chalm
0.850326	unpaired	chalm
0.772045	unpaired	chalm
0.814568	unpaired	chalm
0.876784	unpaired	chalm
0.639946	unpaired	chalm
0.690339	unpaired	chalm
0.726441	unpaired	chalm
0.787409	unpaired	chalm
0.816537	unpaired	chalm
0.827981	unpaired	chalm
0.902441	unpaired	chalm
0.836067	unpaired	chalm
0.911508	unpaired	chalm
0.937055	unpaired	chalm
0.856349	unpaired	chalm
0.848706	unpaired	chalm
0.733835	unpaired	chalm
0.769074	unpaired	chalm
0.78497	unpaired	chalm
0.81694	unpaired	chalm
0.905817	unpaired	chalm
0.794848	unpaired	chalm
0.77742	unpaired	chalm
0.857464	unpaired	chalm
0.87249	unpaired	chalm
0.695159	unpaired	chalm
0.860861	unpaired	chalm
0.719612	unpaired	chalm
0.944339	unpaired	chalm
0.608294	unpaired	chalm
0.841605	unpaired	chalm
0.67883	unpaired	chalm
0.602926	unpaired	chalm
0.806228	unpaired	chalm
0.842455	unpaired	chalm
0.722445	unpaired	chalm
0.785906	unpaired	chalm
0.878793	unpaired	chalm
0.578774	unpaired	chalm
0.627183	unpaired	chalm
0.691573	unpaired	chalm
0.785688	unpaired	chalm
0.803211	unpaired	chalm
0.701116	unpaired	chalm
0.743172	unpaired	chalm
0.774404	unpaired	chalm
0.749008	unpaired	chalm
0.780959	unpaired	chalm
0.742492	unpaired	chalm
0.780134	unpaired	chalm
0.787253	unpaired	chalm
0.764035	unpaired	chalm
0.784434	unpaired	chalm
0.747462	unpaired	chalm
0.73692	unpaired	chalm
0.744934	unpaired	chalm
0.768978	unpaired	chalm
0.679558	unpaired	chalm
0.760006	unpaired	chalm
0.702241	unpaired	chalm
0.852444	unpaired	chalm
0.632539	unpaired	chalm
0.760355	unpaired	chalm
0.642046	unpaired	chalm
0.590327	unpaired	chalm
0.711968	unpaired	chalm
0.727479	unpaired	chalm
0.702386	unpaired	chalm
0.718957	unpaired	chalm
0.742975	unpaired	chalm
0.603795	unpaired	chalm
0.613323	unpaired	chalm
0.659893	unpaired	chalm
0.797474	unpaired	chalm
0.821451	unpaired	chalm
0.723339	unpaired	chalm
0.771558	unpaired	chalm
0.795132	unpaired	chalm
0.770135	unpaired	chalm
0.790385	unpaired	chalm
0.750447	unpaired	chalm
0.784354	unpaired	chalm
0.797115	unpaired	chalm
0.775149	unpaired	chalm
0.802508	unpaired	chalm
0.758938	unpaired	chalm
0.754014	unpaired	chalm
0.756089	unpaired	chalm
0.782596	unpaired	chalm
0.683302	unpaired	chalm
0.777076	unpaired	chalm
0.703181	unpaired	chalm
0.875395	unpaired	chalm
0.631105	unpaired	chalm
0.777647	unpaired	chalm
0.645958	unpaired	chalm
0.596816	unpaired	chalm
0.724073	unpaired	chalm
0.745347	unpaired	chalm
0.707223	unpaired	chalm
0.732634	unpaired	chalm
0.75809	unpaired	chalm
0.608895	unpaired	chalm
0.619389	unpaired	chalm
0.671712	unpaired	chalm
0.810463	unpaired	chalm
0.845005	unpaired	chalm
0.830126	unpaired	chalm
0.809857	unpaired	chalm
0.799644	unpaired	chalm
0.719394	unpaired	chalm
0.750196	unpaired	chalm
0.754994	unpaired	chalm
0.77106	unpaired	chalm
0.820363	unpaired	chalm
0.818128	unpaired	chalm
0.782535	unpaired	chalm
0.806504	unpaired	chalm
0.833112	unpaired	chalm
0.732353	unpaired	chalm
0.811102	unpaired	chalm
0.768831	unpaired	chalm
0.864509	unpaired	chalm
0.718546	unpaired	chalm
0.828295	unpaired	chalm
0.752118	unpaired	chalm
0.68811	unpaired	chalm
0.820694	unpaired	chalm
0.819905	unpaired	chalm
0.779753	unpaired	chalm
0.812116	unpaired	chalm
0.832273	unpaired	chalm
0.683197	unpaired	chalm
0.713876	unpaired	chalm
0.748827	unpaired	chalm
0.809384	unpaired	chalm
0.882382	unpaired	chalm
0.886696	unpaired	chalm
0.844635	unpaired	chalm
0.838384	unpaired	chalm
0.747246	unpaired	chalm
0.77551	unpaired	chalm
0.791424	unpaired	chalm
0.798567	unpaired	chalm
0.893896	unpaired	chalm
0.803284	unpaired	chalm
0.778944	unpaired	chalm
0.855145	unpaired	chalm
0.911766	unpaired	chalm
0.736742	unpaired	chalm
0.859072	unpaired	chalm
0.779055	unpaired	chalm
0.920436	unpaired	chalm
0.684576	unpaired	chalm
0.865605	unpaired	chalm
0.745543	unpaired	chalm
0.678777	unpaired	chalm
0.826735	unpaired	chalm
0.851774	unpaired	chalm
0.801238	unpaired	chalm
0.844453	unpaired	chalm
0.870024	unpaired	chalm
0.66709	unpaired	chalm
0.698602	unpaired	chalm
0.764288	unpaired	chalm
0.81781	unpaired	chalm
0.748362	unpaired	chalm
0.737859	unpaired	chalm
0.633509	unpaired	chalm
0.67817	unpaired	chalm
0.679064	unpaired	chalm
0.736789	unpaired	chalm
0.797374	unpaired	chalm
0.779222	unpaired	chalm
0.760916	unpaired	chalm
0.751301	unpaired	chalm
0.760561	unpaired	chalm
0.619656	unpaired	chalm
0.744987	unpaired	chalm
0.645677	unpaired	chalm
0.817622	unpaired	chalm
0.563197	unpaired	chalm
0.754514	unpaired	chalm
0.633788	unpaired	chalm
0.558939	unpaired	chalm
0.74838	unpaired	chalm
0.756206	unpaired	chalm
0.659741	unpaired	chalm
0.706052	unpaired	chalm
0.784647	unpaired	chalm
0.547585	unpaired	chalm
0.591729	unpaired	chalm
0.633792	unpaired	chalm
0.872734	unpaired	chalm
0.815675	unpaired	chalm
0.783482	unpaired	chalm
0.684939	unpaired	chalm
0.722223	unpaired	chalm
0.737444	unpaired	chalm
0.761998	unpaired	chalm
0.843073	unpaired	chalm
0.793681	unpaired	chalm
0.776409	unpaired	chalm
0.79367	unpaired	chalm
0.818153	unpaired	chalm
0.651605	unpaired	chalm
0.794649	unpaired	chalm
0.684733	unpaired	chalm
0.887692	unpaired	chalm
0.594126	unpaired	chalm
0.798329	unpaired	chalm
0.659957	unpaired	chalm
0.589865	unpaired	chalm
0.775744	unpaired	chalm
0.796258	unpaired	chalm
0.695268	unpaired	chalm
0.750786	unpaired	chalm
0.824611	unpaired	chalm
0.573998	unpaired	chalm
0.616518	unpaired	chalm
0.672995	unpaired	chalm
0.920795	unpaired	chalm
0.794079	unpaired	chalm
0.82563	unpaired	chalm
0.828634	unpaired	chalm
0.901326	unpaired	chalm
0.95208	unpaired	chalm
0.812778	unpaired	chalm
0.788946	unpaired	chalm
0.909197	unpaired	chalm
0.89956	unpaired	chalm
0.766078	unpaired	chalm
0.898238	unpaired	chalm
0.782158	unpaired	chalm
0.919166	unpaired	chalm
0.674918	unpaired	chalm
0.900066	unpaired	chalm
0.743878	unpaired	chalm
0.658491	unpaired	chalm
0.868754	unpaired	chalm
0.880578	unpaired	chalm
0.77059	unpaired	chalm
0.837102	unpaired	chalm
0.91725	unpaired	chalm
0.638057	unpaired	chalm
0.690751	unpaired	chalm
0.737882	unpaired	chalm
0.885046	unpaired	chalm
0.824194	unpaired	chalm
0.822097	unpaired	chalm
0.831751	unpaired	chalm
0.860868	unpaired	chalm
0.866461	unpaired	chalm
0.767588	unpaired	chalm
0.747007	unpaired	chalm
0.826278	unpaired	chalm
0.830036	unpaired	chalm
0.754449	unpaired	chalm
0.841445	unpaired	chalm
0.773291	unpaired	chalm
0.86796	unpaired	chalm
0.704157	unpaired	chalm
0.861887	unpaired	chalm
0.734845	unpaired	chalm
0.673878	unpaired	chalm
0.817719	unpaired	chalm
0.830037	unpaired	chalm
0.762657	unpaired	chalm
0.812598	unpaired	chalm
0.833121	unpaired	chalm
0.683341	unpaired	chalm
0.693859	unpaired	chalm
0.735421	unpaired	chalm
0.88843	unpaired	chalm
0.882774	unpaired	chalm
0.916162	unpaired	chalm
0.915095	unpaired	chalm
0.789059	unpaired	chalm
0.762233	unpaired	chalm
0.878312	unpaired	chalm
0.873346	unpaired	chalm
0.796608	unpaired	chalm
0.876815	unpaired	chalm
0.805186	unpaired	chalm
0.869426	unpaired	chalm
0.718961	unpaired	chalm
0.878744	unpaired	chalm
0.746643	unpaired	chalm
0.673043	unpaired	chalm
0.839214	unpaired	chalm
0.848721	unpaired	chalm
0.790275	unpaired	chalm
0.826267	unpaired	chalm
0.863465	unpaired	chalm
0.667991	unpaired	chalm
0.706133	unpaired	chalm
0.741792	unpaired	chalm
0.875005	unpaired	chalm
0.880503	unpaired	chalm
0.851198	unpaired	chalm
0.799741	unpaired	chalm
0.708374	unpaired	chalm
0.691477	unpaired	chalm
0.754301	unpaired	chalm
0.765507	unpaired	chalm
0.72721	unpaired	chalm
0.769614	unpaired	chalm
0.733131	unpaired	chalm
0.771925	unpaired	chalm
0.6774	unpaired	chalm
0.78362	unpaired	chalm
0.678808	unpaired	chalm
0.634535	unpaired	chalm
0.731709	unpaired	chalm
0.752225	unpaired	chalm
0.736411	unpaired	chalm
0.744566	unpaired	chalm
0.732543	unpaired	chalm
0.648548	unpaired	chalm
0.655688	unpaired	chalm
0.687198	unpaired	chalm
0.875112	unpaired	chalm
0.825216	unpaired	chalm
0.764387	unpaired	chalm
0.737277	unpaired	chalm
0.785913	unpaired	chalm
0.785612	unpaired	chalm
0.733069	unpaired	chalm
0.787765	unpaired	chalm
0.734928	unpaired	chalm
0.807343	unpaired	chalm
0.673035	unpaired	chalm
0.804961	unpaired	chalm
0.680907	unpaired	chalm
0.616934	unpaired	chalm
0.754097	unpaired	chalm
0.763052	unpaired	chalm
0.727745	unpaired	chalm
0.749897	unpaired	chalm
0.760547	unpaired	chalm
0.615581	unpaired	chalm
0.64806	unpaired	chalm
0.672174	unpaired	chalm
0.870611	unpaired	chalm
0.831318	unpaired	chalm
0.759446	unpaired	chalm
0.743826	unpaired	chalm
0.778438	unpaired	chalm
0.791086	unpaired	chalm
0.725447	unpaired	chalm
0.796753	unpaired	chalm
0.726004	unpaired	chalm
0.825369	unpaired	chalm
0.665079	unpaired	chalm
0.810915	unpaired	chalm
0.674565	unpaired	chalm
0.623463	unpaired	chalm
0.742496	unpaired	chalm
0.766004	unpaired	chalm
0.728671	unpaired	chalm
0.75452	unpaired	chalm
0.758309	unpaired	chalm
0.622312	unpaired	chalm
0.640637	unpaired	chalm
0.678436	unpaired	chalm
0.806772	unpaired	chalm
0.786219	unpaired	chalm
0.843872	unpaired	chalm
0.841099	unpaired	chalm
0.761493	unpaired	chalm
0.85773	unpaired	chalm
0.77148	unpaired	chalm
0.841161	unpaired	chalm
0.696884	unpaired	chalm
0.873741	unpaired	chalm
0.73544	unpaired	chalm
0.664045	unpaired	chalm
0.825264	unpaired	chalm
0.834395	unpaired	chalm
0.766756	unpaired	chalm
0.812022	unpaired	chalm
0.846702	unpaired	chalm
0.651813	unpaired	chalm
0.688398	unpaired	chalm
0.726325	unpaired	chalm
0.830569	unpaired	chalm
0.81083	unpaired	chalm
0.915573	unpaired	chalm
0.938997	unpaired	chalm
0.775747	unpaired	chalm
0.92236	unpaired	chalm
0.802417	unpaired	chalm
0.907454	unpaired	chalm
0.689272	unpaired	chalm
0.91689	unpaired	chalm
0.756569	unpaired	chalm
0.679367	unpaired	chalm
0.865549	unpaired	chalm
0.893347	unpaired	chalm
0.808555	unpaired	chalm
0.867334	unpaired	chalm
0.91992	unpaired	chalm
0.660476	unpaired	chalm
0.700528	unpaired	chalm
0.765054	unpaired	chalm
0.784777	unpaired	chalm
0.795904	unpaired	chalm
0.703579	unpaired	chalm
0.796505	unpaired	chalm
0.724659	unpaired	chalm
0.811468	unpaired	chalm
0.669215	unpaired	chalm
0.808875	unpaired	chalm
0.701337	unpaired	chalm
0.637236	unpaired	chalm
0.785926	unpaired	chalm
0.789166	unpaired	chalm
0.726046	unpaired	chalm
0.777381	unpaired	chalm
0.805493	unpaired	chalm
0.633809	unpaired	chalm
0.660374	unpaired	chalm
0.69608	unpaired	chalm
0.745305	unpaired	chalm
0.768681	unpaired	chalm
0.667371	unpaired	chalm
0.776017	unpaired	chalm
0.678347	unpaired	chalm
0.787767	unpaired	chalm
0.62497	unpaired	chalm
0.777302	unpaired	chalm
0.656279	unpaired	chalm
0.615804	unpaired	chalm
0.745108	unpaired	chalm
0.771041	unpaired	chalm
0.687933	unpaired	chalm
0.745249	unpaired	chalm
0.77203	unpaired	chalm
0.620302	unpaired	chalm
0.63403	unpaired	chalm
0.679468	unpaired	chalm
0.863526	unpaired	chalm
0.926833	unpaired	chalm
0.861583	unpaired	chalm
0.866111	unpaired	chalm
0.760224	unpaired	chalm
0.906421	unpaired	chalm
0.784389	unpaired	chalm
0.702793	unpaired	chalm
0.888067	unpaired	chalm
0.891303	unpaired	chalm
0.848621	unpaired	chalm
0.880033	unpaired	chalm
0.923272	unpaired	chalm
0.693462	unpaired	chalm
0.747584	unpaired	chalm
0.783499	unpaired	chalm
0.82184	unpaired	chalm
0.935284	unpaired	chalm
0.848629	unpaired	chalm
0.886597	unpaired	chalm
0.734259	unpaired	chalm
0.91917	unpaired	chalm
0.777967	unpaired	chalm
0.71538	unpaired	chalm
0.863226	unpaired	chalm
0.896344	unpaired	chalm
0.861707	unpaired	chalm
0.899001	unpaired	chalm
0.912506	unpaired	chalm
0.709382	unpaired	chalm
0.740516	unpaired	chalm
0.807624	unpaired	chalm
0.867246	unpaired	chalm
0.736634	unpaired	chalm
0.831119	unpaired	chalm
0.839164	unpaired	chalm
0.78111	unpaired	chalm
0.73301	unpaired	chalm
0.836854	unpaired	chalm
0.820795	unpaired	chalm
0.845745	unpaired	chalm
0.842156	unpaired	chalm
0.811967	unpaired	chalm
0.757013	unpaired	chalm
0.776463	unpaired	chalm
0.787519	unpaired	chalm
0.850418	unpaired	chalm
0.873743	unpaired	chalm
0.769118	unpaired	chalm
0.931436	unpaired	chalm
0.788063	unpaired	chalm
0.736794	unpaired	chalm
0.874367	unpaired	chalm
0.906063	unpaired	chalm
0.850854	unpaired	chalm
0.894882	unpaired	chalm
0.917572	unpaired	chalm
0.733257	unpaired	chalm
0.759972	unpaired	chalm
0.815969	unpaired	chalm
0.83011	unpaired	chalm
0.853773	unpaired	chalm
0.80345	unpaired	chalm
0.739496	unpaired	chalm
0.830857	unpaired	chalm
0.824036	unpaired	chalm
0.865094	unpaired	chalm
0.861997	unpaired	chalm
0.833416	unpaired	chalm
0.752429	unpaired	chalm
0.779506	unpaired	chalm
0.800481	unpaired	chalm
0.668763	unpaired	chalm
0.872789	unpaired	chalm
0.714295	unpaired	chalm
0.644398	unpaired	chalm
0.81713	unpaired	chalm
0.843599	unpaired	chalm
0.768862	unpaired	chalm
0.813912	unpaired	chalm
0.870602	unpaired	chalm
0.634246	unpaired	chalm
0.665928	unpaired	chalm
0.724956	unpaired	chalm
0.795448	unpaired	chalm
0.7611	unpaired	chalm
0.787626	unpaired	chalm
0.763179	unpaired	chalm
0.818575	unpaired	chalm
0.8199	unpaired	chalm
0.74766	unpaired	chalm
0.79586	unpaired	chalm
0.804399	unpaired	chalm
0.79553	unpaired	chalm
0.823083	unpaired	chalm
0.764964	unpaired	chalm
0.890222	unpaired	chalm
0.905158	unpaired	chalm
0.848669	unpaired	chalm
0.907314	unpaired	chalm
0.910054	unpaired	chalm
0.756497	unpaired	chalm
0.780133	unpaired	chalm
0.828692	unpaired	chalm
0.903215	unpaired	chalm
0.87425	unpaired	chalm
0.881506	unpaired	chalm
0.918758	unpaired	chalm
0.856813	unpaired	chalm
0.864466	unpaired	chalm
0.904447	unpaired	chalm
0.900956	unpaired	chalm
0.84599	unpaired	chalm
0.841661	unpaired	chalm
0.849652	unpaired	chalm
0.889739	unpaired	chalm
0.793625	unpaired	chalm
0.890729	unpaired	chalm
0.907015	unpaired	chalm
0.911234	unpaired	chalm
0.885215	unpaired	chalm
0.933985	unpaired	chalm
0.931754	unpaired	chalm
0.816287	unpaired	chalm
0.868828	unpaired	chalm
0.877865	unpaired	chalm
0.887487	unpaired	chalm
0.93669	unpaired	chalm
0.939297	unpaired	chalm
0.818651	unpaired	chalm
0.850417	unpaired	chalm
0.887442	unpaired	chalm
0.872737	unpaired	chalm
0.862373	unpaired	chalm
0.881809	unpaired	chalm
0.90983	unpaired	chalm
0.925399	unpaired	chalm
0.867952	unpaired	chalm
0.897383	unpaired	chalm
0.929964	unpaired	chalm
0.828	unpaired	chalm
0.861928	unpaired	chalm
0.909911	unpaired	chalm
0.922112	unpaired	chalm
0.940656	paired	MHL
0.913433	paired	MHL
0.965921	paired	MHL
0.904182	paired	MHL
0.928643	paired	MHL
0.865557	paired	MHL
0.866581	paired	MHL
0.944453	paired	MHL
0.944653	paired	MHL
0.885428	paired	MHL
0.893228	paired	MHL
0.689209	paired	MHL
0.578719	paired	MHL
0.478043	paired	MHL
0.894695	paired	MHL
0.920594	paired	MHL
0.893238	paired	MHL
0.72296	paired	MHL
0.954762	paired	MHL
0.836036	unpaired	MHL
0.805377	unpaired	MHL
0.684358	unpaired	MHL
0.699575	unpaired	MHL
0.813901	unpaired	MHL
0.839624	unpaired	MHL
0.822368	unpaired	MHL
0.835959	unpaired	MHL
0.743166	unpaired	MHL
0.743221	unpaired	MHL
0.777995	unpaired	MHL
0.729683	unpaired	MHL
0.706286	unpaired	MHL
0.724046	unpaired	MHL
0.738375	unpaired	MHL
0.769468	unpaired	MHL
0.733071	unpaired	MHL
0.711801	unpaired	MHL
0.716265	unpaired	MHL
0.755844	unpaired	MHL
0.534731	unpaired	MHL
0.69837	unpaired	MHL
0.589744	unpaired	MHL
0.81319	unpaired	MHL
0.449655	unpaired	MHL
0.735589	unpaired	MHL
0.658747	unpaired	MHL
0.572068	unpaired	MHL
0.755045	unpaired	MHL
0.753859	unpaired	MHL
0.65356	unpaired	MHL
0.751058	unpaired	MHL
0.769192	unpaired	MHL
0.578839	unpaired	MHL
0.612497	unpaired	MHL
0.631131	unpaired	MHL
0.862356	unpaired	MHL
0.877232	unpaired	MHL
0.708412	unpaired	MHL
0.734842	unpaired	MHL
0.841305	unpaired	MHL
0.901254	unpaired	MHL
0.827132	unpaired	MHL
0.876309	unpaired	MHL
0.79553	unpaired	MHL
0.806273	unpaired	MHL
0.825172	unpaired	MHL
0.772039	unpaired	MHL
0.724918	unpaired	MHL
0.760384	unpaired	MHL
0.79134	unpaired	MHL
0.836521	unpaired	MHL
0.734954	unpaired	MHL
0.704197	unpaired	MHL
0.751682	unpaired	MHL
0.815869	unpaired	MHL
0.546377	unpaired	MHL
0.74043	unpaired	MHL
0.598665	unpaired	MHL
0.881645	unpaired	MHL
0.416153	unpaired	MHL
0.796165	unpaired	MHL
0.664821	unpaired	MHL
0.581926	unpaired	MHL
0.772364	unpaired	MHL
0.804124	unpaired	MHL
0.661583	unpaired	MHL
0.78709	unpaired	MHL
0.797309	unpaired	MHL
0.564732	unpaired	MHL
0.597109	unpaired	MHL
0.639308	unpaired	MHL
0.760229	unpaired	MHL
0.789478	unpaired	MHL
0.834714	unpaired	MHL
0.860935	unpaired	MHL
0.808672	unpaired	MHL
0.868732	unpaired	MHL
0.883153	unpaired	MHL
0.807911	unpaired	MHL
0.855816	unpaired	MHL
0.753095	unpaired	MHL
0.707836	unpaired	MHL
0.723424	unpaired	MHL
0.816249	unpaired	MHL
0.868265	unpaired	MHL
0.767563	unpaired	MHL
0.715406	unpaired	MHL
0.814042	unpaired	MHL
0.802378	unpaired	MHL
0.560982	unpaired	MHL
0.766425	unpaired	MHL
0.606543	unpaired	MHL
0.915418	unpaired	MHL
0.438419	unpaired	MHL
0.844243	unpaired	MHL
0.66277	unpaired	MHL
0.565149	unpaired	MHL
0.778181	unpaired	MHL
0.806662	unpaired	MHL
0.651505	unpaired	MHL
0.776595	unpaired	MHL
0.839019	unpaired	MHL
0.550381	unpaired	MHL
0.582334	unpaired	MHL
0.60582	unpaired	MHL
0.70968	unpaired	MHL
0.748251	unpaired	MHL
0.821787	unpaired	MHL
0.900679	unpaired	MHL
0.79225	unpaired	MHL
0.877254	unpaired	MHL
0.917147	unpaired	MHL
0.840589	unpaired	MHL
0.862397	unpaired	MHL
0.760484	unpaired	MHL
0.695497	unpaired	MHL
0.72141	unpaired	MHL
0.852775	unpaired	MHL
0.922796	unpaired	MHL
0.73358	unpaired	MHL
0.695759	unpaired	MHL
0.805458	unpaired	MHL
0.851811	unpaired	MHL
0.514082	unpaired	MHL
0.792455	unpaired	MHL
0.562503	unpaired	MHL
0.931441	unpaired	MHL
0.333751	unpaired	MHL
0.855771	unpaired	MHL
0.604289	unpaired	MHL
0.506446	unpaired	MHL
0.753172	unpaired	MHL
0.812136	unpaired	MHL
0.617496	unpaired	MHL
0.759179	unpaired	MHL
0.848032	unpaired	MHL
0.482151	unpaired	MHL
0.518279	unpaired	MHL
0.570938	unpaired	MHL
0.723953	unpaired	MHL
0.724223	unpaired	MHL
0.698425	unpaired	MHL
0.723597	unpaired	MHL
0.656529	unpaired	MHL
0.657036	unpaired	MHL
0.720298	unpaired	MHL
0.72688	unpaired	MHL
0.662646	unpaired	MHL
0.695162	unpaired	MHL
0.672454	unpaired	MHL
0.675385	unpaired	MHL
0.694246	unpaired	MHL
0.646715	unpaired	MHL
0.618656	unpaired	MHL
0.647616	unpaired	MHL
0.482167	unpaired	MHL
0.631464	unpaired	MHL
0.539084	unpaired	MHL
0.778407	unpaired	MHL
0.386519	unpaired	MHL
0.663258	unpaired	MHL
0.545981	unpaired	MHL
0.491005	unpaired	MHL
0.626864	unpaired	MHL
0.659607	unpaired	MHL
0.56749	unpaired	MHL
0.644999	unpaired	MHL
0.64713	unpaired	MHL
0.498794	unpaired	MHL
0.488201	unpaired	MHL
0.53862	unpaired	MHL
0.741739	unpaired	MHL
0.749976	unpaired	MHL
0.7279	unpaired	MHL
0.765771	unpaired	MHL
0.68397	unpaired	MHL
0.689026	unpaired	MHL
0.733291	unpaired	MHL
0.734522	unpaired	MHL
0.660492	unpaired	MHL
0.700556	unpaired	MHL
0.699164	unpaired	MHL
0.707217	unpaired	MHL
0.701654	unpaired	MHL
0.666802	unpaired	MHL
0.635355	unpaired	MHL
0.659303	unpaired	MHL
0.483755	unpaired	MHL
0.649428	unpaired	MHL
0.53865	unpaired	MHL
0.802139	unpaired	MHL
0.371468	unpaired	MHL
0.688061	unpaired	MHL
0.553809	unpaired	MHL
0.495918	unpaired	MHL
0.644129	unpaired	MHL
0.680149	unpaired	MHL
0.573121	unpaired	MHL
0.661425	unpaired	MHL
0.675842	unpaired	MHL
0.509639	unpaired	MHL
0.490065	unpaired	MHL
0.545559	unpaired	MHL
0.82541	unpaired	MHL
0.836197	unpaired	MHL
0.766752	unpaired	MHL
0.785088	unpaired	MHL
0.803652	unpaired	MHL
0.757524	unpaired	MHL
0.717579	unpaired	MHL
0.745669	unpaired	MHL
0.754138	unpaired	MHL
0.779636	unpaired	MHL
0.762483	unpaired	MHL
0.743533	unpaired	MHL
0.724638	unpaired	MHL
0.759671	unpaired	MHL
0.547986	unpaired	MHL
0.728959	unpaired	MHL
0.614094	unpaired	MHL
0.846432	unpaired	MHL
0.478537	unpaired	MHL
0.795936	unpaired	MHL
0.679066	unpaired	MHL
0.620883	unpaired	MHL
0.781137	unpaired	MHL
0.799494	unpaired	MHL
0.672829	unpaired	MHL
0.787125	unpaired	MHL
0.795271	unpaired	MHL
0.621656	unpaired	MHL
0.626632	unpaired	MHL
0.663213	unpaired	MHL
0.823634	unpaired	MHL
0.890263	unpaired	MHL
0.831814	unpaired	MHL
0.816283	unpaired	MHL
0.826996	unpaired	MHL
0.775858	unpaired	MHL
0.706245	unpaired	MHL
0.735969	unpaired	MHL
0.78988	unpaired	MHL
0.861327	unpaired	MHL
0.74083	unpaired	MHL
0.703286	unpaired	MHL
0.761737	unpaired	MHL
0.837745	unpaired	MHL
0.508873	unpaired	MHL
0.756817	unpaired	MHL
0.574613	unpaired	MHL
0.910765	unpaired	MHL
0.369432	unpaired	MHL
0.816215	unpaired	MHL
0.642623	unpaired	MHL
0.559212	unpaired	MHL
0.758501	unpaired	MHL
0.805738	unpaired	MHL
0.64116	unpaired	MHL
0.779485	unpaired	MHL
0.808823	unpaired	MHL
0.546164	unpaired	MHL
0.556607	unpaired	MHL
0.626113	unpaired	MHL
0.721836	unpaired	MHL
0.73954	unpaired	MHL
0.732784	unpaired	MHL
0.683377	unpaired	MHL
0.619811	unpaired	MHL
0.660821	unpaired	MHL
0.714209	unpaired	MHL
0.741393	unpaired	MHL
0.717421	unpaired	MHL
0.733478	unpaired	MHL
0.646755	unpaired	MHL
0.690953	unpaired	MHL
0.421201	unpaired	MHL
0.62776	unpaired	MHL
0.504052	unpaired	MHL
0.814186	unpaired	MHL
0.338202	unpaired	MHL
0.70949	unpaired	MHL
0.567052	unpaired	MHL
0.488628	unpaired	MHL
0.677651	unpaired	MHL
0.702886	unpaired	MHL
0.561357	unpaired	MHL
0.674047	unpaired	MHL
0.696125	unpaired	MHL
0.502108	unpaired	MHL
0.497465	unpaired	MHL
0.543462	unpaired	MHL
0.81225	unpaired	MHL
0.798589	unpaired	MHL
0.793293	unpaired	MHL
0.744453	unpaired	MHL
0.663581	unpaired	MHL
0.706008	unpaired	MHL
0.772055	unpaired	MHL
0.825012	unpaired	MHL
0.742017	unpaired	MHL
0.727331	unpaired	MHL
0.712646	unpaired	MHL
0.764835	unpaired	MHL
0.456937	unpaired	MHL
0.695455	unpaired	MHL
0.530927	unpaired	MHL
0.88793	unpaired	MHL
0.340299	unpaired	MHL
0.77066	unpaired	MHL
0.594294	unpaired	MHL
0.509027	unpaired	MHL
0.718483	unpaired	MHL
0.760803	unpaired	MHL
0.588225	unpaired	MHL
0.72117	unpaired	MHL
0.765179	unpaired	MHL
0.502041	unpaired	MHL
0.519615	unpaired	MHL
0.570437	unpaired	MHL
0.890798	unpaired	MHL
0.742066	unpaired	MHL
0.689474	unpaired	MHL
0.713318	unpaired	MHL
0.878937	unpaired	MHL
0.93318	unpaired	MHL
0.704673	unpaired	MHL
0.636311	unpaired	MHL
0.833615	unpaired	MHL
0.843711	unpaired	MHL
0.518155	unpaired	MHL
0.801729	unpaired	MHL
0.570648	unpaired	MHL
0.887094	unpaired	MHL
0.354314	unpaired	MHL
0.879227	unpaired	MHL
0.611457	unpaired	MHL
0.506343	unpaired	MHL
0.775981	unpaired	MHL
0.813321	unpaired	MHL
0.608112	unpaired	MHL
0.760361	unpaired	MHL
0.870983	unpaired	MHL
0.474716	unpaired	MHL
0.522472	unpaired	MHL
0.555535	unpaired	MHL
0.847842	unpaired	MHL
0.809298	unpaired	MHL
0.686064	unpaired	MHL
0.742709	unpaired	MHL
0.862606	unpaired	MHL
0.845769	unpaired	MHL
0.683535	unpaired	MHL
0.658411	unpaired	MHL
0.714621	unpaired	MHL
0.773414	unpaired	MHL
0.490661	unpaired	MHL
0.742109	unpaired	MHL
0.523704	unpaired	MHL
0.850926	unpaired	MHL
0.350315	unpaired	MHL
0.852146	unpaired	MHL
0.608407	unpaired	MHL
0.532581	unpaired	MHL
0.741922	unpaired	MHL
0.784968	unpaired	MHL
0.583483	unpaired	MHL
0.743009	unpaired	MHL
0.772212	unpaired	MHL
0.533505	unpaired	MHL
0.51539	unpaired	MHL
0.563586	unpaired	MHL
0.803661	unpaired	MHL
0.822799	unpaired	MHL
0.8779	unpaired	MHL
0.879658	unpaired	MHL
0.738144	unpaired	MHL
0.674068	unpaired	MHL
0.811461	unpaired	MHL
0.838028	unpaired	MHL
0.597063	unpaired	MHL
0.802754	unpaired	MHL
0.668655	unpaired	MHL
0.867684	unpaired	MHL
0.460207	unpaired	MHL
0.857789	unpaired	MHL
0.681968	unpaired	MHL
0.593769	unpaired	MHL
0.802716	unpaired	MHL
0.829157	unpaired	MHL
0.68173	unpaired	MHL
0.809162	unpaired	MHL
0.842883	unpaired	MHL
0.573014	unpaired	MHL
0.614482	unpaired	MHL
0.639102	unpaired	MHL
0.766108	unpaired	MHL
0.816393	unpaired	MHL
0.790786	unpaired	MHL
0.77271	unpaired	MHL
0.70822	unpaired	MHL
0.67041	unpaired	MHL
0.682646	unpaired	MHL
0.743948	unpaired	MHL
0.5685	unpaired	MHL
0.720635	unpaired	MHL
0.606843	unpaired	MHL
0.797992	unpaired	MHL
0.459793	unpaired	MHL
0.760545	unpaired	MHL
0.634513	unpaired	MHL
0.593528	unpaired	MHL
0.715196	unpaired	MHL
0.764303	unpaired	MHL
0.641861	unpaired	MHL
0.738749	unpaired	MHL
0.722786	unpaired	MHL
0.590664	unpaired	MHL
0.567265	unpaired	MHL
0.614215	unpaired	MHL
0.712675	unpaired	MHL
0.696434	unpaired	MHL
0.727084	unpaired	MHL
0.648444	unpaired	MHL
0.691556	unpaired	MHL
0.718455	unpaired	MHL
0.601719	unpaired	MHL
0.719444	unpaired	MHL
0.64017	unpaired	MHL
0.717476	unpaired	MHL
0.512537	unpaired	MHL
0.706964	unpaired	MHL
0.616092	unpaired	MHL
0.564076	unpaired	MHL
0.737692	unpaired	MHL
0.725457	unpaired	MHL
0.651585	unpaired	MHL
0.715698	unpaired	MHL
0.709884	unpaired	MHL
0.55978	unpaired	MHL
0.59972	unpaired	MHL
0.606881	unpaired	MHL
0.75788	unpaired	MHL
0.728498	unpaired	MHL
0.733569	unpaired	MHL
0.667054	unpaired	MHL
0.697117	unpaired	MHL
0.733546	unpaired	MHL
0.593687	unpaired	MHL
0.737681	unpaired	MHL
0.64202	unpaired	MHL
0.75069	unpaired	MHL
0.49769	unpaired	MHL
0.740835	unpaired	MHL
0.639793	unpaired	MHL
0.590939	unpaired	MHL
0.750097	unpaired	MHL
0.753065	unpaired	MHL
0.653404	unpaired	MHL
0.742133	unpaired	MHL
0.729112	unpaired	MHL
0.571592	unpaired	MHL
0.604009	unpaired	MHL
0.621509	unpaired	MHL
0.726026	unpaired	MHL
0.675065	unpaired	MHL
0.790425	unpaired	MHL
0.827268	unpaired	MHL
0.512043	unpaired	MHL
0.787898	unpaired	MHL
0.593439	unpaired	MHL
0.83519	unpaired	MHL
0.362428	unpaired	MHL
0.880249	unpaired	MHL
0.634342	unpaired	MHL
0.563335	unpaired	MHL
0.786765	unpaired	MHL
0.828285	unpaired	MHL
0.617887	unpaired	MHL
0.786723	unpaired	MHL
0.838735	unpaired	MHL
0.526924	unpaired	MHL
0.564042	unpaired	MHL
0.58955	unpaired	MHL
0.723797	unpaired	MHL
0.673635	unpaired	MHL
0.844802	unpaired	MHL
0.885052	unpaired	MHL
0.51856	unpaired	MHL
0.818569	unpaired	MHL
0.597407	unpaired	MHL
0.892994	unpaired	MHL
0.353475	unpaired	MHL
0.899544	unpaired	MHL
0.626327	unpaired	MHL
0.548864	unpaired	MHL
0.795264	unpaired	MHL
0.84919	unpaired	MHL
0.63463	unpaired	MHL
0.805052	unpaired	MHL
0.877534	unpaired	MHL
0.511519	unpaired	MHL
0.554203	unpaired	MHL
0.599821	unpaired	MHL
0.680157	unpaired	MHL
0.693595	unpaired	MHL
0.550477	unpaired	MHL
0.68645	unpaired	MHL
0.576535	unpaired	MHL
0.742377	unpaired	MHL
0.442934	unpaired	MHL
0.717389	unpaired	MHL
0.604909	unpaired	MHL
0.548198	unpaired	MHL
0.706335	unpaired	MHL
0.71546	unpaired	MHL
0.58267	unpaired	MHL
0.702989	unpaired	MHL
0.713497	unpaired	MHL
0.547398	unpaired	MHL
0.550234	unpaired	MHL
0.577734	unpaired	MHL
0.598176	unpaired	MHL
0.620984	unpaired	MHL
0.466959	unpaired	MHL
0.609765	unpaired	MHL
0.510223	unpaired	MHL
0.704819	unpaired	MHL
0.375623	unpaired	MHL
0.653074	unpaired	MHL
0.539076	unpaired	MHL
0.516805	unpaired	MHL
0.637778	unpaired	MHL
0.656554	unpaired	MHL
0.523363	unpaired	MHL
0.647105	unpaired	MHL
0.641523	unpaired	MHL
0.516928	unpaired	MHL
0.503528	unpaired	MHL
0.530505	unpaired	MHL
0.669742	unpaired	MHL
0.821892	unpaired	MHL
0.717235	unpaired	MHL
0.773078	unpaired	MHL
0.517716	unpaired	MHL
0.830808	unpaired	MHL
0.688003	unpaired	MHL
0.601054	unpaired	MHL
0.800325	unpaired	MHL
0.815746	unpaired	MHL
0.726953	unpaired	MHL
0.820793	unpaired	MHL
0.860933	unpaired	MHL
0.581719	unpaired	MHL
0.650755	unpaired	MHL
0.657924	unpaired	MHL
0.640978	unpaired	MHL
0.878873	unpaired	MHL
0.693385	unpaired	MHL
0.827139	unpaired	MHL
0.488483	unpaired	MHL
0.867126	unpaired	MHL
0.677385	unpaired	MHL
0.620457	unpaired	MHL
0.796858	unpaired	MHL
0.847799	unpaired	MHL
0.74605	unpaired	MHL
0.847178	unpaired	MHL
0.856755	unpaired	MHL
0.591994	unpaired	MHL
0.647797	unpaired	MHL
0.701279	unpaired	MHL
0.739497	unpaired	MHL
0.526633	unpaired	MHL
[truncated: 813 more rows]

## Sheet: Figure 2e
insertsize	primary18A006455	primary18A006453	primary21T002987	primary21T002989	primary18A006450	primary18A006448	primary21T002986	primary21T002984	metastatic18A006454	metastatic18A006452	metastatic21T002988	metastatic21T002990	metastatic18A006451	metastatic18A006449	metastatic21T002985	metastatic21T002983
28	0.0049446	0.00884641	0.00599304	0.00736766	0.00540611	0.00685507	0.00624862	0.00604293	0.0087053	0.0102592	0.00699208	0.00756527	0.00835404	0.00585184	0.00514763	0.00866342
29	0.0054787	0.00950691	0.00677563	0.00781064	0.0060325	0.0073038	0.00685415	0.00668023	0.00985869	0.011107	0.00779412	0.00850287	0.00924529	0.00661905	0.00590167	0.0094013
30	0.00582516	0.0100652	0.00696785	0.00805033	0.00628463	0.00791241	0.00744453	0.00718452	0.0104217	0.0118354	0.00830215	0.00891505	0.00978284	0.00691767	0.00638537	0.0100802
31	0.00623221	0.0105689	0.00744691	0.0085561	0.00672091	0.00825001	0.00787469	0.00783833	0.0106492	0.0121899	0.00889616	0.00950636	0.0105396	0.00755143	0.00678803	0.0104855
32	0.00701166	0.0115155	0.00829864	0.00913194	0.00759976	0.00906917	0.00858936	0.00841793	0.0121439	0.0132668	0.00988805	0.0104167	0.0114427	0.00835474	0.00766622	0.0113753
33	0.00766527	0.0115735	0.00847299	0.00954462	0.00783531	0.00932222	0.00944294	0.00883276	0.0120529	0.0130755	0.0105211	0.0105145	0.0122637	0.00917068	0.00817702	0.0117466
34	0.00865705	0.012929	0.00952507	0.0102666	0.0093042	0.010837	0.0101546	0.0103234	0.0137971	0.0143801	0.0122085	0.011555	0.0131833	0.0102119	0.00927016	0.0135531
35	0.00807043	0.0121939	0.00901079	0.00949821	0.00833797	0.00993215	0.00951315	0.00945897	0.0128374	0.013863	0.0112018	0.0113088	0.0123517	0.00950037	0.00907329	0.0124011
36	0.00895104	0.0119053	0.00934834	0.0101152	0.00873745	0.00983196	0.0105429	0.00984132	0.0128841	0.0133978	0.0115426	0.0112777	0.013429	0.0104932	0.00947014	0.0126457
37	0.00867928	0.0125482	0.00951756	0.00966556	0.00887357	0.0101359	0.0102104	0.0100228	0.0135389	0.0144147	0.0116913	0.0121163	0.0130994	0.0103119	0.00990704	0.0128751
38	0.00965743	0.013124	0.0106008	0.0101821	0.00940744	0.0108619	0.0114763	0.0115092	0.0148864	0.0147601	0.0127914	0.0123425	0.0144165	0.0114987	0.0109276	0.0137525
39	0.00891986	0.0126917	0.00961497	0.0094492	0.00887519	0.0104693	0.0105945	0.0107063	0.0136973	0.0147124	0.0118965	0.0118594	0.0131352	0.0102875	0.0102352	0.0130682
40	0.00949128	0.0133245	0.0101876	0.00978566	0.00938382	0.010742	0.0112353	0.0109484	0.0141232	0.0151378	0.0124935	0.01248	0.0138157	0.0109865	0.0110142	0.0134442
41	0.0107136	0.0137927	0.0111466	0.0105146	0.0104924	0.0113789	0.0120755	0.0116379	0.0151578	0.0152617	0.013991	0.012888	0.0148343	0.0125321	0.0119247	0.0142736
42	0.00989513	0.013378	0.0104729	0.00980148	0.0096986	0.0110903	0.011596	0.0114537	0.014333	0.0154546	0.0127601	0.0128229	0.0137719	0.0112987	0.011438	0.0137065
43	0.0103923	0.0137014	0.0110279	0.00999709	0.00990518	0.0114069	0.0119817	0.0117062	0.0147719	0.0157755	0.0132315	0.0132466	0.0142174	0.0120309	0.0123752	0.0143899
44	0.0112882	0.0140008	0.011595	0.0104494	0.0104944	0.0118045	0.0127781	0.0122428	0.0152795	0.0156122	0.0139346	0.0134886	0.0148128	0.012369	0.0126419	0.0144689
45	0.0121138	0.0143904	0.011996	0.0112526	0.0113489	0.0122	0.0135126	0.0124746	0.0157887	0.0154079	0.0146599	0.0139944	0.015243	0.0133871	0.0129627	0.0147721
46	0.0129007	0.0151021	0.0122601	0.0123566	0.0117307	0.0133913	0.0143542	0.0131582	0.0158501	0.0161085	0.0156236	0.0138851	0.0158087	0.0141865	0.0140344	0.0162683
47	0.0122228	0.0142815	0.0123429	0.0110054	0.0111535	0.0123739	0.013537	0.0133572	0.0156491	0.0157738	0.014798	0.0137627	0.0152376	0.0135038	0.0134847	0.0151438
48	0.0110304	0.0134209	0.0113138	0.00988186	0.0104722	0.0116134	0.0124938	0.0121617	0.0144222	0.0149666	0.0136477	0.0128918	0.0138553	0.0121944	0.0127889	0.0140068
49	0.0104684	0.0126593	0.0106707	0.00916523	0.00982283	0.0111624	0.0120744	0.0114875	0.0132691	0.0139752	0.0125821	0.0119399	0.013294	0.011796	0.0122722	0.0133005
50	0.0104568	0.0128267	0.0105692	0.00927672	0.00959553	0.011161	0.0121742	0.0116493	0.013469	0.0143689	0.0124846	0.012067	0.0131212	0.0113342	0.0121287	0.013498
51	0.0111637	0.0134232	0.0115487	0.00954493	0.0104869	0.0117668	0.0127499	0.0125892	0.0143604	0.0146906	0.013499	0.0124718	0.0136494	0.0121709	0.0132013	0.0140273
52	0.0103427	0.0121464	0.0103557	0.00893197	0.00943697	0.0107278	0.0117426	0.0114005	0.0127529	0.0134733	0.0121411	0.0121092	0.0124355	0.0110313	0.0118445	0.0125629
53	0.0117515	0.0138208	0.0118384	0.00984473	0.0111161	0.0120759	0.013265	0.0128928	0.0146013	0.0155995	0.0138357	0.0130954	0.0140646	0.0125171	0.0135685	0.0141985
54	0.0112998	0.0138057	0.011526	0.0095997	0.0110671	0.0120452	0.0126783	0.0125277	0.0137697	0.0148275	0.0136299	0.0128295	0.0132226	0.012158	0.0130658	0.0142594
55	0.0120996	0.0136537	0.0119308	0.0100556	0.0116842	0.0121612	0.0130176	0.0127904	0.0140367	0.0148316	0.0145259	0.0129536	0.0138016	0.0131273	0.0131829	0.0140582
56	0.0125115	0.0143205	0.0127762	0.0107014	0.0127522	0.013629	0.0131877	0.0135433	0.0148203	0.0165739	0.0158732	0.0134365	0.0139359	0.0138893	0.0141297	0.0163459
57	0.0114933	0.0129762	0.0116773	0.00937359	0.0106895	0.011636	0.0125089	0.0123485	0.0135735	0.0138231	0.0132678	0.0124083	0.0127578	0.0121484	0.0129679	0.0133269
58	0.0108991	0.0120979	0.011251	0.00877235	0.00981797	0.0109489	0.0124986	0.0126697	0.0126109	0.0129641	0.0121643	0.0117034	0.0126048	0.011686	0.0125915	0.0124245
59	0.010831	0.0122101	0.0110617	0.00898404	0.0102409	0.0110989	0.012172	0.0118728	0.0125731	0.0129036	0.0123556	0.011484	0.0122126	0.0116549	0.0124569	0.012653
60	0.0105469	0.0122124	0.0106592	0.00865261	0.0100809	0.0110113	0.0117614	0.0113946	0.0122886	0.012979	0.0118936	0.0116294	0.0117232	0.0112812	0.0121166	0.0123841
61	0.0119332	0.0128662	0.0118982	0.00971762	0.011415	0.0118441	0.0130412	0.0124512	0.0130212	0.0135719	0.0132703	0.0129725	0.01272	0.0126082	0.0131013	0.012954
62	0.0140237	0.0148189	0.0144362	0.0108736	0.0137637	0.0135069	0.015149	0.0145893	0.0154177	0.0149752	0.0150117	0.0169867	0.0148495	0.0143068	0.0147835	0.0147251
63	0.0215452	0.0217357	0.0185968	0.0181179	0.019772	0.0209896	0.0218109	0.0190051	0.0200448	0.0186884	0.0222821	0.0244682	0.0206593	0.0201703	0.0202017	0.0207909
64	0.0585227	0.0317672	0.0377978	0.0562203	0.0344633	0.0407013	0.0600497	0.0396014	0.0339988	0.0200876	0.0479302	0.0226236	0.0499812	0.0516591	0.0455518	0.0425635
65	0.0143744	0.0133263	0.0129032	0.0123568	0.0125008	0.0131479	0.0149416	0.0133056	0.0132276	0.0124739	0.0147685	0.0116387	0.0140194	0.0143723	0.0144576	0.0140753
66	0.0113717	0.0115004	0.0114587	0.0093611	0.0107214	0.0110859	0.0121713	0.0117061	0.0117416	0.0115722	0.0125623	0.0109706	0.0116845	0.0121748	0.0126255	0.0121407
67	0.0101674	0.0109591	0.0107372	0.0083161	0.0099322	0.0103494	0.010903	0.0109803	0.0108595	0.0109962	0.0112808	0.0103214	0.0106678	0.0106634	0.0116868	0.0110336
68	0.00990629	0.010367	0.0104131	0.00818412	0.00975376	0.00995188	0.0106518	0.0106502	0.0108488	0.0106575	0.0108076	0.0101624	0.0103492	0.010499	0.0111488	0.0106526
69	0.0101009	0.0106432	0.0107975	0.00823422	0.0100022	0.0100574	0.0108686	0.0107982	0.010626	0.0106086	0.0109226	0.0101674	0.0103807	0.0107585	0.0112015	0.0105837
70	0.00985996	0.0103527	0.010489	0.00794702	0.0099547	0.00986992	0.0105661	0.0106659	0.0105723	0.0107999	0.0105068	0.0104067	0.010134	0.01037	0.0110539	0.0104029
71	0.01026	0.0107537	0.0107271	0.00849667	0.0100007	0.0104421	0.0109368	0.0110509	0.0109274	0.0106137	0.0110127	0.0100724	0.0104621	0.0107397	0.0116122	0.0110101
72	0.00962829	0.0102577	0.0103143	0.00802295	0.00969737	0.0098187	0.0102503	0.0103966	0.0100055	0.0105417	0.0102905	0.00969713	0.00985101	0.0100148	0.0107535	0.0101669
73	0.00957451	0.0100675	0.0102288	0.00804919	0.00980747	0.00971336	0.0100311	0.0102093	0.00990279	0.0100131	0.0102318	0.00977645	0.00957839	0.00987133	0.0106326	0.010003
74	0.00969486	0.0100939	0.0103553	0.00818599	0.00963188	0.00977918	0.0102292	0.0102807	0.0100282	0.00984811	0.0103919	0.00957087	0.00982365	0.0102197	0.0107279	0.0101488
75	0.00865333	0.00938703	0.00956449	0.00725928	0.00892175	0.00899876	0.00923008	0.00949282	0.00904543	0.00919365	0.00910346	0.00906176	0.00889728	0.00902583	0.00985674	0.00907186
76	0.00918041	0.00953119	0.0100171	0.00767311	0.00943915	0.00919511	0.00963986	0.00989851	0.00914303	0.00905855	0.00962015	0.00923044	0.00908713	0.00942052	0.0101099	0.00910962
77	0.00881639	0.00925402	0.00971369	0.00742269	0.00909651	0.00901893	0.00902994	0.00933287	0.00900868	0.00904703	0.00928628	0.00916171	0.00866153	0.0091548	0.0097451	0.00904332
78	0.00912962	0.00939282	0.010153	0.00773467	0.00965405	0.009331	0.00937966	0.00983253	0.00916615	0.00905824	0.00954397	0.00911623	0.00903944	0.00950107	0.0101419	0.00921297
79	0.00843974	0.00880213	0.00919465	0.00728692	0.0087322	0.00873649	0.00868284	0.00889505	0.0083412	0.00847279	0.00877105	0.00850993	0.00822593	0.008719	0.00917488	0.00860103
80	0.00910394	0.00883757	0.0101603	0.00737778	0.00924178	0.00877644	0.00928931	0.00977917	0.00906012	0.00858611	0.00920778	0.0087698	0.00878237	0.00906598	0.00962173	0.0085449
81	0.00835824	0.0083096	0.00926669	0.00692474	0.00878312	0.00809527	0.00850368	0.00892932	0.00815951	0.00790296	0.00849152	0.00828734	0.00808695	0.00852477	0.00876606	0.00787855
82	0.00861413	0.0081864	0.00958082	0.00723299	0.00896854	0.00836899	0.00873823	0.00903997	0.00828729	0.00793982	0.00853768	0.00847215	0.00833306	0.00910888	0.00935377	0.00819156
83	0.00759645	0.00777896	0.00847019	0.00658611	0.00812145	0.00766721	0.00781019	0.00804516	0.0073285	0.00761673	0.00768077	0.00746243	0.00728251	0.00774669	0.00808174	0.00757513
84	0.0069994	0.00732809	0.00796305	0.00620765	0.00784168	0.00719493	0.00696894	0.00740779	0.00693729	0.00733113	0.00732302	0.00728858	0.00666183	0.0071662	0.00761592	0.0070899
85	0.00764126	0.00790816	0.00865061	0.00682564	0.00863081	0.00777431	0.00743088	0.00793041	0.00744357	0.00738894	0.0079455	0.00784077	0.00712405	0.00775917	0.00814963	0.00751305
86	0.00769551	0.00758113	0.00854461	0.00685427	0.00856392	0.00769042	0.00764066	0.00804037	0.00741811	0.00736684	0.00796055	0.00758554	0.00723696	0.00777263	0.00814998	0.00749307
87	0.00714647	0.0072957	0.00802002	0.00649779	0.00817762	0.00725915	0.00700493	0.00739317	0.00686817	0.00702134	0.00730554	0.00731265	0.00672068	0.00739086	0.00768534	0.00701261
88	0.00786261	0.00758976	0.00871219	0.00720172	0.00863031	0.00787328	0.00752923	0.00782806	0.00724704	0.00703579	0.00773023	0.0074954	0.00701846	0.00782228	0.0082862	0.0072988
89	0.00666227	0.00689185	0.00762368	0.00625598	0.00787278	0.00699748	0.00651406	0.00700871	0.0064335	0.00637264	0.00689638	0.00691541	0.00618482	0.00688531	0.00706211	0.00675695
90	0.00682276	0.00706721	0.00779285	0.00644293	0.00809069	0.00717913	0.00656421	0.00703494	0.00651553	0.0067615	0.0070175	0.00706378	0.00624013	0.00712476	0.00732948	0.00691255
91	0.00698677	0.00700631	0.00799865	0.00652258	0.0085225	0.00726357	0.0065522	0.00723957	0.00656148	0.00680926	0.0072475	0.00726693	0.00632872	0.00739777	0.00735204	0.00692529
92	0.00704411	0.0069765	0.00772301	0.00672218	0.00803095	0.00740134	0.00656599	0.00694939	0.00635882	0.00644375	0.00699224	0.00705324	0.00615587	0.00717188	0.00720597	0.00673147
93	0.00801508	0.00721212	0.00882869	0.00771371	0.00866705	0.00796176	0.00751376	0.00772396	0.00672384	0.00646825	0.00760854	0.00727872	0.00686588	0.00798102	0.00783826	0.00711173
94	0.00688865	0.00662792	0.00764645	0.00685525	0.00789092	0.00713983	0.00637112	0.00678844	0.00604172	0.00629796	0.00690411	0.00674092	0.00597573	0.00699509	0.00689351	0.00650988
95	0.00757837	0.00647502	0.00807582	0.00713487	0.00848732	0.00707153	0.00655781	0.00713288	0.0063662	0.00613794	0.00776045	0.00676425	0.00639854	0.00801808	0.00741245	0.00686412
96	0.00610354	0.00586063	0.00701292	0.00588685	0.00699108	0.00625281	0.005909	0.00630619	0.00560963	0.00552799	0.00596956	0.00604952	0.00542467	0.00637052	0.00638971	0.00574882
97	0.00567148	0.0056441	0.00655141	0.00558649	0.00674486	0.00588073	0.00536115	0.0057986	0.00526147	0.00526344	0.00559465	0.00568888	0.00502653	0.0058547	0.00600055	0.00541717
98	0.00567353	0.00557328	0.00628916	0.00578194	0.00690543	0.00594329	0.00521667	0.00570804	0.00522298	0.00539917	0.0056367	0.00579116	0.00491347	0.00579938	0.00572652	0.00539853
99	0.0060539	0.00554208	0.00674717	0.00591449	0.00653627	0.00612908	0.00569212	0.00659836	0.00569416	0.00541791	0.00563821	0.00577108	0.00528206	0.00579689	0.00609366	0.00537468
100	0.00523246	0.0050392	0.00581276	0.00531688	0.0063145	0.00531489	0.00487981	0.00520338	0.0046391	0.00461819	0.00506169	0.0052414	0.00449789	0.00513639	0.00509255	0.00470756
101	0.00595499	0.00535385	0.00659172	0.00590956	0.00675245	0.00577667	0.00540676	0.00577185	0.0050546	0.00484033	0.00550424	0.00584843	0.00501886	0.00583255	0.00589556	0.00513958
102	0.00633164	0.00524898	0.00711785	0.00613188	0.00710375	0.00588482	0.00556914	0.00593248	0.00529298	0.00486043	0.00572846	0.00615108	0.00520741	0.00615246	0.0061047	0.00510321
103	0.00661379	0.00526571	0.00756504	0.00633335	0.00765989	0.00599363	0.00554414	0.00618216	0.00564756	0.00491029	0.00597192	0.00620348	0.00521873	0.00634739	0.00618505	0.00521601
104	0.00554826	0.00485365	0.00623966	0.00555397	0.00646039	0.00539757	0.00492814	0.00543034	0.00477604	0.00454802	0.00501353	0.00526946	0.00453915	0.00523882	0.00539018	0.00458702
105	0.00482038	0.00451633	0.00557902	0.00502854	0.00571861	0.0049165	0.00442446	0.00489145	0.00432777	0.00415968	0.00449721	0.00482294	0.00409049	0.00478817	0.00476665	0.00418907
106	0.00460947	0.00438284	0.0052878	0.00489361	0.00563067	0.00476249	0.00421608	0.00462464	0.00407169	0.00407297	0.00437914	0.00469901	0.00390677	0.00458507	0.00457889	0.00417016
107	0.00462058	0.00418603	0.00525127	0.0048528	0.00530003	0.00465953	0.00423978	0.0048172	0.00408435	0.00385869	0.00421467	0.00452387	0.00397608	0.0045198	0.00469571	0.00410175
108	0.00425095	0.00402589	0.00478621	0.00459299	0.0049594	0.00439571	0.00390199	0.00429789	0.00375475	0.00379417	0.00389792	0.00422718	0.00363844	0.00423594	0.00426895	0.0037335
109	0.00446622	0.00396842	0.0050527	0.00478108	0.00513494	0.00439936	0.00415686	0.00455773	0.00387596	0.00363687	0.00403079	0.00430059	0.00385405	0.00446772	0.00446361	0.00379958
110	0.00411085	0.0038449	0.00459124	0.0044663	0.00499686	0.00430762	0.0036816	0.00409599	0.00352691	0.00337368	0.00366593	0.00412957	0.00337345	0.00390744	0.00401286	0.003618
111	0.00430578	0.0038494	0.00479256	0.00461637	0.00515107	0.00429485	0.00382117	0.00429475	0.00370286	0.00364535	0.00376732	0.00459168	0.00354237	0.00420265	0.00419688	0.00354229
112	0.00484958	0.00413558	0.00534397	0.00515819	0.00569231	0.00475304	0.00437528	0.00469117	0.00399966	0.00388508	0.00412307	0.00479841	0.00399522	0.00466833	0.00453864	0.00369308
113	0.00565959	0.00413312	0.00559507	0.00599788	0.00587181	0.00513468	0.00521111	0.00557967	0.00419568	0.00378569	0.00443246	0.00457907	0.00469058	0.00545651	0.00511566	0.00403819
114	0.00482227	0.00379944	0.00491848	0.00551067	0.005114	0.00455586	0.00447559	0.00459227	0.00367458	0.0033563	0.00400631	0.00399601	0.00390866	0.00459663	0.00444518	0.00368368
115	0.00363498	0.00327507	0.00398514	0.00404308	0.00413895	0.00372858	0.00330721	0.00361391	0.00307545	0.00305834	0.00313089	0.00354033	0.00299649	0.00350768	0.00351329	0.00302677
116	0.00363577	0.00315648	0.00385031	0.00423065	0.00416592	0.00370774	0.00319676	0.00351415	0.00292189	0.00286155	0.00309892	0.00346798	0.00288851	0.00345581	0.00346353	0.00299229
117	0.00360584	0.0032697	0.00393382	0.00414229	0.00420985	0.00376511	0.00325233	0.00358847	0.0028976	0.00290114	0.00302266	0.00345335	0.00288881	0.003386	0.00344737	0.00303258
118	0.00366575	0.00325303	0.00390392	0.00418408	0.00413688	0.00371526	0.00322775	0.00351332	0.00298539	0.00297728	0.00313703	0.00342639	0.00292105	0.00346289	0.00345575	0.00298455
119	0.00337066	0.00307006	0.00355685	0.003904	0.00392863	0.00349299	0.00292229	0.00330139	0.00275545	0.00275284	0.00290756	0.00326675	0.00266238	0.00318864	0.00313384	0.00280437
120	0.00329953	0.0028413	0.00350795	0.0038608	0.00383606	0.00341435	0.00282563	0.00327595	0.00270134	0.00270697	0.00280686	0.00324901	0.00250083	0.00309198	0.00309812	0.00271637
121	0.00313511	0.002756	0.00337517	0.00360052	0.00374561	0.00315611	0.00272897	0.00311524	0.00253124	0.00272467	0.00269868	0.0030845	0.00244876	0.00289256	0.00292726	0.00254645
122	0.00321163	0.00277782	0.00343074	0.00374111	0.00366828	0.00325337	0.00280259	0.00317839	0.00253882	0.00246808	0.00262648	0.00303586	0.00251793	0.00295647	0.00294081	0.00251985
123	0.00329403	0.00273638	0.00344338	0.00381744	0.00363836	0.00324989	0.00289135	0.00325323	0.00262145	0.00234753	0.00259586	0.00305681	0.00255555	0.00294156	0.00301289	0.00253416
124	0.00315812	0.00264508	0.0033448	0.00378171	0.00361027	0.00312765	0.00273669	0.00309284	0.00246446	0.00238387	0.00258105	0.00304658	0.00244732	0.0028818	0.00289928	0.00244932
125	0.00318563	0.0026573	0.00345159	0.00382133	0.00368375	0.00317462	0.00275945	0.00301752	0.00249944	0.00233779	0.00261652	0.00304649	0.00242415	0.00292681	0.00282025	0.0024287
126	0.00318107	0.00249968	0.00322942	0.00374661	0.0035962	0.00299159	0.00265395	0.00296971	0.00238171	0.00219683	0.00250939	0.00296695	0.00236281	0.0028073	0.00275478	0.00226108
127	0.00318453	0.00249229	0.0031411	0.00385841	0.00355305	0.00303182	0.00267746	0.00288015	0.00223867	0.00222646	0.00242809	0.00301463	0.00236336	0.00274565	0.00268004	0.00225298
128	0.00364038	0.00299768	0.0034187	0.00437041	0.00408356	0.00345149	0.00290851	0.00311804	0.00254153	0.00232502	0.00271039	0.00405805	0.00259182	0.00309187	0.00302929	0.00243068
129	0.00606721	0.00371623	0.0047578	0.00675335	0.00607766	0.00429563	0.00441726	0.00393849	0.00292798	0.00263648	0.0038882	0.00564142	0.00383143	0.00486094	0.00432556	0.00288328
130	0.0106211	0.0046821	0.00742484	0.0109229	0.0088145	0.00564653	0.00710571	0.00543375	0.00378074	0.00288051	0.00612761	0.00649916	0.00619613	0.00804142	0.00654933	0.0035743
131	0.010215	0.00441752	0.00720262	0.00989845	0.00834852	0.00587332	0.00699128	0.00639378	0.00411292	0.00287338	0.00572386	0.00536757	0.00596004	0.00799874	0.00634714	0.00355985
132	0.00521553	0.00288	0.00420979	0.00565178	0.00494159	0.00358915	0.00369072	0.00342418	0.00253967	0.002245	0.0032876	0.00354175	0.00319311	0.00396525	0.00367942	0.00247448
133	0.00398794	0.00246242	0.00341506	0.00467912	0.00380267	0.00311616	0.00299502	0.002922	0.002235	0.00209241	0.00265142	0.00295003	0.00260004	0.00319409	0.00294007	0.00215543
134	0.00343607	0.00226154	0.00307434	0.00410386	0.00347951	0.00276695	0.00266068	0.00266577	0.002035	0.00187174	0.00233263	0.00277232	0.00228926	0.00287716	0.00257268	0.00203975
135	0.00310235	0.00209068	0.00287606	0.0036864	0.00321398	0.00263294	0.00248475	0.00258745	0.00196249	0.00193165	0.00208938	0.00254647	0.00211984	0.00261674	0.00244272	0.00190764
136	0.00267559	0.0020316	0.00243433	0.00335876	0.00281735	0.00251711	0.00213845	0.00229148	0.00180437	0.00171737	0.00189484	0.00227014	0.00186701	0.00228467	0.0022053	0.00179638
137	0.00272607	0.00204849	0.002607	0.00342524	0.00302046	0.00263846	0.00215102	0.00238507	0.00186497	0.00172397	0.00197639	0.00240218	0.00182719	0.002352	0.00225609	0.00182127
138	0.00250745	0.00201193	0.00246185	0.00318031	0.00285258	0.0024546	0.00196172	0.00221716	0.00173715	0.00171779	0.00180024	0.00224511	0.00168174	0.00211389	0.00206361	0.00172521
139	0.002551	0.00208152	0.00246694	0.00330368	0.00301594	0.00248301	0.00200963	0.00221644	0.00169708	0.00161191	0.0018645	0.00218619	0.00176341	0.00211832	0.00198631	0.00167534
140	0.00233516	0.00178172	0.00230551	0.00302106	0.00266247	0.00230645	0.00191661	0.00221685	0.00168336	0.00157305	0.00165769	0.00205117	0.00160575	0.0019766	0.00189748	0.00154422
141	0.00204934	0.00161837	0.00203211	0.00266199	0.00240363	0.00204654	0.00162939	0.00187083	0.00146346	0.00151335	0.00153494	0.0018923	0.00138969	0.001766	0.00170923	0.00146482
142	0.00187056	0.00149093	0.0018524	0.0024389	0.00207947	0.00189728	0.00153222	0.00172429	0.0013496	0.00136317	0.0013448	0.00175824	0.0013125	0.00165913	0.00160281	0.0013441
143	0.00199064	0.00155982	0.00190745	0.00260266	0.00229409	0.00204842	0.00163654	0.00186562	0.0014278	0.00136506	0.00141964	0.00178438	0.00137524	0.00170981	0.00167395	0.00146032
144	0.00187019	0.00145249	0.00182272	0.00243718	0.00205831	0.00185329	0.0015196	0.00171702	0.00129154	0.00135207	0.00129832	0.00172633	0.00128485	0.00157181	0.00153502	0.00128059
145	0.00187302	0.00147126	0.00186649	0.00251876	0.00218136	0.00192464	0.00152866	0.00179944	0.0013611	0.0013772	0.0013084	0.00173743	0.00132257	0.00162428	0.00158586	0.00127811
146	0.00196354	0.00146166	0.00191981	0.00254557	0.00220286	0.0019127	0.00155278	0.0018073	0.00139201	0.00134903	0.00138722	0.00177869	0.00132257	0.00168425	0.00162178	0.00130809
147	0.00181872	0.00138274	0.00176165	0.00238745	0.00203095	0.00181615	0.00145743	0.00173484	0.00129433	0.00122943	0.00129868	0.00164096	0.00124175	0.00155307	0.00155689	0.00125695
148	0.00179791	0.00141416	0.00169036	0.00237418	0.00203625	0.00179996	0.0014557	0.0016529	0.00125503	0.00134055	0.00122747	0.00168044	0.0011973	0.00151698	0.00146974	0.0012335
149	0.00184257	0.00149742	0.00169918	0.0023916	0.00206886	0.00189314	0.00147416	0.00170626	0.00126185	0.00132453	0.00127025	0.00159764	0.00124957	0.00155128	0.00144491	0.00127059
150	0.00171903	0.00135497	0.00164193	0.00238024	0.00188668	0.00179024	0.00138718	0.00159968	0.0012056	0.00118272	0.00117219	0.00155628	0.00116217	0.00144955	0.00143013	0.0011983
151	0.00160796	0.00125301	0.00154298	0.00215881	0.00182515	0.00165838	0.00128486	0.00150423	0.00114576	0.00105757	0.00108483	0.00148911	0.0010664	0.00130378	0.00128829	0.00105859
152	0.00161876	0.00126566	0.00154965	0.00220056	0.00183939	0.00165573	0.00124855	0.00148113	0.00113168	0.0011314	0.00109455	0.00150401	0.00107028	0.00137893	0.00131696	0.0011171
153	0.00154428	0.00123805	0.00151009	0.00214159	0.00178116	0.00167092	0.00123508	0.00146372	0.00109113	0.00112334	0.00105172	0.00142359	0.00102863	0.00127498	0.00126646	0.00109856
154	0.00161347	0.0011765	0.0014966	0.0021975	0.00176145	0.00162771	0.00127084	0.00149557	0.0010963	0.00103327	0.00103143	0.00140209	0.00106879	0.00133003	0.00130051	0.00106606
155	0.00146576	0.00112085	0.00136868	0.00203694	0.00164984	0.00154924	0.0011423	0.00133177	0.000973155	0.00110731	0.000951794	0.00130508	0.000927523	0.0012089	0.00119079	0.000995346
156	0.00142761	0.00107727	0.0013391	0.00201796	0.00165665	0.00151519	0.00112085	0.00130798	0.000978037	0.000998081	0.000934834	0.00138696	0.000918853	0.0011781	0.00118222	0.000993365
157	0.00149176	0.00106043	0.00134539	0.00190061	0.00158965	0.00144694	0.00116623	0.00134624	0.000967345	0.000973574	0.000891072	0.00131865	0.000952538	0.00122538	0.00114398	0.000912164
158	0.00155193	0.00108499	0.00143623	0.00200992	0.00168859	0.00149817	0.00128991	0.00170268	0.00106374	0.00097326	0.000911448	0.00132658	0.00112634	0.00129897	0.00123666	0.000966133
159	0.00138714	0.00104901	0.00124961	0.00191943	0.00152232	0.00140395	0.00108738	0.00122935	0.000908719	0.000933567	0.000869882	0.00121503	0.000886962	0.00112067	0.00107949	0.000891189
160	0.00128677	0.000990095	0.00120058	0.00180887	0.00145013	0.00133023	0.00101643	0.00115934	0.000861794	0.000884448	0.000814365	0.00117794	0.000811022	0.00108517	0.00103003	0.000851128
161	0.00133132	0.000979533	0.00122568	0.00183013	0.001447	0.00137582	0.00105728	0.0012207	0.000893306	0.000832607	0.000823923	0.00119862	0.00084082	0.00111143	0.00104461	0.000873589
162	0.00130255	0.000974172	0.00116153	0.00178942	0.00139692	0.00137251	0.00104041	0.00118974	0.000854935	0.000863816	0.000804116	0.00112595	0.000815557	0.00105351	0.00101131	0.000837985
163	0.0012982	0.00101159	0.00112742	0.00178761	0.00147609	0.00149325	0.000984132	0.001151	0.000828709	0.000989912	0.000761289	0.00134139	0.000802352	0.00102153	0.00100451	0.000889973
164	0.00203624	0.00108981	0.00151027	0.00212712	0.00223105	0.00184511	0.00151483	0.00196318	0.00107072	0.0010251	0.000914133	0.00143872	0.00146115	0.00253407	0.00168385	0.00106439
165	0.00122172	0.000877028	0.00108399	0.00171532	0.00132121	0.00123418	0.000960995	0.00112408	0.000786021	0.000776367	0.000698899	0.00107936	0.000747689	0.00095437	0.000951891	0.000770467
166	0.00123525	0.000863411	0.00105772	0.0017274	0.00132646	0.00124756	0.00094113	0.00109367	0.000773674	0.000810299	0.000711914	0.00106873	0.000760794	0.000968958	0.000937456	0.000765516
167	0.00125055	0.000847435	0.001104	0.00167767	0.00129854	0.00122363	0.000971745	0.00111187	0.000776942	0.000724525	0.000701543	0.00106387	0.000769764	0.00097582	0.000946373	0.000750887
168	0.00124599	0.000841162	0.00105576	0.00169431	0.00133506	0.0012323	0.00096866	0.00108119	0.000742647	0.000684623	0.000707562	0.00101394	0.000759399	0.000947779	0.000897205	0.000719289
169	0.00121025	0.000814357	0.00103612	0.00163701	0.00135907	0.0012144	0.000908692	0.00105489	0.000728969	0.000680433	0.000717323	0.00104273	0.000715649	0.000935514	0.00089957	0.000734818
170	0.00130753	0.000880567	0.00112943	0.00180021	0.00137369	0.00132039	0.000949029	0.00117058	0.000803007	0.000711957	0.000700282	0.00107803	0.000743105	0.000941403	0.00093854	0.000747286
171	0.00128887	0.000845612	0.00110503	0.00179274	0.00136638	0.00127801	0.000938466	0.00112869	0.000754549	0.000713842	0.000678523	0.00102522	0.000746443	0.000953236	0.000928539	0.000720684
172	0.00116748	0.000824543	0.00101162	0.00159568	0.00126164	0.00119025	0.000852369	0.00104234	0.000698102	0.000659802	0.000634516	0.00100835	0.000660239	0.000848311	0.000871537	0.000678823
173	0.00115537	0.00076943	0.00101228	0.00153708	0.00119933	0.00110128	0.000868915	0.000975435	0.000667034	0.000623041	0.000603768	0.000921187	0.00065391	0.00083583	0.00081015	0.000646279
174	0.0011029	0.000754312	0.000895685	0.00151592	0.00111212	0.00116422	0.000787399	0.000961405	0.000648394	0.000590889	0.000574037	0.000848563	0.000602437	0.000807087	0.000787635	0.000644614
175	0.000974067	0.000669445	0.000830555	0.00131611	0.00101888	0.000998984	0.000708547	0.000860611	0.000588961	0.000574446	0.000504286	0.000818441	0.000544485	0.000745548	0.000724031	0.000549324
176	0.000919294	0.000632936	0.000753014	0.00126285	0.000954953	0.00096975	0.000662834	0.000813972	0.000548895	0.000548683	0.000469715	0.000797855	0.000520069	0.000716588	0.000682301	0.000560622
177	0.000900634	0.000616048	0.000776342	0.00123423	0.000937868	0.000920014	0.000677137	0.000805147	0.000544053	0.000577379	0.000470366	0.000791023	0.000522311	0.000686332	0.000678163	0.000538116
178	0.000887321	0.000601037	0.000719096	0.00121162	0.000932173	0.000907967	0.000641754	0.000778363	0.000530093	0.000535591	0.000435226	0.000742195	0.000500287	0.000658777	0.000628403	0.000511334
179	0.000939892	0.000629666	0.000795237	0.0012586	0.000981641	0.000940351	0.000678399	0.000834999	0.000581456	0.000575075	0.00045792	0.000829261	0.000527194	0.000705674	0.000665895	0.000503772
180	0.000893558	0.000621463	0.000782313	0.00124195	0.00095914	0.000976271	0.000696301	0.000827174	0.000562291	0.000620004	0.000448932	0.000778507	0.00052261	0.000680064	0.00067703	0.000519076
181	0.000835483	0.000551071	0.000685831	0.00113181	0.000891639	0.000853864	0.000611045	0.000742133	0.000498541	0.000512341	0.000405251	0.00074059	0.000473678	0.000637489	0.000613426	0.000474739
182	0.000895602	0.000585383	0.000717696	0.00124221	0.00091481	0.000929906	0.000631751	0.000813661	0.000533644	0.000522395	0.000425343	0.000705012	0.000486284	0.000645378	0.000627664	0.000501792
183	0.0008098	0.000553591	0.000668242	0.00112377	0.000856409	0.000828167	0.000570053	0.000714487	0.00047066	0.000470554	0.00039549	0.000692541	0.000434861	0.000592591	0.000579579	0.000460876
184	0.000774525	0.000518047	0.000638709	0.00103768	0.000828214	0.000784952	0.000558648	0.000688358	0.000442175	0.000472753	0.000359414	0.000652882	0.000414331	0.00057152	0.000558049	0.000428557
185	0.000768393	0.000537937	0.00064944	0.00108845	0.000837761	0.000835738	0.000579822	0.000712005	0.000466222	0.000426776	0.000357624	0.000647655	0.000414829	0.000563253	0.000563666	0.000457635
186	0.000819392	0.000519119	0.000675473	0.00110707	0.00087757	0.000796833	0.000588563	0.000727069	0.000467997	0.000417141	0.000362586	0.000685755	0.000443332	0.000588107	0.000569233	0.000428017
187	0.000743391	0.000475104	0.000582443	0.00100885	0.000753566	0.00075616	0.000527799	0.000644235	0.000411752	0.000455891	0.000331473	0.000617074	0.000392556	0.000521975	0.000508782	0.000410508
188	0.000740247	0.000496549	0.000590841	0.00104686	0.000768697	0.000797607	0.000534624	0.000681291	0.000435921	0.000398185	0.00033497	0.000610243	0.000396392	0.000555419	0.000521592	0.000435759
189	0.000756495	0.000451622	0.000564434	0.00108762	0.000769199	0.000779315	0.000510131	0.000660092	0.000415545	0.000390854	0.000345464	0.00057008	0.000386427	0.000538346	0.000496367	0.000437065
190	0.000657589	0.000448834	0.000514513	0.000923285	0.000667473	0.000686308	0.000468111	0.000597457	0.000383387	0.000366975	0.000294706	0.000577415	0.000344072	0.000479292	0.000450893	0.000360815
191	0.000689929	0.000441597	0.000532335	0.000941073	0.000706444	0.000694321	0.000498539	0.000603834	0.000377981	0.00036907	0.000285473	0.000567008	0.000370033	0.000473673	0.000461141	0.000371797
192	0.000672475	0.00043377	0.000506535	0.000940606	0.000671326	0.000694487	0.000477085	0.000583289	0.000365796	0.000359644	0.00027319	0.000552978	0.00035907	0.000459518	0.000443208	0.000356899
193	0.000692864	0.00042235	0.000537001	0.000966431	0.000673336	0.000707308	0.000502653	0.000645303	0.000386656	0.00034205	0.000278925	0.000549677	0.000374916	0.000475132	0.000467743	0.000356628
194	0.000696219	0.000439452	0.000518245	0.000985308	0.000667529	0.000692332	0.000472318	0.000609039	0.000367571	0.000366871	0.000277298	0.000560543	0.000352842	0.000475888	0.000464294	0.000371437
195	0.000681543	0.000455536	0.000517126	0.000967261	0.000659433	0.000709076	0.000491435	0.000586495	0.00036628	0.000343725	0.000276159	0.000571868	0.000358273	0.00047443	0.000456805	0.000360815
196	0.000825262	0.000560721	0.000552537	0.00121981	0.000790806	0.000868509	0.000575849	0.00066216	0.000375237	0.000308222	0.000307883	0.000668608	0.000391011	0.00049831	0.000494446	0.000393088
197	0.00134642	0.000752757	0.000757586	0.00209881	0.0010722	0.00128298	0.000925331	0.00093831	0.000483733	0.000433793	0.00045365	0.000845446	0.00059556	0.000748303	0.000712256	0.00053573
198	0.00189776	0.00092946	0.0010056	0.00299814	0.00137866	0.00164175	0.00129356	0.00122542	0.000593197	0.000426253	0.000616132	0.000870112	0.000817101	0.0010117	0.000943516	0.000703129
199	0.00167139	0.000746163	0.00091836	0.00255418	0.00114227	0.001363	0.00116198	0.0010752	0.000501163	0.000388236	0.000500544	0.000676815	0.000727259	0.000896505	0.000824043	0.000568859
200	0.00092595	0.000499819	0.000560748	0.00138436	0.000732238	0.00085497	0.000668022	0.000689599	0.000371807	0.000327178	0.000304019	0.000538307	0.00043491	0.000524569	0.000514103	0.000376074
201	0.000742762	0.000413397	0.000482554	0.0010981	0.000617057	0.000716647	0.000526724	0.000574637	0.000319839	0.000323826	0.000242687	0.000455825	0.000352144	0.000448063	0.000435079	0.000329306
202	0.000683849	0.000389058	0.000447469	0.000982767	0.000576355	0.00067205	0.000488069	0.000556505	0.000307331	0.000298063	0.000221294	0.000463849	0.000324538	0.00042294	0.000409164	0.000303965
203	0.000623101	0.000356248	0.000439491	0.000854832	0.000591765	0.000620103	0.000442404	0.000541372	0.000303821	0.000307698	0.000201853	0.000424373	0.000296335	0.000385984	0.000389654	0.000291406
204	0.000540181	0.000326761	0.000384438	0.000767192	0.000520188	0.000562961	0.000379397	0.000458434	0.000266176	0.000269995	0.000188594	0.000404979	0.000266736	0.000357511	0.000347334	0.000273312
205	0.000513031	0.000312983	0.000353553	0.000721764	0.000486912	0.000556938	0.000353128	0.00044144	0.000253305	0.000247268	0.000175864	0.000367567	0.000244812	0.000331198	0.000320582	0.000243829
206	0.000495524	0.000296096	0.000353599	0.000700087	0.000475634	0.000531793	0.00033747	0.000440578	0.000249109	0.000254704	0.000167363	0.000374811	0.000237736	0.000324985	0.000338909	0.00024815
207	0.000501814	0.00029052	0.000357845	0.000699102	0.000466366	0.00049742	0.000340087	0.000423859	0.000261496	0.000232083	0.000177043	0.000369493	0.00024526	0.000342491	0.000326641	0.000262869
208	0.000460983	0.000282854	0.00031077	0.00062427	0.000424994	0.000481836	0.000296572	0.000395283	0.000221471	0.000235015	0.000147109	0.000348815	0.000205895	0.00029997	0.000283385	0.000229425
209	0.000437397	0.000268754	0.000318515	0.000612498	0.000436998	0.000461333	0.000303162	0.000393663	0.000221148	0.000228941	0.000140683	0.000339508	0.000209283	0.000287327	0.000285208	0.000233116
210	0.00041271	0.000255941	0.000302885	0.000582161	0.00041299	0.000452933	0.000287971	0.000373911	0.000209285	0.000221191	0.000131572	0.000338958	0.000211177	0.000291217	0.000279345	0.00020926
211	0.000390172	0.000244146	0.000286369	0.000543631	0.000405174	0.000406292	0.000268574	0.000353504	0.000208115	0.000197207	0.000124739	0.000323874	0.000188006	0.000255774	0.000260574	0.000202598
212	0.000407678	0.000241519	0.000292434	0.000547883	0.00040724	0.000427844	0.000281007	0.00036805	0.000219534	0.000187258	0.000122625	0.00033341	0.000199218	0.000268146	0.000268555	0.000203228
213	0.000369468	0.000225275	0.000260522	0.000500899	0.000348839	0.000389105	0.000254832	0.000327443	0.000188264	0.000203491	0.000112782	0.000302783	0.000182176	0.000239997	0.000246237	0.000186304
214	0.000370359	0.000215303	0.0002692	0.000501677	0.000364137	0.000391315	0.000250392	0.000328512	0.000189475	0.000189772	0.000110301	0.000305718	0.000174353	0.000249452	0.000236532	0.000180452
215	0.000389019	0.000219002	0.000272419	0.000514694	0.000379379	0.000396731	0.00026217	0.000350539	0.000206501	0.000177728	0.000114328	0.000289304	0.000182326	0.00026658	0.000250671	0.000187114
216	0.000358723	0.000208602	0.000248998	0.000478704	0.000357102	0.000387668	0.000247353	0.000316654	0.000184149	0.000154896	9.50493e-05	0.000283343	0.000171961	0.000249777	0.000230768	0.000174601
217	0.000349655	0.000200614	0.00023029	0.000469836	0.000327009	0.000366447	0.000225572	0.000300418	0.000167445	0.000165998	9.45206e-05	0.000266563	0.000159005	0.000232271	0.000226629	0.000165463
218	0.000337338	0.000192518	0.000254317	0.000466362	0.00033248	0.000359539	0.000235902	0.000314551	0.000168857	0.000164636	9.34631e-05	0.000264362	0.000163939	0.00023038	0.000226383	0.000157541
219	0.00031307	0.000182922	0.000229077	0.000410614	0.000304006	0.000338816	0.00021197	0.000284871	0.000158971	0.000184954	8.15057e-05	0.000254321	0.000146698	0.00021174	0.000201651	0.000149934
220	0.000327379	0.00018705	0.000225204	0.000433328	0.000315563	0.000349482	0.000211269	0.000284595	0.000151144	0.00015521	8.30512e-05	0.000242217	0.000145253	0.000214063	0.000208203	0.000155111
221	0.000353796	0.000192894	0.000251798	0.000464132	0.000338064	0.000369763	0.000223095	0.000310345	0.000177168	0.000152487	9.64728e-05	0.000256935	0.000161298	0.00022314	0.000229437	0.000160647
222	0.000327484	0.000184262	0.000229123	0.000444322	0.000316568	0.000346608	0.000213747	0.000289283	0.000160948	0.000169559	8.15463e-05	0.00025588	0.000140319	0.000211956	0.000202981	0.000146558
223	0.000330524	0.000169305	0.000224225	0.000428972	0.000308417	0.000330361	0.000221833	0.00028363	0.000155905	0.000150393	8.82165e-05	0.000252763	0.000144904	0.000217953	0.000207169	0.000145928
224	0.000312861	0.000169841	0.000212374	0.000420052	0.000297976	0.000321408	0.00020524	0.000267498	0.000136578	0.000125886	7.27206e-05	0.000243868	0.000137878	0.000197638	0.000189531	0.000132155
225	0.000314223	0.000163676	0.000209342	0.000409369	0.000273019	0.000317319	0.000199397	0.000266394	0.000141541	0.000131332	7.08497e-05	0.000238733	0.000137728	0.000202555	0.000202143	0.000128914
226	0.000303269	0.000159065	0.000196838	0.000396872	0.000278156	0.000315163	0.000200005	0.000252123	0.00013912	0.000128923	6.62945e-05	0.000226079	0.00012542	0.000198989	0.000186427	0.000127023
227	0.000326331	0.000184048	0.000212141	0.000415178	0.000306128	0.000337987	0.000206455	0.000274082	0.000148481	0.000159609	6.94262e-05	0.000244693	0.000140569	0.000208282	0.000192585	0.000146828
228	0.00032088	0.000179169	0.000220539	0.000400087	0.000299651	0.000334616	0.00020552	0.000291248	0.000149651	0.000136987	8.18311e-05	0.00022452	0.000135486	0.000204554	0.000195886	0.000132155
229	0.000291109	0.000158636	0.000193246	0.00038121	0.000286196	0.000311295	0.000189348	0.000257535	0.000132261	0.00014746	5.85263e-05	0.000220027	0.000127463	0.00018197	0.000178101	0.000130174
230	0.000277271	0.000158797	0.000183075	0.000373743	0.000261239	0.000308256	0.000180514	0.000239197	0.000126451	0.000118136	6.68639e-05	0.000198478	0.000117846	0.00018197	0.000164947	0.000137691
231	0.000256201	0.000141212	0.000167772	0.000336923	0.000229526	0.000268853	0.000158125	0.000220479	0.000116243	0.000119916	5.27916e-05	0.000210765	0.000106435	0.000161223	0.000159084	0.000113025
232	0.000277691	0.00013553	0.00017491	0.000353207	0.000260736	0.000291124	0.000172007	0.000232992	0.000114387	0.000114366	5.53132e-05	0.000196919	0.000118943	0.000168517	0.000169676	0.000124008
233	0.000271139	0.000145072	0.000163713	0.000343665	0.000247783	0.000274103	0.000171352	0.000236749	0.000122416	0.000131227	5.66147e-05	0.000204943	0.000113661	0.000163276	0.00015667	0.000112349
234	0.000310921	0.000184316	0.000245313	0.00037981	0.000298814	0.000314224	0.000206876	0.00026443	0.000236238	0.000159714	0.000105787	0.000226033	0.000152179	0.00020007	0.000184407	0.000136521
235	0.000248077	0.000132635	0.000158954	0.000325203	0.000233267	0.000269516	0.000163593	0.00021255	0.000108496	0.000115622	4.66095e-05	0.0001756	0.00010813	0.000151498	0.000151102	0.000109694
236	0.000257721	0.000129257	0.000167025	0.000317321	0.000249681	0.000267582	0.000166024	0.000218479	0.000113499	0.000108082	4.4576e-05	0.000191784	0.00010519	0.000154361	0.000156867	0.000111404
237	0.000251274	0.000120197	0.000156528	0.000311098	0.000217857	0.000255259	0.000156723	0.000215308	9.97001e-05	8.36796e-05	4.2095e-05	0.000187566	0.000101851	0.000147932	0.000147703	0.000105508
238	0.000254943	0.000127488	0.000163666	0.000314832	0.000242702	0.000260674	0.000164014	0.000224719	0.000116445	8.83925e-05	3.77838e-05	0.000182385	0.000107183	0.000165329	0.000156029	0.000100601
239	0.000219511	0.000112798	0.000146171	0.000278479	0.000206467	0.000236138	0.000143495	0.000197245	9.40514e-05	8.80783e-05	4.26237e-05	0.000159736	9.11379e-05	0.000138315	0.00013041	9.23192e-05
240	0.000206145	0.000109314	0.00012247	0.00028268	0.000195301	0.000221714	0.000133539	0.000182974	8.72325e-05	0.000107768	3.88006e-05	0.000162074	8.3215e-05	0.00013048	0.000122577	9.11489e-05
241	0.000206303	0.000105775	0.000129655	0.000269663	0.000200549	0.000222709	0.000133726	0.000191075	9.35672e-05	7.73958e-05	3.18458e-05	0.000153226	8.77993e-05	0.000129724	0.000127109	8.7818e-05
242	0.000238747	0.000124754	0.000131894	0.000337805	0.000228856	0.000270843	0.000140831	0.00019073	9.042e-05	8.51458e-05	3.81905e-05	0.00015483	8.7002e-05	0.000136261	0.000135534	0.000105958
243	0.000216104	0.000110761	0.000126575	0.000256284	0.000184023	0.00022409	0.000133446	0.000189248	8.63449e-05	9.3629e-05	2.7982e-05	0.000155931	8.20689e-05	0.000126374	0.000121591	8.54774e-05
244	0.000207194	0.000105293	0.000133667	0.000276197	0.000190555	0.000228235	0.000139522	0.000192385	8.63449e-05	7.7291e-05	3.26185e-05	0.000160195	8.61051e-05	0.000127563	0.000124252	8.7728e-05
245	0.000190369	9.49994e-05	0.000114958	0.000243319	0.000185698	0.000210993	0.000121714	0.000177114	8.0333e-05	7.50917e-05	2.98122e-05	0.000142955	7.50928e-05	0.000114164	0.000115975	7.79154e-05
246	0.000184079	0.000100843	0.000117711	0.000257943	0.000180226	0.000204472	0.00012578	0.000167427	7.58947e-05	6.63991e-05	2.74939e-05	0.000134703	7.74348e-05	0.000109517	0.00010755	7.6295e-05
247	0.000177527	9.13002e-05	0.000116591	0.000239326	0.000156944	0.00018933	0.000115824	0.000159706	7.58947e-05	9.60378e-05	2.76973e-05	0.000137729	7.19536e-05	0.000105843	0.000105333	7.85456e-05
248	0.000203944	0.000103738	0.000121117	0.00025841	0.000181454	0.000214033	0.000137839	0.000181871	8.85237e-05	8.4308e-05	2.89988e-05	0.000131677	8.25672e-05	0.000121349	0.000111196	7.69252e-05
249	0.000199122	9.34982e-05	0.000112112	0.000264425	0.000180561	0.000200935	0.00012391	0.000164428	7.49264e-05	8.1585e-05	2.76973e-05	0.000133557	7.65877e-05	0.000114812	0.000102722	7.28291e-05
250	0.000171447	8.61535e-05	9.82091e-05	0.000229058	0.000152701	0.000177007	0.000107271	0.000147572	7.18599e-05	7.8862e-05	2.35895e-05	0.000126954	6.70703e-05	0.000102871	0.000100998	6.97233e-05
251	0.000167673	7.97737e-05	9.78358e-05	0.00020873	0.000145052	0.000170099	0.000109047	0.000145641	6.95601e-05	7.19498e-05	2.11898e-05	0.00011861	6.6871e-05	0.000104222	9.48886e-05	5.88304e-05
252	0.000163323	7.92376e-05	0.000100355	0.000202403	0.00014695	0.000177117	0.000103578	0.000149675	7.03267e-05	6.46187e-05	1.83835e-05	0.000126817	6.53761e-05	9.58476e-05	9.42481e-05	6.57622e-05
253	0.000170294	8.4706e-05	9.64362e-05	0.000215523	0.000149128	0.000180764	0.000104186	0.00014802	6.75427e-05	6.48281e-05	1.99697e-05	0.000121819	6.63727e-05	0.000101791	9.10458e-05	6.38267e-05
254	0.00016521	7.93448e-05	9.81158e-05	0.000213915	0.000154655	0.000177338	0.000103718	0.000150019	6.55253e-05	6.04294e-05	1.9685e-05	0.000120719	6.46785e-05	9.31462e-05	8.96663e-05	6.45469e-05
255	0.000163218	7.45198e-05	9.46633e-05	0.000201677	0.00014896	0.000161146	9.62865e-05	0.000142125	6.32658e-05	5.80206e-05	0	0.000111412	6.07918e-05	9.13632e-05	9.10458e-05	5.94606e-05
256	0.000152159	7.03381e-05	8.88314e-05	0.000192394	0.000127856	0.000172254	9.68006e-05	0.000140471	5.87468e-05	6.33619e-05	0	0.000104718	5.62075e-05	8.86618e-05	8.44932e-05	5.62647e-05
257	0.000150219	6.13314e-05	8.30461e-05	0.000175074	0.00013422	0.000156836	9.22667e-05	0.000130164	5.89889e-05	5.80206e-05	0	0.000109257	5.49119e-05	8.62305e-05	7.57237e-05	5.77051e-05
258	0.000138688	6.75503e-05	8.58921e-05	0.000185342	0.000128749	0.000161036	9.50244e-05	0.000125269	5.73346e-05	8.20039e-05	0	0.00010834	5.40648e-05	8.81755e-05	7.71524e-05	5.79302e-05
259	0.000144192	6.63709e-05	8.39326e-05	0.000182749	0.000123892	0.000156891	9.11917e-05	0.000132853	5.67294e-05	6.32572e-05	0	9.8024e-05	5.89481e-05	8.24484e-05	8.10445e-05	5.63548e-05
260	0.000139946	7.13031e-05	8.18331e-05	0.000169992	0.000126683	0.000149209	8.67045e-05	0.000126441	5.52365e-05	4.75476e-05	0	9.33016e-05	5.0228e-05	7.89365e-05	7.70046e-05	5.29339e-05
261	0.000127629	6.042e-05	7.49748e-05	0.000166413	0.000122775	0.000152691	8.50686e-05	0.000114204	4.98702e-05	5.19463e-05	0	8.98171e-05	5.20218e-05	7.31014e-05	7.54773e-05	4.74424e-05
262	0.000132451	6.32614e-05	8.06667e-05	0.000172377	0.000114623	0.000143352	8.00206e-05	0.000121029	5.41875e-05	4.99564e-05	0	9.55482e-05	4.95304e-05	7.49384e-05	7.43442e-05	5.3249e-05
263	0.000124798	5.84364e-05	8.00602e-05	0.000165117	0.000114288	0.000147275	8.35262e-05	0.000118547	4.83773e-05	5.26794e-05	0	9.49522e-05	5.14737e-05	7.13184e-05	7.16345e-05	5.05933e-05
264	0.000124431	5.64528e-05	7.30153e-05	0.000158946	0.000108929	0.000141804	7.96934e-05	0.000119409	5.04351e-05	0	0	9.31182e-05	5.01781e-05	6.95355e-05	7.19301e-05	4.27612e-05
265	0.000127996	5.81147e-05	7.32952e-05	0.000155834	0.000108594	0.000134786	7.98336e-05	0.000111549	0	0	0	8.73872e-05	0	6.60776e-05	7.11911e-05	0
266	0.00012548	5.43083e-05	7.06359e-05	0.000150026	0.000105467	0.000138599	7.18877e-05	0.000104552	0	0	0	8.88543e-05	0	6.8725e-05	6.63136e-05	0
267	0.000120343	5.38794e-05	6.24712e-05	0.000142973	0.000107421	0.000123457	0	0.000102449	0	0	0	7.93178e-05	0	6.83468e-05	6.30127e-05	0
268	0.000118509	4.80894e-05	6.37776e-05	0.000155782	9.68129e-05	0.00013042	0	0.000103276	0	0	0	7.5925e-05	0	6.15932e-05	6.16825e-05	0
269	0.000110489	4.83038e-05	5.84589e-05	0.000137113	0.000101168	0.000123512	0	9.54856e-05	0	0	0	7.75297e-05	0	6.09989e-05	6.24708e-05	0
270	0.000110804	4.7178e-05	6.72767e-05	0.000138254	0.000102564	0.000119975	0	0.000108068	0	0	0	8.48655e-05	0	6.22956e-05	5.82831e-05	0
271	0.000107554	6.37439e-05	6.41042e-05	0.000129698	0.000108259	0.000114891	0	9.48996e-05	0	0	0	7.4412e-05	0	5.65685e-05	5.43417e-05	0
272	0.000112691	4.71244e-05	6.06983e-05	0.000126742	8.93314e-05	0.000118704	0	9.97256e-05	0	0	0	6.74431e-05	0	6.79146e-05	5.90221e-05	0
273	0.000101684	4.60522e-05	5.92987e-05	0.000124149	8.82148e-05	0.000111023	0	9.43136e-05	0	0	0	7.73005e-05	0	5.66765e-05	5.68051e-05	0
274	0.000101684	4.92152e-05	5.98585e-05	0.000130424	9.85437e-05	0.000124949	0	0.000102518	0	0	0	8.03723e-05	0	5.42993e-05	5.29622e-05	0
275	0.000113424	6.46553e-05	6.93295e-05	0.000146655	0.000113953	0.000135394	0	0.000111273	0	0	0	8.49113e-05	0	7.38578e-05	6.55254e-05	0
276	0.000100321	0	5.54263e-05	0.000125601	8.55907e-05	0.000109807	0	8.9005e-05	0	0	0	7.27615e-05	0	5.29485e-05	5.25681e-05	0
277	0.000105667	0	5.97186e-05	0.000127105	9.03364e-05	0.000110415	0	9.49685e-05	0	0	0	6.68471e-05	0	5.91078e-05	4.91687e-05	0
278	9.54464e-05	0	5.36068e-05	0.000112429	8.21291e-05	0.00010417	0	8.79364e-05	0	0	0	5.75398e-05	0	5.07333e-05	4.85282e-05	0
279	8.38628e-05	0	4.36226e-05	0.000101383	7.27493e-05	9.30072e-05	0	7.5768e-05	0	0	0	5.61644e-05	0	0	0	0
280	8.30242e-05	0	4.82881e-05	0.000120363	8.03424e-05	0.000104557	0	8.17315e-05	0	0	0	5.87319e-05	0	0	0	0
281	9.40312e-05	0	5.32335e-05	0.000118185	7.30843e-05	0.000105662	0	8.70056e-05	0	0	0	6.53799e-05	0	0	0	0
282	9.17774e-05	0	4.67951e-05	0.00010688	7.73275e-05	0.000102512	0	8.09042e-05	0	0	0	6.88644e-05	0	0	0	0
283	8.55401e-05	0	4.09632e-05	0.000106258	7.2191e-05	9.25651e-05	0	7.47338e-05	0	0	0	6.01532e-05	0	0	0	0
284	8.25e-05	0	4.39491e-05	0.000100709	6.81152e-05	8.69283e-05	0	7.45615e-05	0	0	0	6.14828e-05	0	0	0	0
285	9.01001e-05	0	4.71683e-05	0.000101539	6.67194e-05	9.77598e-05	0	7.91462e-05	0	0	0	5.46055e-05	0	0	0	0
286	8.37056e-05	0	4.04967e-05	9.8427e-05	6.50444e-05	9.61019e-05	0	7.54577e-05	0	0	0	5.1442e-05	0	0	0	0
287	8.08752e-05	0	4.11498e-05	9.82196e-05	6.58261e-05	8.84756e-05	0	7.02181e-05	0	0	0	4.98373e-05	0	0	0	0
288	7.89359e-05	0	4.18963e-05	9.30856e-05	7.09626e-05	8.67625e-05	0	7.05628e-05	0	0	0	0	0	0	0	0
289	7.91979e-05	0	3.7744e-05	9.83233e-05	6.33695e-05	8.41099e-05	0	7.12178e-05	0	0	0	0	0	0	0	0
290	6.88723e-05	0	3.44315e-05	8.53069e-05	5.24264e-05	7.99652e-05	0	0	0	0	0	0	0	0	0	0
291	7.40089e-05	0	3.67176e-05	8.94556e-05	6.65519e-05	8.92493e-05	0	0	0	0	0	0	0	0	0	0
292	6.48364e-05	0	3.46181e-05	9.15818e-05	6.02429e-05	7.80862e-05	0	0	0	0	0	0	0	0	0	0
293	7.59483e-05	0	3.79306e-05	9.49007e-05	5.59996e-05	7.84178e-05	0	0	0	0	0	0	0	0	0	0
294	6.85578e-05	0	3.2192e-05	8.67589e-05	5.75071e-05	7.98547e-05	0	0	0	0	0	0	0	0	0	0
295	6.45219e-05	0	3.10257e-05	8.68108e-05	5.95171e-05	7.65389e-05	0	0	0	0	0	0	0	0	0	0
296	6.92392e-05	0	3.45248e-05	8.34919e-05	5.56088e-05	7.63178e-05	0	0	0	0	0	0	0	0	0	0
297	6.35785e-05	0	3.05591e-05	7.71651e-05	4.91881e-05	7.62073e-05	0	0	0	0	0	0	0	0	0	0
298	6.06957e-05	0	2.88329e-05	7.45204e-05	5.30405e-05	7.33336e-05	0	0	0	0	0	0	0	0	0	0
299	8.25525e-05	0	4.04967e-05	0.000106465	6.13595e-05	8.0131e-05	0	0	0	0	0	0	0	0	0	0
300	6.16916e-05	0	2.65934e-05	7.37425e-05	4.92998e-05	6.836e-05	0	0	0	0	0	0	0	0	0	0
301	5.78129e-05	0	2.85529e-05	6.51859e-05	4.50007e-05	0	0	0	0	0	0	0	0	0	0	0
302	0	0	3.01392e-05	7.44167e-05	5.11981e-05	0	0	0	0	0	0	0	0	0	0	0
303	0	0	0	6.6223e-05	4.43866e-05	0	0	0	0	0	0	0	0	0	0	0
304	0	0	0	6.75714e-05	4.75132e-05	0	0	0	0	0	0	0	0	0	0	0
305	0	0	0	6.65342e-05	4.71782e-05	0	0	0	0	0	0	0	0	0	0	0
306	0	0	0	5.80813e-05	4.28791e-05	0	0	0	0	0	0	0	0	0	0	0
307	0	0	0	6.01556e-05	4.52799e-05	0	0	0	0	0	0	0	0	0	0	0
308	0	0	0	6.34746e-05	4.33257e-05	0	0	0	0	0	0	0	0	0	0	0
309	0	0	0	5.59032e-05	3.58442e-05	0	0	0	0	0	0	0	0	0	0	0
310	0	0	0	5.42956e-05	3.76867e-05	0	0	0	0	0	0	0	0	0	0	0
311	0	0	0	6.3319e-05	4.21533e-05	0	0	0	0	0	0	0	0	0	0	0
312	0	0	0	5.58514e-05	3.42251e-05	0	0	0	0	0	0	0	0	0	0	0
313	0	0	0	5.18064e-05	3.34435e-05	0	0	0	0	0	0	0	0	0	0	0
314	0	0	0	5.28436e-05	3.28851e-05	0	0	0	0	0	0	0	0	0	0	0
315	0	0	0	5.01988e-05	3.35551e-05	0	0	0	0	0	0	0	0	0	0	0
316	0	0	0	5.04581e-05	3.83008e-05	0	0	0	0	0	0	0	0	0	0	0
317	0	0	0	4.72429e-05	3.16568e-05	0	0	0	0	0	0	0	0	0	0	0
318	0	0	0	4.30424e-05	2.89769e-05	0	0	0	0	0	0	0	0	0	0	0
319	0	0	0	4.66206e-05	3.16568e-05	0	0	0	0	0	0	0	0	0	0	0
320	0	0	0	4.59465e-05	3.11543e-05	0	0	0	0	0	0	0	0	0	0	0
321	0	0	0	4.88505e-05	3.0596e-05	0	0	0	0	0	0	0	0	0	0	0
322	0	0	0	4.45981e-05	3.03169e-05	0	0	0	0	0	0	0	0	0	0	0
323	0	0	0	5.20657e-05	4.41632e-05	0	0	0	0	0	0	0	0	0	0	0
324	0	0	0	4.09162e-05	2.75252e-05	0	0	0	0	0	0	0	0	0	0	0
325	0	0	0	3.79084e-05	2.43428e-05	0	0	0	0	0	0	0	0	0	0	0
326	0	0	0	3.80121e-05	0	0	0	0	0	0	0	0	0	0	0	0
327	0	0	0	4.75541e-05	0	0	0	0	0	0	0	0	0	0	0	0
328	0	0	0	3.94642e-05	0	0	0	0	0	0	0	0	0	0	0	0
329	0	0	0	3.49525e-05	0	0	0	0	0	0	0	0	0	0	0	0
330	0	0	0	3.64564e-05	0	0	0	0	0	0	0	0	0	0	0	0
331	0	0	0	4.99914e-05	0	0	0	0	0	0	0	0	0	0	0	0
332	0	0	0	3.86344e-05	0	0	0	0	0	0	0	0	0	0	0	0
333	0	0	0	3.38116e-05	0	0	0	0	0	0	0	0	0	0	0	0
334	0	0	0	3.16336e-05	0	0	0	0	0	0	0	0	0	0	0	0
335	0	0	0	3.90493e-05	0	0	0	0	0	0	0	0	0	0	0	0
336	0	0	0	3.02334e-05	0	0	0	0	0	0	0	0	0	0	0	0
337	0	0	0	3.10631e-05	0	0	0	0	0	0	0	0	0	0	0	0
338	0	0	0	2.92999e-05	0	0	0	0	0	0	0	0	0	0	0	0
339	0	0	0	3.61452e-05	0	0	0	0	0	0	0	0	0	0	0	0
340	0	0	0	5.85999e-05	0	0	0	0	0	0	0	0	0	0	0	0
341	0	0	0	2.88851e-05	0	0	0	0	0	0	0	0	0	0	0	0
342	0	0	0	2.83146e-05	0	0	0	0	0	0	0	0	0	0	0	0
343	0	0	0	2.72775e-05	0	0	0	0	0	0	0	0	0	0	0	0
344	0	0	0	3.71824e-05	0	0	0	0	0	0	0	0	0	0	0	0
345	0	0	0	2.48401e-05	0	0	0	0	0	0	0	0	0	0	0	0
346	0	0	0	2.60329e-05	0	0	0	0	0	0	0	0	0	0	0	0
347	0	0	0	2.77442e-05	0	0	0	0	0	0	0	0	0	0	0	0
348	0	0	0	2.49438e-05	0	0	0	0	0	0	0	0	0	0	0	0
349	0	0	0	2.49438e-05	0	0	0	0	0	0	0	0	0	0	0	0
350	0	0	0	2.52031e-05	0	0	0	0	0	0	0	0	0	0	0	0
351	0	0	0	2.64996e-05	0	0	0	0	0	0	0	0	0	0	0	0
352	0	0	0	2.58773e-05	0	0	0	0	0	0	0	0	0	0	0	0
353	0	0	0	2.121e-05	0	0	0	0	0	0	0	0	0	0	0	0
354	0	0	0	1.94987e-05	0	0	0	0	0	0	0	0	0	0	0	0
355	0	0	0	2.54624e-05	0	0	0	0	0	0	0	0	0	0	0	0

## Sheet: Figure 2f
sample_ID	coverage	group
primary18A006455	61.3506	primary
primary18A006453	91.0639	primary
primary21T002987	78.5486	primary
primary21T002989	58.3743	primary
primary18A006450	58.4444	primary
primary18A006448	78.9174	primary
primary21T002986	81.2371	primary
primary21T002984	85.0038	primary
metastatic18A006454	83.2974	metastatic
metastatic18A006452	154.977	metastatic
metastatic21T002988	68.0482	metastatic
metastatic21T002990	83.9665	metastatic
metastatic18A006451	86.2425	metastatic
metastatic18A006449	60.0209	metastatic
metastatic21T002985	86.4363	metastatic
metastatic21T002983	85.236	metastatic

## Sheet: Figure 2g
Minimum_coverage	metastatic_mean	primary_mean
0	0.874964	0.894013
1	0.874964	0.894013
2	0.857611	0.875266
3	0.85205	0.865363
4	0.838034	0.851613
5	0.828297	0.842566
6	0.819197	0.831693
7	0.810863	0.822854
8	0.80289	0.813884
9	0.794642	0.804982
10	0.787034	0.796955
11	0.779728	0.788612
12	0.771705	0.780607
13	0.764305	0.772643
14	0.756787	0.765031
15	0.749928	0.756918
16	0.74283	0.749017
17	0.73556	0.741111
18	0.728786	0.733576
19	0.721661	0.725932
20	0.714594	0.718234
21	0.707045	0.710725
22	0.700443	0.702765
23	0.693385	0.695004
24	0.686508	0.687735
25	0.679491	0.680262
26	0.672771	0.672582
27	0.666219	0.66496
28	0.659147	0.657069
29	0.652058	0.649767
30	0.645303	0.642186
31	0.638597	0.634705
32	0.631882	0.627065
33	0.624702	0.619467
34	0.617681	0.61176
35	0.610885	0.603976
36	0.604188	0.596562
37	0.597148	0.588787
38	0.590253	0.580918
39	0.583326	0.573062
40	0.576715	0.565476
41	0.569589	0.5579
42	0.562762	0.549913
43	0.555956	0.542292
44	0.549309	0.534175
45	0.54203	0.526364
46	0.535419	0.518693
47	0.528438	0.511193
48	0.521791	0.503432
49	0.514941	0.495468
50	0.508284	0.487652
51	0.501533	0.480094
52	0.495224	0.472473
53	0.48841	0.465027
54	0.482002	0.457437
55	0.47567	0.449775
56	0.469194	0.442479
57	0.462646	0.435191
58	0.456544	0.427511
59	0.450276	0.420232
60	0.444179	0.413112
61	0.437766	0.40572
62	0.432057	0.39855
63	0.426302	0.391014
64	0.42035	0.383965
65	0.414054	0.376669
66	0.408376	0.369927
67	0.402699	0.363167
68	0.397057	0.356406
69	0.390856	0.349615
70	0.385571	0.342738
71	0.380258	0.336162
72	0.374923	0.329745
73	0.3693	0.32349
74	0.364041	0.317465
75	0.359121	0.311607
76	0.353881	0.305415
77	0.348352	0.299575
78	0.343143	0.293546
79	0.338025	0.287624
80	0.333231	0.282168
81	0.327946	0.276815
82	0.323296	0.271453
83	0.318029	0.266271
84	0.313645	0.261049
85	0.308874	0.255971
86	0.304432	0.250893
87	0.299886	0.245842
88	0.29548	0.240773
89	0.290917	0.235952
90	0.286533	0.231343
91	0.281996	0.226649
92	0.277924	0.222116
93	0.273568	0.217711
94	0.269554	0.213259
95	0.265518	0.209029
96	0.261364	0.204858
97	0.257301	0.200461
98	0.2535	0.196524
99	0.249558	0.19233
100	0.245747	0.18851
101	0.24172	0.184478
102	0.238004	0.180424
103	0.23441	0.176677
104	0.23078	0.17324
105	0.227267	0.169912
106	0.223875	0.166462
107	0.220579	0.163035
108	0.217251	0.159603
109	0.213737	0.156397
110	0.210842	0.153177
111	0.207649	0.149871
112	0.204569	0.14666
113	0.201322	0.143706
114	0.198183	0.140653
115	0.195225	0.13769
116	0.192429	0.134872
117	0.189426	0.132067
118	0.186675	0.12923
119	0.183662	0.126619
120	0.180947	0.12399
121	0.178187	0.121464
122	0.175477	0.118966
123	0.172956	0.116499
124	0.170489	0.114109
125	0.167829	0.111705
126	0.165366	0.109306
127	0.16294	0.106952
128	0.160545	0.10463
129	0.157993	0.102276
130	0.155707	0.100152
131	0.153411	0.0982169
132	0.151021	0.0962461
133	0.148532	0.0941987
134	0.146304	0.092246
135	0.143936	0.090361
136	0.141636	0.0885841
137	0.139476	0.0866044
138	0.13733	0.0848321
139	0.135201	0.0829199
140	0.13314	0.0812017
141	0.131025	0.0796865
142	0.129014	0.078054
143	0.126908	0.0764846
144	0.124937	0.0748972
145	0.123011	0.0733278
146	0.121279	0.0718621
147	0.119462	0.0703694
148	0.117721	0.0689173
149	0.115705	0.0675464
150	0.11382	0.0662205
151	0.112012	0.0648541
152	0.110434	0.0636049
153	0.108643	0.0625
154	0.106979	0.0612553
155	0.105477	0.0600061
156	0.10403	0.0588381
157	0.102397	0.0577062
158	0.10095	0.0566193
159	0.0993713	0.0555325
160	0.0978245	0.0544502
161	0.0963047	0.053422
162	0.094785	0.0522449
163	0.0935583	0.051104
164	0.0920972	0.0501524
165	0.0907623	0.0491513
166	0.0893598	0.0480238
167	0.0881016	0.0470588
168	0.0867712	0.046229
169	0.0855536	0.0452504
170	0.0843585	0.0445108
171	0.0830688	0.0436585
172	0.0818421	0.0428196
173	0.0806561	0.0419854
174	0.0795422	0.0412142
175	0.0784012	0.0404791
176	0.0772918	0.039708
177	0.0762501	0.0390135
178	0.0751182	0.0382964
179	0.073887	0.0376064
180	0.0728137	0.0368713
181	0.0716772	0.0361859
182	0.0706039	0.0354869
183	0.0696524	0.034869
184	0.0686963	0.0342467
185	0.0677087	0.0335297
186	0.0667166	0.0329659
187	0.0658913	0.0324158
188	0.0648405	0.0317664
189	0.0639251	0.031135
190	0.0629916	0.0306029
191	0.0621077	0.029994
192	0.0612779	0.0294348
193	0.0603624	0.0289162
194	0.0594289	0.0284066
195	0.0585901	0.0279015
196	0.0578776	0.0272927
197	0.0570297	0.0268869
198	0.0562992	0.0264359
199	0.0554513	0.0258812
200	0.054608	0.0255024
201	0.0538414	0.0249522
202	0.0531379	0.024393
203	0.0523622	0.0239781
204	0.051582	0.0235858
205	0.0509552	0.0231348
206	0.0502426	0.022774
207	0.0494354	0.0223862
208	0.0487815	0.0219713
209	0.0480193	0.0215834
210	0.0473113	0.0212001
211	0.0466033	0.0208258
212	0.0459629	0.0204741
213	0.0453045	0.0200907
214	0.0447724	0.0197525
215	0.0441635	0.0193917
216	0.0435096	0.0190535
217	0.0428828	0.0187649
218	0.0423281	0.0184988
219	0.0417148	0.0182102
220	0.0410879	0.0179171
221	0.0405693	0.0176329
222	0.0400732	0.0173759
223	0.0395727	0.0170692
224	0.0389684	0.0167039
225	0.0384182	0.0164108
226	0.0379672	0.0161718
227	0.0374892	0.0158922
228	0.0369615	0.0156532
229	0.0364655	0.0154142
230	0.0359514	0.0151391
231	0.0354012	0.0149001
232	0.0349547	0.0146701
233	0.0345263	0.0144581
234	0.0340618	0.0142056
235	0.0336514	0.0139169
236	0.0332501	0.013687
237	0.0328216	0.0134344
238	0.0323797	0.0132315
239	0.0319017	0.0130285
240	0.0315093	0.0128121
241	0.0311125	0.0125821
242	0.0307246	0.0123882
243	0.0304225	0.0122393
244	0.0300211	0.0120409
245	0.0295837	0.0118244
246	0.0291913	0.0116305
247	0.0288621	0.0114321
248	0.0284698	0.0112878
249	0.0281811	0.0111254
250	0.0278429	0.0109451
251	0.0275227	0.010706
252	0.0272116	0.0105347
253	0.0268553	0.0103994
254	0.0265486	0.010237
255	0.0262194	0.0100521
256	0.0259218	0.00990782
257	0.0255926	0.0097139
258	0.0252724	0.00956508
259	0.0249612	0.00937117
260	0.024623	0.00922235
261	0.024393	0.00908706
262	0.0241675	0.0089202
263	0.023933	0.00875334
264	0.0236309	0.00860001
265	0.0233242	0.0084557
266	0.0230446	0.00830237
267	0.022756	0.00818962
268	0.0225034	0.00803629
269	0.0222374	0.0079461
270	0.0220029	0.0078514
271	0.0217548	0.00775218
272	0.0215429	0.00762591
273	0.0212993	0.00751317
274	0.0209972	0.00740043
275	0.0208123	0.00725612
276	0.0205688	0.00714337
277	0.0202892	0.00705318
278	0.0200592	0.00695396
279	0.0198021	0.00686377
280	0.0195586	0.00674201
281	0.0193466	0.00666534
282	0.019049	0.00657064
283	0.018837	0.00646692
284	0.0185394	0.0064128
285	0.0183635	0.00629104
286	0.01812	0.00620535
287	0.0179306	0.00614222
288	0.0177412	0.00608359
289	0.0175247	0.00597085
290	0.0172857	0.00585811
291	0.0170783	0.00575889
292	0.0168979	0.00567772
293	0.016731	0.00558301
294	0.0165732	0.00550635
295	0.0163657	0.00539812
296	0.0161718	0.00536204
297	0.0159869	0.00527635
298	0.0157795	0.00520871
299	0.0155991	0.00515459

## Sheet: Figure 2h
correlation	group	DNA methylation metrics
0.93763	paired	beta
0.834705	paired	beta
0.963356	paired	beta
0.967383	paired	beta
0.885836	paired	beta
0.946629	paired	beta
0.963165	paired	beta
0.9439	paired	beta
0.921523	unpaired	beta
0.886964	unpaired	beta
0.958176	unpaired	beta
0.949364	unpaired	beta
0.963908	unpaired	beta
0.937989	unpaired	beta
0.913105	unpaired	beta
0.956134	unpaired	beta
0.948051	unpaired	beta
0.939041	unpaired	beta
0.94775	unpaired	beta
0.941442	unpaired	beta
0.932344	unpaired	beta
0.928152	unpaired	beta
0.866675	unpaired	beta
0.948334	unpaired	beta
0.933134	unpaired	beta
0.915302	unpaired	beta
0.954269	unpaired	beta
0.967462	unpaired	beta
0.822236	unpaired	beta
0.970603	unpaired	beta
0.939555	unpaired	beta
0.979428	unpaired	beta
0.943833	unpaired	beta
0.983814	unpaired	beta
0.946043	unpaired	beta
0.983505	unpaired	beta
0.928039	unpaired	beta
0.912229	unpaired	beta
0.907846	unpaired	beta
0.886146	unpaired	beta
0.891833	unpaired	beta
0.905377	unpaired	beta
0.912513	unpaired	beta
0.872309	unpaired	beta
0.903301	unpaired	beta
0.878362	unpaired	beta
0.901515	unpaired	beta
0.861738	unpaired	beta
0.902137	unpaired	beta
0.873923	unpaired	beta
0.91249	unpaired	beta
0.937912	unpaired	beta
0.775514	unpaired	beta
0.934162	unpaired	beta
0.913153	unpaired	beta
0.93516	unpaired	beta
0.919866	unpaired	beta
0.947393	unpaired	beta
0.925839	unpaired	beta
0.942624	unpaired	beta
0.956755	unpaired	beta
0.949258	unpaired	beta
0.888453	unpaired	beta
0.962036	unpaired	beta
0.965582	unpaired	beta
0.936966	unpaired	beta
0.968241	unpaired	beta
0.946919	unpaired	beta
0.957178	unpaired	beta
0.927597	unpaired	beta
0.948091	unpaired	beta
0.923887	unpaired	beta
0.904523	unpaired	beta
0.942938	unpaired	beta
0.938168	unpaired	beta
0.925277	unpaired	beta
0.935402	unpaired	beta
0.926691	unpaired	beta
0.92223	unpaired	beta
0.914209	unpaired	beta
0.889893	unpaired	beta
0.969826	unpaired	beta
0.958051	unpaired	beta
0.961842	unpaired	beta
0.958032	unpaired	beta
0.963849	unpaired	beta
0.943172	unpaired	beta
0.956198	unpaired	beta
0.840512	unpaired	beta
0.973147	unpaired	beta
0.955662	unpaired	beta
0.96438	unpaired	beta
0.961014	unpaired	beta
0.972997	unpaired	beta
0.957905	unpaired	beta
0.962505	unpaired	beta
0.868519	unpaired	beta
0.836725	unpaired	beta
0.857743	unpaired	beta
0.834521	unpaired	beta
0.840389	unpaired	beta
0.818875	unpaired	beta
0.963718	unpaired	beta
0.971696	unpaired	beta
0.970623	unpaired	beta
0.977858	unpaired	beta
0.962819	unpaired	beta
0.96736	unpaired	beta
0.97331	unpaired	beta
0.952495	unpaired	beta
0.961567	unpaired	beta
0.938446	unpaired	beta
0.945913	unpaired	beta
0.983469	unpaired	beta
0.940496	unpaired	beta
0.980571	unpaired	beta
0.970949	unpaired	beta
0.940373	unpaired	beta
0.955014	unpaired	beta
0.98313	unpaired	beta
0.944505	paired	chalm
0.781978	paired	chalm
0.960619	paired	chalm
0.957394	paired	chalm
0.897701	paired	chalm
0.929569	paired	chalm
0.949383	paired	chalm
0.935966	paired	chalm
0.912133	unpaired	chalm
0.837925	unpaired	chalm
0.957912	unpaired	chalm
0.949015	unpaired	chalm
0.959351	unpaired	chalm
0.934885	unpaired	chalm
0.91433	unpaired	chalm
0.96071	unpaired	chalm
0.950284	unpaired	chalm
0.93955	unpaired	chalm
0.951362	unpaired	chalm
0.949894	unpaired	chalm
0.946792	unpaired	chalm
0.932655	unpaired	chalm
0.868398	unpaired	chalm
0.881105	unpaired	chalm
0.929775	unpaired	chalm
0.922482	unpaired	chalm
0.947165	unpaired	chalm
0.946131	unpaired	chalm
0.849572	unpaired	chalm
0.960999	unpaired	chalm
0.926629	unpaired	chalm
0.9684	unpaired	chalm
0.92866	unpaired	chalm
0.976325	unpaired	chalm
0.941833	unpaired	chalm
0.970529	unpaired	chalm
0.916636	unpaired	chalm
0.901418	unpaired	chalm
0.899097	unpaired	chalm
0.872918	unpaired	chalm
0.877871	unpaired	chalm
0.896545	unpaired	chalm
0.901926	unpaired	chalm
0.867754	unpaired	chalm
0.892872	unpaired	chalm
0.878227	unpaired	chalm
0.901375	unpaired	chalm
0.864599	unpaired	chalm
0.837881	unpaired	chalm
0.826429	unpaired	chalm
0.849637	unpaired	chalm
0.852046	unpaired	chalm
0.755827	unpaired	chalm
0.861207	unpaired	chalm
0.839583	unpaired	chalm
0.864604	unpaired	chalm
0.839563	unpaired	chalm
0.875005	unpaired	chalm
0.852422	unpaired	chalm
0.872814	unpaired	chalm
0.95058	unpaired	chalm
0.937857	unpaired	chalm
0.893127	unpaired	chalm
0.957394	unpaired	chalm
0.960755	unpaired	chalm
0.928879	unpaired	chalm
0.964507	unpaired	chalm
0.943958	unpaired	chalm
0.95826	unpaired	chalm
0.921043	unpaired	chalm
0.940999	unpaired	chalm
0.917203	unpaired	chalm
0.897721	unpaired	chalm
0.943105	unpaired	chalm
0.938755	unpaired	chalm
0.92294	unpaired	chalm
0.93709	unpaired	chalm
0.931783	unpaired	chalm
0.935329	unpaired	chalm
0.917348	unpaired	chalm
0.89265	unpaired	chalm
0.962152	unpaired	chalm
0.953055	unpaired	chalm
0.948502	unpaired	chalm
0.95077	unpaired	chalm
0.957559	unpaired	chalm
0.945017	unpaired	chalm
0.94655	unpaired	chalm
0.852042	unpaired	chalm
0.954627	unpaired	chalm
0.939492	unpaired	chalm
0.942084	unpaired	chalm
0.942498	unpaired	chalm
0.953329	unpaired	chalm
0.943665	unpaired	chalm
0.938135	unpaired	chalm
0.874724	unpaired	chalm
0.852023	unpaired	chalm
0.867703	unpaired	chalm
0.859096	unpaired	chalm
0.865461	unpaired	chalm
0.843018	unpaired	chalm
0.953394	unpaired	chalm
0.957748	unpaired	chalm
0.960497	unpaired	chalm
0.968408	unpaired	chalm
0.959466	unpaired	chalm
0.953877	unpaired	chalm
0.967759	unpaired	chalm
0.941486	unpaired	chalm
0.957245	unpaired	chalm
0.924338	unpaired	chalm
0.929188	unpaired	chalm
0.971532	unpaired	chalm
0.937185	unpaired	chalm
0.963109	unpaired	chalm
0.96539	unpaired	chalm
0.922423	unpaired	chalm
0.951762	unpaired	chalm
0.969582	unpaired	chalm
0.86055	paired	MHL
0.703866	paired	MHL
0.895717	paired	MHL
0.876842	paired	MHL
0.794045	paired	MHL
0.877814	paired	MHL
0.89092	paired	MHL
0.88972	paired	MHL
0.84643	unpaired	MHL
0.740698	unpaired	MHL
0.88405	unpaired	MHL
0.870195	unpaired	MHL
0.898179	unpaired	MHL
0.822078	unpaired	MHL
0.815588	unpaired	MHL
0.870039	unpaired	MHL
0.881174	unpaired	MHL
0.850944	unpaired	MHL
0.862484	unpaired	MHL
0.852955	unpaired	MHL
0.853854	unpaired	MHL
0.843568	unpaired	MHL
0.798323	unpaired	MHL
0.833937	unpaired	MHL
0.857236	unpaired	MHL
0.843795	unpaired	MHL
0.892359	unpaired	MHL
0.877864	unpaired	MHL
0.719945	unpaired	MHL
0.904373	unpaired	MHL
0.878652	unpaired	MHL
0.91481	unpaired	MHL
0.872661	unpaired	MHL
0.927606	unpaired	MHL
0.887774	unpaired	MHL
0.930312	unpaired	MHL
0.85528	unpaired	MHL
0.838646	unpaired	MHL
0.84675	unpaired	MHL
0.784706	unpaired	MHL
0.813704	unpaired	MHL
0.835476	unpaired	MHL
0.85361	unpaired	MHL
0.791526	unpaired	MHL
0.828655	unpaired	MHL
0.802782	unpaired	MHL
0.83168	unpaired	MHL
0.783236	unpaired	MHL
0.763303	unpaired	MHL
0.743853	unpaired	MHL
0.783578	unpaired	MHL
0.784814	unpaired	MHL
0.622026	unpaired	MHL
0.809266	unpaired	MHL
0.783377	unpaired	MHL
0.804407	unpaired	MHL
0.797248	unpaired	MHL
0.826614	unpaired	MHL
0.807661	unpaired	MHL
0.821629	unpaired	MHL
0.887487	unpaired	MHL
0.828185	unpaired	MHL
0.796645	unpaired	MHL
0.878156	unpaired	MHL
0.894085	unpaired	MHL
0.848933	unpaired	MHL
0.889485	unpaired	MHL
0.862603	unpaired	MHL
0.885431	unpaired	MHL
0.848224	unpaired	MHL
0.883833	unpaired	MHL
0.81002	unpaired	MHL
0.810029	unpaired	MHL
0.865393	unpaired	MHL
0.871974	unpaired	MHL
0.844701	unpaired	MHL
0.85464	unpaired	MHL
0.845395	unpaired	MHL
0.844086	unpaired	MHL
0.838477	unpaired	MHL
0.80754	unpaired	MHL
0.901133	unpaired	MHL
0.90236	unpaired	MHL
0.88632	unpaired	MHL
0.887053	unpaired	MHL
0.896719	unpaired	MHL
0.880224	unpaired	MHL
0.889203	unpaired	MHL
0.717209	unpaired	MHL
0.872909	unpaired	MHL
0.85731	unpaired	MHL
0.858814	unpaired	MHL
0.854872	unpaired	MHL
0.877916	unpaired	MHL
0.857839	unpaired	MHL
0.865608	unpaired	MHL
0.787689	unpaired	MHL
0.727731	unpaired	MHL
0.749027	unpaired	MHL
0.732978	unpaired	MHL
0.741016	unpaired	MHL
0.710862	unpaired	MHL
0.891293	unpaired	MHL
0.897929	unpaired	MHL
0.889632	unpaired	MHL
0.90317	unpaired	MHL
0.895269	unpaired	MHL
0.891085	unpaired	MHL
0.889058	unpaired	MHL
0.877711	unpaired	MHL
0.898504	unpaired	MHL
0.870653	unpaired	MHL
0.867907	unpaired	MHL
0.913849	unpaired	MHL
0.866777	unpaired	MHL
0.914383	unpaired	MHL
0.904109	unpaired	MHL
0.861701	unpaired	MHL
0.893065	unpaired	MHL
0.921608	unpaired	MHL
0.909117	paired	pdr
0.649653	paired	pdr
0.928769	paired	pdr
0.913386	paired	pdr
0.85919	paired	pdr
0.873119	paired	pdr
0.900022	paired	pdr
0.879834	paired	pdr
0.855891	unpaired	pdr
0.721917	unpaired	pdr
0.928106	unpaired	pdr
0.912518	unpaired	pdr
0.924608	unpaired	pdr
0.887914	unpaired	pdr
0.865243	unpaired	pdr
0.933041	unpaired	pdr
0.921171	unpaired	pdr
0.897877	unpaired	pdr
0.918232	unpaired	pdr
0.91791	unpaired	pdr
0.918873	unpaired	pdr
0.887856	unpaired	pdr
0.800033	unpaired	pdr
0.769669	unpaired	pdr
0.872923	unpaired	pdr
0.876906	unpaired	pdr
0.899951	unpaired	pdr
0.883331	unpaired	pdr
0.790292	unpaired	pdr
0.925091	unpaired	pdr
0.870655	unpaired	pdr
0.935226	unpaired	pdr
0.865156	unpaired	pdr
0.949719	unpaired	pdr
0.892356	unpaired	pdr
0.938626	unpaired	pdr
0.856471	unpaired	pdr
0.844478	unpaired	pdr
0.837167	unpaired	pdr
0.795493	unpaired	pdr
0.815445	unpaired	pdr
0.837876	unpaired	pdr
0.842543	unpaired	pdr
0.799651	unpaired	pdr
0.823535	unpaired	pdr
0.814849	unpaired	pdr
0.843342	unpaired	pdr
0.794225	unpaired	pdr
0.70934	unpaired	pdr
0.711041	unpaired	pdr
0.725907	unpaired	pdr
0.712338	unpaired	pdr
0.63653	unpaired	pdr
0.743102	unpaired	pdr
0.714033	unpaired	pdr
0.744287	unpaired	pdr
0.709163	unpaired	pdr
0.761654	unpaired	pdr
0.730645	unpaired	pdr
0.755761	unpaired	pdr
0.905212	unpaired	pdr
0.88441	unpaired	pdr
0.841867	unpaired	pdr
0.917812	unpaired	pdr
0.928859	unpaired	pdr
0.868528	unpaired	pdr
0.936118	unpaired	pdr
0.897613	unpaired	pdr
0.930987	unpaired	pdr
0.854666	unpaired	pdr
0.890696	unpaired	pdr
0.861852	unpaired	pdr
0.840544	unpaired	pdr
0.906327	unpaired	pdr
0.902275	unpaired	pdr
0.871037	unpaired	pdr
0.900131	unpaired	pdr
0.890556	unpaired	pdr
0.909863	unpaired	pdr
0.864182	unpaired	pdr
0.837198	unpaired	pdr
0.924162	unpaired	pdr
0.91271	unpaired	pdr
0.897345	unpaired	pdr
0.902895	unpaired	pdr
0.91793	unpaired	pdr
0.903789	unpaired	pdr
0.895431	unpaired	pdr
0.790198	unpaired	pdr
0.899439	unpaired	pdr
0.881456	unpaired	pdr
0.873568	unpaired	pdr
0.880865	unpaired	pdr
0.898136	unpaired	pdr
0.890021	unpaired	pdr
0.86697	unpaired	pdr
0.822325	unpaired	pdr
0.790384	unpaired	pdr
0.806444	unpaired	pdr
0.804367	unpaired	pdr
0.81538	unpaired	pdr
0.780989	unpaired	pdr
0.910903	unpaired	pdr
0.916019	unpaired	pdr
0.916647	unpaired	pdr
0.935683	unpaired	pdr
0.922762	unpaired	pdr
0.909483	unpaired	pdr
0.934937	unpaired	pdr
0.894266	unpaired	pdr
0.926232	unpaired	pdr
0.862982	unpaired	pdr
0.863338	unpaired	pdr
0.937652	unpaired	pdr
0.885342	unpaired	pdr
0.919815	unpaired	pdr
0.936926	unpaired	pdr
0.848796	unpaired	pdr
0.911951	unpaired	pdr
0.933775	unpaired	pdr

## Sheet: Figure 3a
DNA methylation metrics	adaboost	knn	lgr	LinearSVC	nb	rf	svm
beta	0.881358	0.814641	0.94701	0.952164	0.583753	0.875248	0.899694
chalm	0.558678	0.576958	0.58172	0.539835	0.533903	0.572718	0.609829
MHL	0.878003	0.761981	0.915729	0.917486	0.55059	0.856804	0.851035
pdr	0.52493	0.537349	0.602591	0.571194	0.539876	0.580705	0.587796

## Sheet: Figure 3b
	Thyroid	Colon and rectum	Stomach	Lung	Breast	Head and neck	Ovarian	Esophagus	Liver and gallbladder	Cervix
Thyroid	0.870968	0	0	0	0	0.129032	0	0	0	0
Colon and rectum	0.0322581	0.903226	0.0322581	0	0	0	0	0.0322581	0	0
Stomach	0.0344828	0	0.689655	0	0	0.0344828	0.0689655	0.0689655	0.103448	0
Lung	0.0769231	0	0.0384615	0.884615	0	0	0	0	0	0
Breast	0	0	0	0	0.846154	0.115385	0	0	0	0.0384615
Head and neck	0	0	0	0	0.05	0.8	0	0.15	0	0
Ovarian	0	0	0	0	0	0.0588235	0.882353	0	0.0588235	0
Esophagus	0	0	0.117647	0.0588235	0	0.235294	0	0.588235	0	0
Liver and gallbladder	0	0	0	0	0	0	0.111111	0	0.888889	0
Cervix	0	0	0.111111	0	0	0.222222	0	0	0	0.666667

[truncated: 28 more sheets: Figure 3c, Figure 3d, Figure 3e, Figure 3f, Figure 3g, Figure 3h, Figure 4a, Figure 4b, Figure 4c, Figure 4d, Figure 4e, Supplementary Fig. 1a, Supplementary Fig. 1b, Supplementary Fig. 2, Supplementary Fig. 3a, Supplementary Fig. 3b, Supplementary Fig. 4, Supplementary Fig. 5, Supplementary Fig. 6, Supplementary Table 1 …]
